# Supplementary material for: Formation of a di­iron–(μ-η1:η1-CN) com­plex from aceto­nitrile solution
Source: Acta Crystallogr C Struct Chem. 2024 Aug 8;80(Pt 9):534–7. doi: 10.1107/S2053229624007058 (PMC11370999; doi:10.1107/S2053229624007058)
Supplement: Supplementary file 1 [file c-80-00534-sup1.cif]

##############################################################################
#                                                                            #
# This CIF contains the data in a paper accepted for publication in          #
# Acta Crystallographica Section C. It conforms to the requirements of       #
# Notes for Authors for Acta Crystallographica Section C, and has been       #
# peer reviewed under the auspices of the IUCr Commission on Journals.       #
#                                                                            #
# Full details of the Crystallographic Information File format               #
# are given in the paper "The Crystallographic Information File (CIF):       #
# a New Standard Archive File for Crystallography" by S. R. Hall, F. H.      #
# Allen and I. D. Brown [Acta Cryst. (1991), A47, 655-685].                  #
#                                                                            #
# The current version of the core CIF dictionary is obtainable from          #
# ftp://ftp.iucr.org/pub/cif_core.dic.                                       #
#                                                                            #
# Software is freely available for graphical display of the structure(s)     #
# in this CIF. For information consult the CIF software page                 #
# http://www.iucr.org/resources/cif/software.                                #
#                                                                            #
# This file may be used for bona fide research purposes within the           #
# scientific community so long as proper attribution is given to the journal # 
# article from which it was obtained.                                        #
#                                                                            #
##############################################################################
data_I
_audit_creation_method     'SHELXL-2019/1'
_chemical_name_systematic
;\
\m-Cyanido-\k^2^<i>C</i>:<i>N</i>-bis[(acetonitrile-\k<i>N</i>)[3,3'-\
bis(pyridin-2-yl)-1,1'-(methylidene)bis(benzimidazol-2-ylidene)]iron(II)
tris(hexafluorophosphate),
;
_chemical_name_common     ?
_chemical_formula_moiety     'C55 H42 Fe2 N15 3+, 3(F6 P -)'
_chemical_formula_sum     'C55 H42 F18 Fe2 N15 P3'
_chemical_formula_structural     ?
_chemical_formula_iupac     '[Fe2 (C N) (C2 D3 N)2 (C25 H18 N6)2] (P F6)3'
_chemical_formula_weight     1465.67
_chemical_melting_point     ?
_chemical_compound_source     'see text'
_symmetry_cell_setting     monoclinic
_symmetry_space_group_name_H-M     'C 2/c'
_symmetry_space_group_name_Hall     '-C 2yc'
_space_group_crystal_system     monoclinic
_space_group_name_H-M_alt     'C 2/c'
_space_group_name_Hall     '-C 2yc'
loop_
    _space_group_symop_operation_xyz
    'x, y, z'
    '-x, y, -z+1/2'
    'x+1/2, y+1/2, z'
    '-x+1/2, y+1/2, -z+1/2'
    '-x, -y, -z'
    'x, -y, z-1/2'
    '-x+1/2, -y+1/2, -z'
    'x+1/2, -y+1/2, z-1/2'
_cell_length_a     25.562(2)
_cell_length_b     17.0373(15)
_cell_length_c     14.8998(12)
_cell_angle_alpha     90
_cell_angle_beta     112.112(3)
_cell_angle_gamma     90
_cell_volume     6011.8(9)
_cell_formula_units_Z     4
_cell_measurement_reflns_used     9628
_cell_measurement_theta_min     2.3908
_cell_measurement_theta_max     26.3517
_cell_measurement_temperature     100(2)
_exptl_crystal_description     block
_exptl_crystal_colour     orange
_exptl_crystal_size_max     0.126
_exptl_crystal_size_mid     0.050
_exptl_crystal_size_min     0.044
_exptl_crystal_density_diffrn     1.613
_exptl_crystal_density_meas     ?
_exptl_crystal_density_method     'not measured'
_exptl_crystal_F_000     2944
_exptl_absorpt_coefficient_mu     0.671
_exptl_absorpt_correction_type     multi-scan
_exptl_absorpt_process_details
;
(SADABS; Bruker, 2016)
;
_exptl_absorpt_correction_T_min     0.7075
_exptl_absorpt_correction_T_max     0.7454
_exptl_special_details
;
Diffractometer operator             Michael J. Sauer
scanspeed                           8 s per frame
dx                                  52 mm
2745 frames measured in 9 data sets
phi-scans with delta_phi         = 0.5
omega-scans with delta_omega     = 0.5
shutterless mode
;
_diffrn_ambient_temperature     100(2)
_diffrn_source     ?
_diffrn_radiation_type     MoK\a
_diffrn_radiation_wavelength     0.71073
_diffrn_radiation_source     'TXS rotating anode'
_diffrn_radiation_monochromator     'Helios optic'
_diffrn_measurement_device_type     'Bruker D8 Venture'
_diffrn_measurement_device     ' \k-geometry diffractometer '
_diffrn_measurement_method     ' phi- and omega-rotation '
_diffrn_detector     ' Bruker PHOTON 100 CMOS '
_diffrn_detector_area_resol_mean     16
_diffrn_reflns_number     89835
_diffrn_reflns_av_R_equivalents     0.0511
_diffrn_reflns_av_unetI/netI     0.0207
_diffrn_reflns_theta_min     1.841
_diffrn_reflns_theta_max     25.027
_diffrn_reflns_theta_full     25.027
_diffrn_measured_fraction_theta_max     0.999
_diffrn_measured_fraction_theta_full     0.999
_diffrn_reflns_limit_h_min     -30
_diffrn_reflns_limit_h_max     30
_diffrn_reflns_limit_k_min     -20
_diffrn_reflns_limit_k_max     20
_diffrn_reflns_limit_l_min     -17
_diffrn_reflns_limit_l_max     17
_diffrn_radiation_probe     x-ray
_refine_special_details
;
 Refinement on F^2^ for ALL reflections except those
 flagged by the user for potential systematic errors.
 Weighted R-factors wR and all goodnesses of fit S
 are based on F^2^, conventional R-factors R are based
 on F, with F set to zero for negative F^2^. The
 observed criterion of F^2^ > 2sigma(F^2^) is used only
 for calculating -R-factor-obs etc. and is not
 relevant to the choice of reflections for refinement.
 R-factors based on F^2^ are statistically about twice
 as large as those based on F, and R-factors based on
 ALL data will be even larger.
;
_reflns_number_total     5310
_reflns_number_gt     4621
_reflns_threshold_expression     'I > 2\s(I)'
_refine_ls_structure_factor_coef     Fsqd
_refine_ls_matrix_type     full
_refine_ls_R_factor_all     0.0389
_refine_ls_R_factor_gt     0.0311
_refine_ls_wR_factor_gt     0.0781
_refine_ls_wR_factor_ref     0.0829
_refine_ls_goodness_of_fit_ref     1.109
_refine_ls_restrained_S_all     1.108
_refine_ls_number_reflns     5310
_refine_ls_number_parameters     461
_refine_ls_number_restraints     9
_refine_ls_hydrogen_treatment     constr
_refine_ls_weighting_scheme     calc
_refine_ls_weighting_details
              'w=1/[\s^2^(Fo^2^)+(0.0401P)^2^+7.8548P] where P=(Fo^2^+2Fc^2^)/3'
_atom_sites_solution_hydrogens     geom
_atom_sites_solution_primary     iterative
_atom_sites_solution_secondary     difmap
_refine_ls_shift/su_max     0.001
_refine_ls_shift/su_mean     0.000
_refine_diff_density_max     0.428
_refine_diff_density_min     -0.272
_refine_ls_extinction_method     none
_refine_ls_extinction_coef     .
loop_
    _atom_type_symbol
    _atom_type_description
    _atom_type_scat_dispersion_real
    _atom_type_scat_dispersion_imag
    _atom_type_scat_source
    'C' 'C' 0.0033 0.0016
                         'International Tables Vol C Tables 4.2.6.8 and 6.1.1.4'
    'H' 'H' 0.0000 0.0000
                         'International Tables Vol C Tables 4.2.6.8 and 6.1.1.4'
    'N' 'N' 0.0061 0.0033
                         'International Tables Vol C Tables 4.2.6.8 and 6.1.1.4'
    'F' 'F' 0.0171 0.0103
                         'International Tables Vol C Tables 4.2.6.8 and 6.1.1.4'
    'P' 'P' 0.1023 0.0942
                         'International Tables Vol C Tables 4.2.6.8 and 6.1.1.4'
    'Fe' 'Fe' 0.3463 0.8444
                         'International Tables Vol C Tables 4.2.6.8 and 6.1.1.4'
_computing_data_collection
;
APEX4  (Bruker, 2021)
;
_computing_cell_refinement
;
SAINT (Bruker, 2019)
;
_computing_data_reduction
;
SAINT (Bruker, 2019)
;
_computing_structure_solution
;
SHELXT (Sheldrick, 2015<i>a</i>)
;
_computing_structure_refinement
;
SHELXL2019 (Sheldrick, 2015<i>b</i>)
;
_computing_molecular_graphics
;
PLATON (Spek, 2020)
;
_computing_publication_material
;
PLATON (Spek, 2020) and enCIFer (Allen <i>et al.</i>,  2004)
;
loop_
    _atom_site_type_symbol
    _atom_site_label
    _atom_site_fract_x
    _atom_site_fract_y
    _atom_site_fract_z
    _atom_site_U_iso_or_equiv
    _atom_site_adp_type
    _atom_site_calc_flag
    _atom_site_occupancy
    _atom_site_disorder_assembly
    _atom_site_disorder_group
    C C2 0.51681(9) 0.54639(12) 0.40847(15) 0.0230(4) Uani d 1 . .
    C C1 0.48971(8) 0.67342(11) 0.41355(14) 0.0191(4) Uani d 1 . .
    C C3 0.52280(10) 0.46741(12) 0.39071(16) 0.0285(5) Uani d 1 . .
    H H3 0.493545 0.439133 0.342543 0.034 Uiso calc 1 . .
    C C4 0.57347(10) 0.43178(13) 0.44656(16) 0.0325(5) Uani d 1 . .
    H H4 0.578761 0.377839 0.436170 0.039 Uiso calc 1 . .
    C C5 0.61662(10) 0.47228(13) 0.51698(16) 0.0309(5) Uani d 1 . .
    H H5 0.650564 0.445503 0.553634 0.037 Uiso calc 1 . .
    C C6 0.61117(9) 0.55136(12) 0.53500(15) 0.0262(5) Uani d 1 . .
    H H6 0.640536 0.579456 0.583194 0.031 Uiso calc 1 . .
    C C7 0.56099(9) 0.58683(11) 0.47936(14) 0.0210(4) Uani d 1 . .
    C C8 0.41982(8) 0.60040(12) 0.29429(14) 0.0216(4) Uani d 1 . .
    C C9 0.39400(9) 0.53318(13) 0.24422(16) 0.0278(5) Uani d 1 . .
    H H9 0.412663 0.483855 0.258325 0.033 Uiso calc 1 . .
    C C10 0.34073(10) 0.53986(13) 0.17372(16) 0.0316(5) Uani d 1 . .
    H H10 0.322298 0.495149 0.137462 0.038 Uiso calc 1 . .
    C C11 0.31423(9) 0.61226(14) 0.15608(17) 0.0315(5) Uani d 1 . .
    H H11 0.277284 0.617889 0.108242 0.038 Uiso calc 1 . .
    C C12 0.34259(9) 0.67626(13) 0.20945(15) 0.0269(5) Uani d 1 . .
    H H12 0.324037 0.725698 0.197740 0.032 Uiso calc 1 . .
    C C13 0.57511(9) 0.72591(11) 0.54465(15) 0.0237(4) Uani d 1 . .
    H H13A 0.615637 0.718645 0.556805 0.028 Uiso calc 1 . .
    H H13B 0.570386 0.721898 0.607461 0.028 Uiso calc 1 . .
    C C14 0.50573(8) 0.82068(11) 0.43583(14) 0.0185(4) Uani d 1 . .
    C C15 0.55845(8) 0.93306(11) 0.47385(14) 0.0194(4) Uani d 1 . .
    C C16 0.58037(8) 1.00883(12) 0.48412(15) 0.0220(4) Uani d 1 . .
    H H16 0.558874 1.051346 0.447128 0.026 Uiso calc 1 . .
    C C17 0.63487(9) 1.01944(12) 0.55065(15) 0.0251(5) Uani d 1 . .
    H H17 0.651077 1.070411 0.559010 0.030 Uiso calc 1 . .
    C C18 0.66666(9) 0.95765(13) 0.60568(16) 0.0261(5) Uani d 1 . .
    H H18 0.703851 0.967543 0.650754 0.031 Uiso calc 1 . .
    C C19 0.64519(9) 0.88182(12) 0.59610(15) 0.0241(4) Uani d 1 . .
    H H19 0.666647 0.839438 0.633500 0.029 Uiso calc 1 . .
    C C20 0.59074(8) 0.87146(11) 0.52896(14) 0.0205(4) Uani d 1 . .
    C C21 0.45748(8) 0.92713(11) 0.34057(14) 0.0191(4) Uani d 1 . .
    C C22 0.44959(9) 1.00394(12) 0.30793(15) 0.0229(4) Uani d 1 . .
    H H22 0.477790 1.042564 0.336464 0.027 Uiso calc 1 . .
    C C23 0.39996(9) 1.02300(13) 0.23321(16) 0.0276(5) Uani d 1 . .
    H H23 0.393359 1.075350 0.209642 0.033 Uiso calc 1 . .
    C C24 0.35964(9) 0.96551(13) 0.19246(16) 0.0277(5) Uani d 1 . .
    H H24 0.325140 0.977582 0.140730 0.033 Uiso calc 1 . .
    C C25 0.37087(9) 0.89035(13) 0.22888(14) 0.0240(4) Uani d 1 . .
    H H25 0.343196 0.850972 0.200839 0.029 Uiso calc 1 . .
    C C26 0.37547(9) 0.76394(12) 0.48363(15) 0.0223(4) Uani d 1 . .
    C C27 0.33930(9) 0.76348(14) 0.53938(16) 0.0314(5) Uani d 1 . .
    H H27A 0.362703 0.760303 0.608611 0.047 Uiso calc 1 . .
    H H27B 0.313983 0.718030 0.520553 0.047 Uiso calc 1 . .
    H H27C 0.316874 0.811809 0.526464 0.047 Uiso calc 1 . .
    N N1 0.47349(7) 0.60167(9) 0.36928(12) 0.0211(4) Uani d 1 . .
    N N2 0.54219(7) 0.66444(9) 0.47956(12) 0.0192(3) Uani d 1 . .
    N N3 0.39514(7) 0.67189(10) 0.27707(12) 0.0215(4) Uani d 1 . .
    N N4 0.50588(7) 0.89954(9) 0.41663(11) 0.0184(3) Uani d 1 . .
    N N5 0.55693(7) 0.80364(9) 0.50275(12) 0.0190(3) Uani d 1 . .
    N N6 0.41879(7) 0.86973(10) 0.30185(12) 0.0196(4) Uani d 1 . .
    N N7 0.40318(7) 0.76333(10) 0.43942(12) 0.0201(4) Uani d 1 . .
    N N8 0.4815(13) 0.7578(5) 0.271(3) 0.012(3) Uani d 0.5 A -1
    C C28 0.5088(17) 0.7573(7) 0.226(4) 0.015(3) Uani d 0.5 A -1
    F F1 0.28817(5) 0.30065(8) 0.33162(9) 0.0332(3) Uani d 1 . .
    F F2 0.26765(5) 0.36583(8) 0.11822(9) 0.0329(3) Uani d 1 . .
    F F3 0.27050(6) 0.41972(7) 0.25915(9) 0.0354(3) Uani d 1 . .
    F F4 0.34412(5) 0.34831(8) 0.25648(10) 0.0355(3) Uani d 1 . .
    F F5 0.28548(6) 0.24662(7) 0.19108(10) 0.0389(3) Uani d 1 . .
    F F6 0.21189(5) 0.31830(9) 0.19278(9) 0.0368(3) Uani d 1 . .
    P P1 0.27795(2) 0.33301(3) 0.22461(4) 0.02314(14) Uani d 1 . .
    Fe Fe1 0.44743(2) 0.75968(2) 0.35901(2) 0.01691(9) Uani d 1 . .
    P P2 0.5028(4) 0.77084(6) 0.7390(5) 0.0259(9) Uani d 0.5 B -1
    F F7 0.4679(2) 0.8423(3) 0.6742(5) 0.0414(12) Uani d 0.5 B -1
    F F8 0.5148(2) 0.8219(3) 0.8346(4) 0.0494(13) Uani d 0.5 B -1
    F F9 0.53865(16) 0.70063(18) 0.8030(3) 0.0597(10) Uani d 0.5 B -1
    F F10 0.49183(12) 0.72121(15) 0.6430(2) 0.0357(6) Uani d 0.5 B -1
    F F11 0.44684(14) 0.7360(3) 0.7446(2) 0.0606(10) Uani d 0.5 B -1
    F F12 0.55908(11) 0.80528(18) 0.7315(2) 0.0400(7) Uani d 0.5 B -1
loop_
    _atom_site_aniso_label
    _atom_site_aniso_U_11
    _atom_site_aniso_U_22
    _atom_site_aniso_U_33
    _atom_site_aniso_U_12
    _atom_site_aniso_U_13
    _atom_site_aniso_U_23
    C2 0.0285(11) 0.0170(10) 0.0230(10) -0.0014(8) 0.0092(9) 0.0028(8)
    C1 0.0226(10) 0.0165(10) 0.0206(10) -0.0039(8) 0.0108(8) -0.0002(8)
    C3 0.0381(13) 0.0164(10) 0.0273(11) -0.0043(9) 0.0081(10) -0.0004(9)
    C4 0.0450(14) 0.0148(10) 0.0332(12) 0.0031(9) 0.0094(11) 0.0013(9)
    C5 0.0382(13) 0.0181(11) 0.0321(12) 0.0059(9) 0.0083(10) 0.0048(9)
    C6 0.0309(12) 0.0184(11) 0.0265(11) 0.0012(9) 0.0076(9) 0.0013(8)
    C7 0.0282(11) 0.0143(10) 0.0223(10) -0.0009(8) 0.0116(9) 0.0008(8)
    C8 0.0232(10) 0.0202(10) 0.0211(10) -0.0057(8) 0.0081(8) 0.0016(8)
    C9 0.0330(12) 0.0195(11) 0.0301(12) -0.0061(9) 0.0109(10) -0.0012(9)
    C10 0.0347(13) 0.0269(12) 0.0312(12) -0.0130(10) 0.0101(10) -0.0056(9)
    C11 0.0232(11) 0.0333(13) 0.0322(12) -0.0068(9) 0.0040(10) -0.0026(10)
    C12 0.0229(11) 0.0254(11) 0.0305(12) -0.0027(9) 0.0078(9) -0.0013(9)
    C13 0.0249(11) 0.0147(10) 0.0256(11) 0.0021(8) 0.0029(9) -0.0021(8)
    C14 0.0227(10) 0.0145(9) 0.0211(10) 0.0015(8) 0.0113(8) -0.0013(8)
    C15 0.0181(10) 0.0193(10) 0.0216(10) -0.0020(8) 0.0084(8) -0.0047(8)
    C16 0.0257(11) 0.0167(10) 0.0256(11) -0.0003(8) 0.0120(9) -0.0016(8)
    C17 0.0262(11) 0.0193(10) 0.0322(12) -0.0069(8) 0.0136(9) -0.0070(9)
    C18 0.0196(10) 0.0255(11) 0.0308(12) -0.0030(9) 0.0068(9) -0.0073(9)
    C19 0.0225(10) 0.0194(10) 0.0280(11) 0.0019(8) 0.0067(9) -0.0039(8)
    C20 0.0215(10) 0.0168(10) 0.0242(10) -0.0017(8) 0.0099(8) -0.0043(8)
    C21 0.0200(10) 0.0188(10) 0.0205(10) 0.0001(8) 0.0101(8) -0.0008(8)
    C22 0.0248(11) 0.0201(10) 0.0252(11) -0.0009(8) 0.0111(9) 0.0005(8)
    C23 0.0308(12) 0.0227(11) 0.0303(12) 0.0031(9) 0.0125(10) 0.0069(9)
    C24 0.0258(11) 0.0290(12) 0.0255(11) 0.0025(9) 0.0064(9) 0.0064(9)
    C25 0.0207(10) 0.0265(11) 0.0232(11) -0.0012(8) 0.0064(9) 0.0001(8)
    C26 0.0209(10) 0.0209(10) 0.0218(10) 0.0018(8) 0.0043(9) 0.0032(8)
    C27 0.0251(11) 0.0418(14) 0.0298(12) 0.0049(10) 0.0134(10) 0.0073(10)
    N1 0.0242(9) 0.0144(8) 0.0234(9) -0.0031(7) 0.0075(7) 0.0000(7)
    N2 0.0207(8) 0.0151(8) 0.0201(8) -0.0002(7) 0.0057(7) -0.0004(6)
    N3 0.0213(9) 0.0200(9) 0.0235(9) -0.0039(7) 0.0087(7) -0.0012(7)
    N4 0.0194(8) 0.0139(8) 0.0216(8) -0.0003(6) 0.0074(7) -0.0014(7)
    N5 0.0190(8) 0.0153(8) 0.0208(8) -0.0009(7) 0.0053(7) -0.0027(7)
    N6 0.0192(8) 0.0215(9) 0.0197(8) -0.0001(7) 0.0093(7) -0.0004(7)
    N7 0.0192(8) 0.0181(9) 0.0215(9) 0.0005(7) 0.0062(7) 0.0012(7)
    N8 0.005(9) 0.010(3) 0.019(2) -0.001(2) 0.003(6) 0.000(2)
    C28 0.007(9) 0.017(4) 0.020(3) -0.001(2) 0.004(6) 0.000(3)
    F1 0.0328(7) 0.0370(7) 0.0277(7) 0.0044(6) 0.0092(6) 0.0050(6)
    F2 0.0345(7) 0.0352(7) 0.0263(7) -0.0045(6) 0.0085(6) 0.0013(5)
    F3 0.0400(8) 0.0265(7) 0.0361(7) 0.0070(6) 0.0103(6) -0.0047(6)
    F4 0.0211(6) 0.0412(8) 0.0406(8) 0.0003(6) 0.0075(6) 0.0046(6)
    F5 0.0550(9) 0.0231(7) 0.0479(8) 0.0001(6) 0.0298(7) -0.0045(6)
    F6 0.0217(6) 0.0515(9) 0.0340(7) -0.0047(6) 0.0067(6) -0.0013(6)
    P1 0.0202(3) 0.0226(3) 0.0248(3) 0.0012(2) 0.0064(2) -0.0009(2)
    Fe1 0.01672(15) 0.01537(15) 0.01870(15) -0.00122(11) 0.00674(12)
                                                                    -0.00098(11)
    P2 0.0273(16) 0.0196(4) 0.024(3) -0.0010(8) 0.0018(15) 0.0012(7)
    F7 0.047(3) 0.026(2) 0.042(2) 0.0131(17) 0.0055(19) 0.0051(16)
    F8 0.056(4) 0.053(4) 0.031(2) 0.004(2) 0.007(2) -0.014(2)
    F9 0.063(2) 0.0328(18) 0.051(2) 0.0012(16) -0.0151(19) 0.0152(16)
    F10 0.0386(15) 0.0250(14) 0.0350(15) -0.0053(11) 0.0042(13) -0.0107(11)
    F11 0.0415(19) 0.099(3) 0.0406(19) -0.029(2) 0.0148(16) 0.007(2)
    F12 0.0303(15) 0.0353(16) 0.0522(18) -0.0096(12) 0.0130(13) -0.0107(14)
_geom_special_details
;
 All esds (except the esd in the dihedral angle between two l.s. planes)
 are estimated using the full covariance matrix.  The cell esds are taken
 into account individually in the estimation of esds in distances, angles
 and torsion angles; correlations between esds in cell parameters are only
 used when they are defined by crystal symmetry.  An approximate (isotropic)
 treatment of cell esds is used for estimating esds involving l.s. planes.
;
loop_
    _geom_bond_atom_site_label_1
    _geom_bond_atom_site_label_2
    _geom_bond_site_symmetry_2
    _geom_bond_distance
    _geom_bond_publ_flag
    C2 C3 . 1.391(3) ?
    C2 N1 . 1.403(3) ?
    C2 C7 . 1.403(3) ?
    C1 N2 . 1.341(3) ?
    C1 N1 . 1.377(3) ?
    C3 C4 . 1.388(3) ?
    C3 H3 . 0.9500 ?
    C4 C5 . 1.386(3) ?
    C4 H4 . 0.9500 ?
    C5 C6 . 1.391(3) ?
    C5 H5 . 0.9500 ?
    C6 C7 . 1.377(3) ?
    C6 H6 . 0.9500 ?
    C7 N2 . 1.407(3) ?
    C8 N3 . 1.351(3) ?
    C8 C9 . 1.390(3) ?
    C8 N1 . 1.406(3) ?
    C9 C10 . 1.376(3) ?
    C9 H9 . 0.9500 ?
    C10 C11 . 1.384(3) ?
    C10 H10 . 0.9500 ?
    C11 C12 . 1.383(3) ?
    C11 H11 . 0.9500 ?
    C12 N3 . 1.344(3) ?
    C12 H12 . 0.9500 ?
    C13 N2 . 1.460(2) ?
    C13 N5 . 1.463(3) ?
    C13 H13A . 0.9900 ?
    C13 H13B . 0.9900 ?
    C14 N5 . 1.345(3) ?
    C14 N4 . 1.374(2) ?
    C15 C16 . 1.392(3) ?
    C15 C20 . 1.395(3) ?
    C15 N4 . 1.413(2) ?
    C16 C17 . 1.384(3) ?
    C16 H16 . 0.9500 ?
    C17 C18 . 1.393(3) ?
    C17 H17 . 0.9500 ?
    C18 C19 . 1.390(3) ?
    C18 H18 . 0.9500 ?
    C19 C20 . 1.386(3) ?
    C19 H19 . 0.9500 ?
    C20 N5 . 1.407(3) ?
    C21 N6 . 1.356(3) ?
    C21 C22 . 1.384(3) ?
    C21 N4 . 1.407(3) ?
    C22 C23 . 1.375(3) ?
    C22 H22 . 0.9500 ?
    C23 C24 . 1.385(3) ?
    C23 H23 . 0.9500 ?
    C24 C25 . 1.378(3) ?
    C24 H24 . 0.9500 ?
    C25 N6 . 1.343(3) ?
    C25 H25 . 0.9500 ?
    C26 N7 . 1.134(3) ?
    C26 C27 . 1.457(3) ?
    C27 H27A . 0.9800 ?
    C27 H27B . 0.9800 ?
    C27 H27C . 0.9800 ?
    Fe1 N3 . 2.0703(16) y
    Fe1 N6 . 2.0754(17) y
    Fe1 N7 . 1.9336(17) y
    Fe1 C28 2_655 1.98(5) yes
    Fe1 N8 . 1.83(4) y
    Fe1 C1 . 1.824(2) y
    Fe1 C14 . 1.824(2) y
    N8 C28 . 1.128(12) y
    F1 P1 . 1.6128(13) ?
    F2 P1 . 1.6063(13) ?
    F3 P1 . 1.5992(13) ?
    F4 P1 . 1.5968(13) ?
    F5 P1 . 1.5892(13) ?
    F6 P1 . 1.5924(13) ?
    P2 F11 . 1.580(8) ?
    P2 F9 . 1.588(7) ?
    P2 F10 . 1.592(6) ?
    P2 F12 . 1.595(8) ?
    P2 F8 . 1.598(8) ?
    P2 F7 . 1.600(9) ?
loop_
    _geom_angle_atom_site_label_1
    _geom_angle_atom_site_label_2
    _geom_angle_atom_site_label_3
    _geom_angle_site_symmetry_1
    _geom_angle_site_symmetry_3
    _geom_angle
    _geom_angle_publ_flag
    C3 C2 N1 . . 134.2(2) ?
    C3 C2 C7 . . 120.2(2) ?
    N1 C2 C7 . . 105.62(17) ?
    N2 C1 N1 . . 106.73(17) ?
    N2 C1 Fe1 . . 132.87(15) ?
    N1 C1 Fe1 . . 118.74(14) ?
    C4 C3 C2 . . 117.0(2) ?
    C4 C3 H3 . . 121.5 ?
    C2 C3 H3 . . 121.5 ?
    C5 C4 C3 . . 122.2(2) ?
    C5 C4 H4 . . 118.9 ?
    C3 C4 H4 . . 118.9 ?
    C4 C5 C6 . . 121.3(2) ?
    C4 C5 H5 . . 119.4 ?
    C6 C5 H5 . . 119.4 ?
    C7 C6 C5 . . 116.6(2) ?
    C7 C6 H6 . . 121.7 ?
    C5 C6 H6 . . 121.7 ?
    C6 C7 C2 . . 122.75(19) ?
    C6 C7 N2 . . 130.72(19) ?
    C2 C7 N2 . . 106.52(17) ?
    N3 C8 C9 . . 123.18(19) ?
    N3 C8 N1 . . 112.53(17) ?
    C9 C8 N1 . . 124.28(19) ?
    C10 C9 C8 . . 118.4(2) ?
    C10 C9 H9 . . 120.8 ?
    C8 C9 H9 . . 120.8 ?
    C9 C10 C11 . . 119.4(2) ?
    C9 C10 H10 . . 120.3 ?
    C11 C10 H10 . . 120.3 ?
    C12 C11 C10 . . 118.7(2) ?
    C12 C11 H11 . . 120.6 ?
    C10 C11 H11 . . 120.6 ?
    N3 C12 C11 . . 123.2(2) ?
    N3 C12 H12 . . 118.4 ?
    C11 C12 H12 . . 118.4 ?
    N2 C13 N5 . . 110.78(16) ?
    N2 C13 H13A . . 109.5 ?
    N5 C13 H13A . . 109.5 ?
    N2 C13 H13B . . 109.5 ?
    N5 C13 H13B . . 109.5 ?
    H13A C13 H13B . . 108.1 ?
    N5 C14 N4 . . 106.69(16) ?
    N5 C14 Fe1 . . 132.79(15) ?
    N4 C14 Fe1 . . 119.49(14) ?
    C16 C15 C20 . . 120.54(18) ?
    C16 C15 N4 . . 133.87(19) ?
    C20 C15 N4 . . 105.58(16) ?
    C17 C16 C15 . . 117.04(19) ?
    C17 C16 H16 . . 121.5 ?
    C15 C16 H16 . . 121.5 ?
    C16 C17 C18 . . 121.99(19) ?
    C16 C17 H17 . . 119.0 ?
    C18 C17 H17 . . 119.0 ?
    C19 C18 C17 . . 121.46(19) ?
    C19 C18 H18 . . 119.3 ?
    C17 C18 H18 . . 119.3 ?
    C20 C19 C18 . . 116.29(19) ?
    C20 C19 H19 . . 121.9 ?
    C18 C19 H19 . . 121.9 ?
    C19 C20 C15 . . 122.68(18) ?
    C19 C20 N5 . . 130.53(18) ?
    C15 C20 N5 . . 106.79(17) ?
    N6 C21 C22 . . 123.10(18) ?
    N6 C21 N4 . . 112.40(16) ?
    C22 C21 N4 . . 124.50(18) ?
    C23 C22 C21 . . 118.4(2) ?
    C23 C22 H22 . . 120.8 ?
    C21 C22 H22 . . 120.8 ?
    C22 C23 C24 . . 119.7(2) ?
    C22 C23 H23 . . 120.2 ?
    C24 C23 H23 . . 120.2 ?
    C25 C24 C23 . . 118.3(2) ?
    C25 C24 H24 . . 120.8 ?
    C23 C24 H24 . . 120.8 ?
    N6 C25 C24 . . 123.6(2) ?
    N6 C25 H25 . . 118.2 ?
    C24 C25 H25 . . 118.2 ?
    N7 C26 C27 . . 178.9(2) ?
    C26 C27 H27A . . 109.5 ?
    C26 C27 H27B . . 109.5 ?
    H27A C27 H27B . . 109.5 ?
    C26 C27 H27C . . 109.5 ?
    H27A C27 H27C . . 109.5 ?
    H27B C27 H27C . . 109.5 ?
    C1 N1 C2 . . 110.40(16) ?
    C1 N1 C8 . . 114.98(16) ?
    C2 N1 C8 . . 134.56(17) ?
    C1 N2 C7 . . 110.73(16) ?
    C1 N2 C13 . . 124.95(16) ?
    C7 N2 C13 . . 124.30(16) ?
    C12 N3 C8 . . 117.12(17) ?
    C12 N3 Fe1 . . 130.04(14) ?
    C8 N3 Fe1 . . 112.81(13) ?
    C14 N4 C21 . . 115.07(16) ?
    C14 N4 C15 . . 110.26(16) ?
    C21 N4 C15 . . 134.35(17) ?
    C14 N5 C20 . . 110.67(16) ?
    C14 N5 C13 . . 125.16(16) ?
    C20 N5 C13 . . 124.15(16) ?
    C25 N6 C21 . . 116.92(17) ?
    C25 N6 Fe1 . . 129.93(14) ?
    C21 N6 Fe1 . . 112.89(13) ?
    C26 N7 Fe1 . . 177.16(17) ?
    F5 P1 F6 . . 90.05(8) ?
    F5 P1 F4 . . 90.26(8) ?
    F6 P1 F4 . . 179.66(8) ?
    F5 P1 F3 . . 179.58(8) ?
    F6 P1 F3 . . 90.00(8) ?
    F4 P1 F3 . . 89.69(7) ?
    F5 P1 F2 . . 90.37(7) ?
    F6 P1 F2 . . 89.96(7) ?
    F4 P1 F2 . . 89.92(7) ?
    F3 P1 F2 . . 90.05(7) ?
    F5 P1 F1 . . 90.02(7) ?
    F6 P1 F1 . . 89.98(7) ?
    F4 P1 F1 . . 90.14(7) ?
    F3 P1 F1 . . 89.56(7) ?
    F2 P1 F1 . . 179.61(8) ?
    C1 Fe1 C14 . . 88.42(9) ?
    C1 Fe1 N8 . . 86.8(7) ?
    C14 Fe1 N8 . . 87.9(9) ?
    C1 Fe1 N7 . . 97.85(8) ?
    C14 Fe1 N7 . . 97.08(8) ?
    N7 Fe1 N8 . . 173.3(10) y
    Fe1 C28 N8 2_655 . 177(4) y
    Fe1 N8 C28 . . 171.1(7) y
    C1 Fe1 N3 . . 79.83(8) ?
    N3 Fe1 C14 . . 167.26(8) y
    N8 Fe1 N3 . . 86.5(7) ?
    N7 Fe1 N3 . . 89.44(7) ?
    C1 Fe1 N6 . . 165.70(8) ?
    C14 Fe1 N6 . . 79.71(7) ?
    N8 Fe1 N6 . . 84.9(5) ?
    N7 Fe1 N6 . . 91.55(7) ?
    N3 Fe1 N6 . . 111.16(7) ?
    F11 P2 F9 . . 90.8(3) ?
    F11 P2 F10 . . 89.5(4) ?
    F9 P2 F10 . . 90.4(2) ?
    F11 P2 F12 . . 179.0(4) ?
    F9 P2 F12 . . 89.3(5) ?
    F10 P2 F12 . . 89.6(3) ?
    F11 P2 F8 . . 91.7(3) ?
    F9 P2 F8 . . 90.1(5) ?
    F10 P2 F8 . . 178.7(5) ?
    F12 P2 F8 . . 89.2(4) ?
    F11 P2 F7 . . 90.4(5) ?
    F9 P2 F7 . . 178.8(6) ?
    F10 P2 F7 . . 89.6(5) ?
    F12 P2 F7 . . 89.5(3) ?
    F8 P2 F7 . . 90.0(2) ?
loop_
    _geom_torsion_atom_site_label_1
    _geom_torsion_atom_site_label_2
    _geom_torsion_atom_site_label_3
    _geom_torsion_atom_site_label_4
    _geom_torsion_site_symmetry_1
    _geom_torsion_site_symmetry_2
    _geom_torsion_site_symmetry_3
    _geom_torsion_site_symmetry_4
    _geom_torsion
    _geom_torsion_publ_flag
    N1 C2 C3 C4 . . . . -179.7(2) ?
    C7 C2 C3 C4 . . . . 0.7(3) ?
    C2 C3 C4 C5 . . . . -0.1(3) ?
    C3 C4 C5 C6 . . . . -0.2(4) ?
    C4 C5 C6 C7 . . . . -0.1(3) ?
    C5 C6 C7 C2 . . . . 0.7(3) ?
    C5 C6 C7 N2 . . . . 179.7(2) ?
    C3 C2 C7 C6 . . . . -1.0(3) ?
    N1 C2 C7 C6 . . . . 179.26(19) ?
    C3 C2 C7 N2 . . . . 179.78(19) ?
    N1 C2 C7 N2 . . . . 0.0(2) ?
    N3 C8 C9 C10 . . . . 0.0(3) ?
    N1 C8 C9 C10 . . . . 178.6(2) ?
    C8 C9 C10 C11 . . . . -1.2(3) ?
    C9 C10 C11 C12 . . . . 0.8(3) ?
    C10 C11 C12 N3 . . . . 0.9(3) ?
    C20 C15 C16 C17 . . . . 0.0(3) ?
    N4 C15 C16 C17 . . . . 178.8(2) ?
    C15 C16 C17 C18 . . . . -0.4(3) ?
    C16 C17 C18 C19 . . . . 0.3(3) ?
    C17 C18 C19 C20 . . . . 0.1(3) ?
    C18 C19 C20 C15 . . . . -0.4(3) ?
    C18 C19 C20 N5 . . . . -179.3(2) ?
    C16 C15 C20 C19 . . . . 0.4(3) ?
    N4 C15 C20 C19 . . . . -178.70(18) ?
    C16 C15 C20 N5 . . . . 179.45(17) ?
    N4 C15 C20 N5 . . . . 0.4(2) ?
    N6 C21 C22 C23 . . . . 0.5(3) ?
    N4 C21 C22 C23 . . . . -179.58(19) ?
    C21 C22 C23 C24 . . . . -0.4(3) ?
    C22 C23 C24 C25 . . . . 0.1(3) ?
    C23 C24 C25 N6 . . . . 0.0(3) ?
    N2 C1 N1 C2 . . . . 0.0(2) ?
    Fe1 C1 N1 C2 . . . . 167.21(14) ?
    N2 C1 N1 C8 . . . . -177.53(16) ?
    Fe1 C1 N1 C8 . . . . -10.3(2) ?
    C3 C2 N1 C1 . . . . -179.7(2) ?
    C7 C2 N1 C1 . . . . 0.0(2) ?
    C3 C2 N1 C8 . . . . -2.8(4) ?
    C7 C2 N1 C8 . . . . 176.8(2) ?
    N3 C8 N1 C1 . . . . 2.7(2) ?
    C9 C8 N1 C1 . . . . -175.96(19) ?
    N3 C8 N1 C2 . . . . -174.0(2) ?
    C9 C8 N1 C2 . . . . 7.3(4) ?
    N1 C1 N2 C7 . . . . 0.0(2) ?
    Fe1 C1 N2 C7 . . . . -164.60(16) ?
    N1 C1 N2 C13 . . . . -178.60(17) ?
    Fe1 C1 N2 C13 . . . . 16.8(3) ?
    C6 C7 N2 C1 . . . . -179.2(2) ?
    C2 C7 N2 C1 . . . . 0.0(2) ?
    C6 C7 N2 C13 . . . . -0.6(3) ?
    C2 C7 N2 C13 . . . . 178.58(18) ?
    N5 C13 N2 C1 . . . . -26.0(3) ?
    N5 C13 N2 C7 . . . . 155.62(17) ?
    C11 C12 N3 C8 . . . . -2.0(3) ?
    C11 C12 N3 Fe1 . . . . 175.72(16) ?
    C9 C8 N3 C12 . . . . 1.5(3) ?
    N1 C8 N3 C12 . . . . -177.18(17) ?
    C9 C8 N3 Fe1 . . . . -176.56(16) ?
    N1 C8 N3 Fe1 . . . . 4.7(2) ?
    N5 C14 N4 C21 . . . . 173.84(16) ?
    Fe1 C14 N4 C21 . . . . 4.0(2) ?
    N5 C14 N4 C15 . . . . -0.6(2) ?
    Fe1 C14 N4 C15 . . . . -170.49(13) ?
    N6 C21 N4 C14 . . . . 1.5(2) ?
    C22 C21 N4 C14 . . . . -178.39(18) ?
    N6 C21 N4 C15 . . . . 174.24(19) ?
    C22 C21 N4 C15 . . . . -5.6(3) ?
    C16 C15 N4 C14 . . . . -178.8(2) ?
    C20 C15 N4 C14 . . . . 0.2(2) ?
    C16 C15 N4 C21 . . . . 8.3(4) ?
    C20 C15 N4 C21 . . . . -172.8(2) ?
    N4 C14 N5 C20 . . . . 0.9(2) ?
    Fe1 C14 N5 C20 . . . . 168.81(15) ?
    N4 C14 N5 C13 . . . . 179.66(17) ?
    Fe1 C14 N5 C13 . . . . -12.4(3) ?
    C19 C20 N5 C14 . . . . 178.2(2) ?
    C15 C20 N5 C14 . . . . -0.8(2) ?
    C19 C20 N5 C13 . . . . -0.6(3) ?
    C15 C20 N5 C13 . . . . -179.59(17) ?
    N2 C13 N5 C14 . . . . 23.9(3) ?
    N2 C13 N5 C20 . . . . -157.43(17) ?
    C24 C25 N6 C21 . . . . 0.1(3) ?
    C24 C25 N6 Fe1 . . . . -173.70(16) ?
    C22 C21 N6 C25 . . . . -0.4(3) ?
    N4 C21 N6 C25 . . . . 179.70(16) ?
    C22 C21 N6 Fe1 . . . . 174.44(15) ?
    N4 C21 N6 Fe1 . . . . -5.4(2) ?
    N2 C1 Fe1 C14 . . . . -2.1(2) ?
    N1 C1 Fe1 C14 . . . . -165.21(16) ?
    N2 C1 Fe1 N8 . . . . 85.9(9) ?
    N1 C1 Fe1 N8 . . . . -77.2(9) ?
    N2 C1 Fe1 N7 . . . . -99.0(2) ?
    N1 C1 Fe1 N7 . . . . 97.86(15) ?
    N2 C1 Fe1 N3 . . . . 173.0(2) ?
    N1 C1 Fe1 N3 . . . . 9.85(14) ?
    N2 C1 Fe1 N6 . . . . 31.7(4) ?
    N1 C1 Fe1 N6 . . . . -131.5(3) ?
    N5 C14 Fe1 C1 . . . . -0.1(2) ?
    N4 C14 Fe1 C1 . . . . 166.63(16) ?
    N5 C14 Fe1 N8 . . . . -86.9(7) ?
    N4 C14 Fe1 N8 . . . . 79.8(7) ?
    N5 C14 Fe1 N7 . . . . 97.64(19) ?
    N4 C14 Fe1 N7 . . . . -95.65(15) ?
    N5 C14 Fe1 N3 . . . . -22.7(5) ?
    N4 C14 Fe1 N3 . . . . 144.0(3) ?
    N5 C14 Fe1 N6 . . . . -172.1(2) ?
    N4 C14 Fe1 N6 . . . . -5.36(14) ?
loop_
    _geom_hbond_atom_site_label_D
    _geom_hbond_atom_site_label_H
    _geom_hbond_atom_site_label_A
    _geom_hbond_site_symmetry_A
    _geom_hbond_distance_DH
    _geom_hbond_distance_HA
    _geom_hbond_distance_DA
    _geom_hbond_angle_DHA
    _geom_hbond_publ_flag
    C6 H6 F3 5_666 0.95 2.58 3.437(3) 149.9 yes
    C6 H6 F4 5_666 0.95 2.58 3.348(3) 137.8 yes
    C13 H13A F1 5_666 0.99 2.42 3.312(2) 150.1 yes
    C13 H13B F10 . 0.99 2.26 3.006(4) 131.1 yes
    C13 H13B F11 2_656 0.99 2.42 3.396(4) 169.8 yes
    C13 H13B F12 . 0.99 2.43 3.257(4) 140.3 yes
    C16 H16 F7 5_676 0.95 2.47 3.366(6) 157.8 yes
    C19 H19 F1 5_666 0.95 2.62 3.513(2) 157.5 yes
    C22 H22 F7 5_676 0.95 2.44 3.310(7) 151.8 yes
    C22 H22 F8 6_575 0.95 2.50 3.352(7) 149.5 yes
    C25 H25 F6 4 0.95 2.55 3.034(2) 112.0 yes
    C27 H27A F9 2_656 0.98 2.57 3.299(4) 130.8 yes
    C27 H27A F11 . 0.98 2.37 3.286(4) 155.1 yes
    C27 H27A F12 2_656 0.98 2.58 3.497(4) 155.3 yes
    C27 H27B F2 6_566 0.98 2.62 3.348(3) 131.3 yes
    C27 H27C F2 4 0.98 2.58 3.346(3) 135.0 yes
_shelx_space_group_comment
;
The symmetry employed for this shelxl refinement is uniquely defined
by the following loop, which should always be used as a source of
symmetry information in preference to the above space-group names.
They are only intended as comments.
;
_shelx_estimated_absorpt_T_min     0.920
_shelx_estimated_absorpt_T_max     0.971
_shelx_hkl_file
;
   4   0   0  323.57   11.00
   4   0   0  323.07   11.10
   4   0   0  311.27   11.30
   4   0   0  329.67   11.20
   4   0   0  336.97   11.50
  -4   0   0  319.07   11.20
  -4   0   0  313.27   11.00
  -4   0   0  316.57   11.10
  -4   0   0  328.37   11.20
   6   0   0   59.09    2.90
   6   0   0   65.19    2.60
   6   0   0   64.99    2.70
   6   0   0   58.49    2.70
  -6   0   0   65.69    2.70
  -6   0   0   67.89    2.90
  -6   0   0   71.49    2.90
   6   0   0   73.39    2.70
   6   0   0   64.09    3.10
   6   0   0   71.69    2.90
   6   0   0   63.39    3.30
  -6   0   0   61.39    2.90
  -6   0   0   66.79    2.60
  -6   0   0   62.89    2.70
   8   0   0   30.10    2.30
   8   0   0   28.90    2.10
   8   0   0   32.40    1.70
   8   0   0   27.00    1.80
   8   0   0   30.80    1.50
  -8   0   0   30.50    1.50
  -8   0   0   32.20    1.70
  -8   0   0   30.20    2.10
   8   0   0   27.20    2.40
  -8   0   0   29.90    1.80
  -8   0   0   32.70    1.80
   8   0   0   29.20    1.80
   8   0   0   31.80    2.10
  -8   0   0   34.00    2.00
  10   0   0   95.89    4.80
 -10   0   0   99.39    5.60
 -10   0   0   95.79    4.20
 -10   0   0  103.79    4.50
 -10   0   0  101.79    4.40
  10   0   0  108.79    4.60
  10   0   0  108.29    4.00
  10   0   0  106.49    4.20
  10   0   0  103.49    4.30
  10   0   0  105.09    5.40
  10   0   0  100.29    4.10
 -10   0   0  102.39    4.00
 -10   0   0  104.59    4.50
 -10   0   0  101.59    4.20
  10   0   0  110.79    4.60
  12   0   0   63.89    3.40
  12   0   0   55.99    4.10
 -12   0   0   59.29    3.10
 -12   0   0   62.29    3.10
 -12   0   0   60.29    2.70
  12   0   0   64.79    3.20
  12   0   0   67.59    2.80
  12   0   0   62.99    3.70
  12   0   0   60.19    2.90
 -12   0   0   65.29    3.30
  12   0   0   65.59    3.60
  12   0   0   57.49    4.40
 -12   0   0   57.29    4.70
 -12   0   0   57.49    3.40
 -14   0   0  470.55   17.10
  14   0   0  469.85   17.50
  14   0   0  482.75   16.90
  14   0   0  484.35   17.50
  14   0   0  482.85   18.40
  14   0   0  496.35   16.80
  14   0   0  493.35   17.20
  14   0   0  476.55   17.20
 -14   0   0  482.85   17.20
 -14   0   0  477.85   17.20
 -14   0   0  496.55   16.80
 -14   0   0  481.85   18.50
 -14   0   0  484.25   17.30
  16   0   0   66.59    3.40
 -16   0   0   64.09    3.40
 -16   0   0   69.39    2.90
  16   0   0   63.89    5.00
  16   0   0   65.79    3.00
  16   0   0   61.79    4.00
  16   0   0   63.29    3.10
  16   0   0   65.39    3.90
 -16   0   0   63.79    3.60
 -16   0   0   65.99    3.50
  16   0   0   57.79    4.50
  16   0   0   64.59    3.40
 -16   0   0   63.59    3.40
 -16   0   0   69.09    5.20
 -18   0   0  786.42   27.00
 -18   0   0  776.52   27.40
  18   0   0  813.92   27.60
 -18   0   0  786.32   28.10
 -18   0   0  777.62   27.50
  18   0   0  787.72   27.60
  18   0   0  760.32   27.10
  18   0   0  797.02   28.60
 -18   0   0  795.22   27.50
  18   0   0  781.32   28.00
  18   0   0  759.32   27.90
 -20   0   0   69.09    3.60
  20   0   0   65.69    4.70
  20   0   0   70.19    3.90
  20   0   0   64.39    3.90
  20   0   0   63.49    4.70
  20   0   0   67.09    3.40
  20   0   0   76.19    5.80
 -20   0   0   74.19    3.90
 -20   0   0   67.69    6.00
 -20   0   0   65.99    3.80
 -20   0   0   63.09    3.00
 -20   0   0   68.29    3.60
  22   0   0   65.89    4.00
  22   0   0   70.09    4.10
  22   0   0   66.69    6.10
  22   0   0   64.89    3.40
 -22   0   0   69.09    6.20
 -22   0   0   68.79    4.00
  22   0   0   65.09    4.90
  22   0   0   73.39    4.90
  24   0   0   -1.40    1.50
 -24   0   0    0.60    1.50
  24   0   0    0.30    1.40
 -24   0   0    6.60    3.40
  24   0   0   -3.60    3.00
  24   0   0    1.30    2.10
 -26   0   0   12.70    3.80
  26   0   0   11.10    3.90
  26   0   0    7.50    2.10
  26   0   0   14.10    2.20
  26   0   0    6.10    2.60
 -26   0   0    8.20    2.50
 -28   0   0   36.70    3.60
 -28   0   0   39.60    5.10
  28   0   0   43.20    3.60
  28   0   0   38.80    4.90
  28   0   0   31.90    5.10
   3  -1   0   40.00    1.40
   3  -1   0   38.80    1.60
   3  -1   0   41.40    1.80
   3  -1   0   36.90    1.90
  -3  -1   0   36.60    1.70
  -3  -1   0   32.90    1.60
   3  -1   0   34.80    1.60
   3  -1   0   35.50    1.80
  -3  -1   0   41.50    1.70
  -3  -1   0   39.70    1.50
  -3   1   0   38.50    1.60
   3   1   0   39.10    1.50
  -3   1   0   32.70    1.80
   3   1   0   39.40    1.80
   3   1   0   38.80    1.60
  -3   1   0   34.10    1.60
   3   1   0   34.70    1.60
   3   1   0   32.90    1.70
  -3   1   0   31.60    1.80
  -3   1   0   36.80    1.60
   3   1   0   40.80    1.50
  -3   1   0   40.90    1.70
   5  -1   0  193.78    7.10
  -5  -1   0  207.48    7.20
  -5  -1   0  206.48    7.00
  -5  -1   0  193.38    7.20
  -5  -1   0  195.28    7.10
   5  -1   0  202.28    6.90
   5  -1   0  210.58    7.30
   5  -1   0  178.08    7.10
   5  -1   0  202.78    7.50
  -5  -1   0  190.18    7.20
   5  -1   0  190.48    7.40
   5  -1   0  203.58    7.10
  -5  -1   0  212.38    7.00
   5   1   0  207.18    7.20
   5   1   0  199.98    7.30
  -5   1   0  196.68    7.10
  -5   1   0  185.78    6.90
  -5   1   0  184.38    7.50
  -5   1   0  193.98    7.30
  -5   1   0  218.28    7.20
   5   1   0  194.38    7.20
  -5   1   0  191.18    7.10
   5   1   0  210.48    7.20
   5   1   0  215.38    7.10
  -5   1   0  176.58    7.10
   5   1   0  214.68    7.00
   7  -1   0   67.49    2.80
  -7  -1   0   63.39    2.90
  -7  -1   0   60.09    2.90
  -7  -1   0   59.69    2.90
   7  -1   0   61.79    2.80
  -7  -1   0   67.99    2.70
  -7  -1   0   66.69    2.80
   7  -1   0   68.49    2.80
   7  -1   0   72.19    3.30
   7  -1   0   64.69    3.80
   7  -1   0   67.89    2.50
  -7  -1   0   65.69    3.00
  -7   1   0   59.99    2.70
   7   1   0   66.49    2.90
  -7   1   0   68.69    3.20
  -7   1   0   65.49    2.80
   7   1   0   67.19    2.70
   7   1   0   63.59    3.00
   7   1   0   60.49    2.80
  -7   1   0   67.59    2.80
  -7   1   0   59.79    2.60
  -7   1   0   69.39    3.40
   7   1   0   62.79    3.20
   7   1   0   63.49    3.40
  -7   1   0   74.19    3.00
   7   1   0   63.39    2.70
   9  -1   0  264.37   10.20
  -9  -1   0  261.67    9.60
  -9  -1   0  267.47    9.50
   9  -1   0  258.87    9.20
   9  -1   0  274.47    9.60
  -9  -1   0  267.27    9.40
  -9  -1   0  251.17    9.10
  -9  -1   0  270.97    9.50
   9  -1   0  245.78    9.40
   9  -1   0  269.57    9.70
  -9  -1   0  271.97    9.70
   9  -1   0  267.97    9.80
   9  -1   0  273.27    9.50
   9  -1   0  262.27   10.00
  -9   1   0  256.27    9.80
  -9   1   0  254.27   10.10
   9   1   0  276.47    9.50
   9   1   0  265.17   10.30
   9   1   0  274.67    9.70
   9   1   0  263.77    9.90
  -9   1   0  252.07    9.40
  -9   1   0  259.87    9.50
  -9   1   0  265.27    9.50
   9   1   0  253.67    9.50
   9   1   0  273.37    9.40
  -9   1   0  272.07    9.60
  -9   1   0  244.08    9.30
 -11  -1   0    4.80    1.10
 -11  -1   0    2.50    1.30
 -11  -1   0    3.80    2.80
 -11  -1   0    3.80    1.20
  11  -1   0    3.80    1.00
  11  -1   0    5.10    2.20
  11  -1   0    4.80    1.60
  11  -1   0    4.00    2.00
  11  -1   0    4.30    1.30
  11  -1   0    3.70    1.60
 -11  -1   0    4.70    0.60
 -11  -1   0    2.60    1.20
  11  -1   0    4.40    1.10
  11  -1   0    4.40    1.40
  11   1   0    5.90    1.50
  11   1   0    4.40    1.20
  11   1   0    3.10    2.00
 -11   1   0    5.60    1.20
 -11   1   0    5.70    1.30
 -11   1   0    3.00    1.50
 -11   1   0    5.80    1.50
  11   1   0    4.50    1.10
  11   1   0    3.00    2.10
 -11   1   0    2.50    1.00
 -11   1   0    2.70    2.40
  11   1   0    3.50    1.60
  11   1   0    5.20    1.30
 -11   1   0    2.60    1.00
  13  -1   0    4.90    2.10
 -13  -1   0    5.00    1.40
  13  -1   0    5.70    1.30
  13  -1   0    8.80    1.40
  13  -1   0    9.00    1.80
  13  -1   0    8.30    1.20
 -13  -1   0    7.50    1.40
 -13  -1   0    7.30    1.40
  13  -1   0    5.80    1.70
  13  -1   0    1.60    2.20
 -13  -1   0    7.10    0.70
  13  -1   0    6.50    1.00
 -13  -1   0    4.30    2.80
 -13  -1   0    6.00    1.20
 -13   1   0    4.50    1.50
  13   1   0    7.00    1.30
 -13   1   0    5.60    1.50
  13   1   0    6.60    2.20
  13   1   0    9.70    1.80
  13   1   0    7.90    2.20
 -13   1   0    4.90    1.00
  13   1   0    8.80    1.40
 -13   1   0    4.60    1.30
  13   1   0    4.90    1.20
  13   1   0    5.50    1.70
 -13   1   0    7.50    1.20
 -13   1   0    3.70    2.30
 -13   1   0    4.30    1.20
  15  -1   0  239.18    8.60
  15  -1   0  237.08    9.80
 -15  -1   0  241.58   10.80
  15  -1   0  242.28    9.10
 -15  -1   0  231.98    8.90
 -15  -1   0  232.28    9.00
 -15  -1   0  238.08    8.90
  15  -1   0  233.88    9.40
  15  -1   0  253.27    9.10
  15  -1   0  244.48    8.80
  15  -1   0  234.08    9.40
 -15  -1   0  238.08    9.00
  15  -1   0  194.28   12.40
 -15   1   0  239.18    9.00
 -15   1   0  229.98    9.00
 -15   1   0  235.18   10.10
 -15   1   0  233.38    9.00
  15   1   0  239.88    9.80
  15   1   0  230.58    9.30
  15   1   0  248.08    9.50
  15   1   0  236.88   10.40
  15   1   0  238.88    8.90
 -15   1   0  239.38    9.30
  15   1   0  251.07    9.00
 -15   1   0  230.68    8.70
  15   1   0  228.58    8.90
 -17  -1   0    8.20    1.50
  17  -1   0   10.80    1.40
 -17  -1   0    9.70    1.60
 -17  -1   0    5.50    3.10
 -17  -1   0   10.30    1.50
  17  -1   0    9.20    2.10
  17  -1   0    9.60    1.30
 -17  -1   0   11.60    1.60
  17  -1   0    5.60    2.50
  17  -1   0    8.20    2.90
  17  -1   0    9.40    1.70
  17  -1   0    9.30    2.10
  17  -1   0   10.20    1.70
 -17   1   0    8.60    3.00
  17   1   0   12.10    1.70
  17   1   0    9.70    2.70
  17   1   0   13.30    1.70
 -17   1   0    9.10    1.80
 -17   1   0   11.60    1.80
 -17   1   0   11.60    1.70
  17   1   0   11.50    1.60
  17   1   0    7.90    2.00
 -17   1   0   10.10    1.30
  17   1   0    9.30    2.00
 -17   1   0    9.70    1.60
 -19  -1   0    5.90    1.50
 -19  -1   0    4.40    1.50
  19  -1   0    6.40    1.20
  19  -1   0    5.30    1.30
  19  -1   0    7.00    2.20
  19  -1   0    4.80    1.50
  19  -1   0    7.00    1.70
  19  -1   0    6.80    2.20
  19  -1   0    2.90    2.60
 -19  -1   0    3.70    3.40
  19   1   0    4.30    1.50
  19   1   0    4.00    2.10
  19   1   0    4.50    1.50
 -19   1   0    5.30    1.50
 -19   1   0    5.60    1.70
 -19   1   0    9.10    3.00
  19   1   0    8.90    2.90
 -19   1   0    6.10    1.60
 -19   1   0    5.00    1.60
  19   1   0    5.30    2.00
 -19   1   0    7.40    1.20
  21  -1   0   68.69    4.00
 -21  -1   0   72.39    5.60
 -21  -1   0   61.69    3.80
  21  -1   0   68.49    4.00
  21  -1   0   69.39    6.20
  21  -1   0   64.89    5.90
 -21  -1   0   67.09    6.40
  21   1   0   63.89    3.50
  21   1   0   68.69    5.80
 -21   1   0   64.79    3.20
 -21   1   0   75.69    6.00
  21   1   0   64.19    4.80
 -21   1   0   63.69    3.90
 -21   1   0   63.59    3.70
  21   1   0   66.99    3.80
  21   1   0   63.99    3.90
 -21   1   0   66.89    3.70
  23  -1   0   78.09    4.40
 -23  -1   0   71.89    4.20
  23  -1   0   71.39    5.40
  23  -1   0   69.29    5.10
  23  -1   0   78.09    4.40
  23  -1   0   83.49    6.80
 -23  -1   0   73.69    6.90
  23   1   0   78.99    4.80
  23   1   0   69.99    4.20
  23   1   0   59.49    5.10
  23   1   0   77.49    5.30
 -23   1   0   80.99    3.50
 -23   1   0   78.89    6.40
  23   1   0   74.79    3.90
 -23   1   0   76.89    4.40
  23   1   0   80.69    6.50
  25  -1   0   -0.30    1.60
 -25  -1   0    4.30    3.50
 -25  -1   0   -0.90    1.40
  25  -1   0    3.50    2.50
 -25   1   0   -2.30    1.70
  25   1   0    0.00    1.50
  25   1   0    0.50    1.30
 -25   1   0    1.30    0.80
 -25   1   0    0.50    3.00
  25   1   0   -2.90    3.00
  25   1   0    0.20    1.50
  25   1   0    2.20    2.30
 -27  -1   0   34.90    5.10
 -27  -1   0   25.10    2.90
  27  -1   0   26.30    2.90
  27  -1   0   20.70    4.40
  27  -1   0   25.50    2.90
  27  -1   0   24.80    3.60
  27   1   0   24.30    2.80
  27   1   0   19.00    3.30
  27   1   0   24.20    4.60
 -27   1   0   25.00    4.10
  27   1   0   25.10    2.70
  27   1   0   26.90    2.30
   0  -2   0 1680.83   63.49
   0  -2   0 1348.77   96.29
   0   2   0 1499.75   62.29
   0   2   0 1741.93  119.49
   2  -2   0  114.19    4.20
   2  -2   0  109.49    4.10
  -2  -2   0  108.09    4.10
  -2  -2   0  114.19    4.10
   2  -2   0  116.49    4.30
   2  -2   0  108.79    4.30
   2  -2   0  114.19    4.40
   2  -2   0  116.19    4.20
  -2  -2   0  114.79    4.30
  -2  -2   0  113.49    4.10
  -2  -2   0  113.89    4.10
  -2   2   0  108.29    4.30
   2   2   0  114.79    4.10
  -2   2   0  115.69    4.20
  -2   2   0  117.39    4.30
   2   2   0  113.99    4.20
   2   2   0  119.79    4.30
  -2   2   0  109.19    4.40
  -2   2   0  111.99    4.20
   2   2   0  115.89    4.10
   2   2   0  115.69    4.10
   2   2   0  115.09    4.10
  -4  -2   0 1445.66  109.49
   4   2   0 1748.82   69.09
   4   2   0 1573.14  118.09
  -6  -2   0    1.10    0.90
   6  -2   0    1.90    1.00
   6  -2   0    1.20    0.80
   6  -2   0   -1.00    1.10
   6  -2   0    1.80    0.50
  -6  -2   0    2.80    0.80
  -6  -2   0    1.70    0.60
   6  -2   0    2.10    0.80
  -6  -2   0    1.70    0.90
   6  -2   0    1.70    0.80
  -6   2   0    2.20    1.20
   6   2   0    1.60    0.60
  -6   2   0    1.10    0.70
  -6   2   0    1.80    0.70
   6   2   0    2.40    0.90
  -6   2   0    0.60    0.50
   6   2   0    1.80    0.90
  -6   2   0    1.30    0.80
   6   2   0    1.90    0.90
  -6   2   0    1.10    1.00
  -6   2   0    1.90    1.00
  -6   2   0    2.50    1.10
   6   2   0    2.80    0.70
   6   2   0    2.20    1.00
  -8  -2   0  277.07    9.90
   8  -2   0  254.37   10.20
   8  -2   0  263.77    9.80
  -8  -2   0  274.07    9.70
  -8  -2   0  274.07    9.80
  -8  -2   0  270.67    9.80
   8  -2   0  266.17   10.00
   8  -2   0  268.97    9.80
  -8  -2   0  265.77    9.70
   8  -2   0  273.87    9.80
   8  -2   0  264.77   10.50
  -8   2   0  259.77    9.80
   8   2   0  286.87   10.40
  -8   2   0  268.57    9.80
   8   2   0  299.17    9.70
  -8   2   0  260.47    9.90
   8   2   0  276.87    9.70
  -8   2   0  264.07   10.30
   8   2   0  291.07   10.00
  -8   2   0  269.47    9.80
  -8   2   0  267.27   10.20
  -8   2   0  271.97    9.90
   8   2   0  284.37    9.90
   8   2   0  286.17    9.90
   8   2   0  267.07   10.00
  10  -2   0    5.90    1.20
  10  -2   0    2.80    1.90
  10  -2   0    3.80    1.30
 -10  -2   0    8.30    1.90
 -10  -2   0    7.10    1.10
 -10  -2   0    6.10    1.60
  10  -2   0    5.70    1.80
  10  -2   0    4.70    1.30
  10  -2   0   -0.20    2.10
 -10   2   0    4.10    1.10
 -10   2   0    2.80    1.80
 -10   2   0    4.20    1.20
 -10   2   0   10.90    1.70
 -10   2   0    4.60    1.20
  10   2   0    7.90    1.20
 -10   2   0    5.80    1.70
  10   2   0    6.10    1.10
 -10   2   0    1.60    1.90
 -12  -2   0  141.89    5.80
  12  -2   0  133.89    6.70
 -12  -2   0  155.08    5.70
 -12  -2   0  139.49    5.80
  12  -2   0  145.19    6.30
  12  -2   0  148.49    5.90
 -12  -2   0  151.18    5.70
  12  -2   0  142.69    5.80
 -12  -2   0  145.39    6.10
  12  -2   0  148.09    6.00
  12  -2   0  139.59    7.10
 -12  -2   0  141.49    7.70
  12   2   0  143.09    6.50
 -12   2   0  138.19    5.90
  12   2   0  144.19    5.90
 -12   2   0  139.39    6.50
 -12   2   0  140.29    5.80
 -12   2   0  150.48    6.10
  12   2   0  150.48    5.70
  12   2   0  150.48    7.00
  12   2   0  146.49    5.80
 -12   2   0  141.49    6.30
  12   2   0  147.09    6.10
  12   2   0  146.89    6.20
 -12   2   0  148.49    5.90
  14  -2   0  192.58    9.00
 -14  -2   0  196.48    7.40
  14  -2   0  198.38    8.90
 -14  -2   0  187.78    9.40
 -14  -2   0  193.78    7.40
  14  -2   0  193.58    8.00
  14  -2   0  194.48    7.60
  14  -2   0  194.48    7.60
  14  -2   0  200.68    8.00
 -14  -2   0  194.98    7.40
  14  -2   0  190.08    6.90
 -14  -2   0  195.58    7.40
  14  -2   0  206.88    7.50
  14   2   0  192.58    7.90
  14   2   0  192.68    7.80
  14   2   0  191.28    8.20
  14   2   0  195.18    7.40
 -14   2   0  200.48    7.80
 -14   2   0  193.48    8.00
  14   2   0  187.98    7.40
 -14   2   0  192.18    7.60
 -14   2   0  191.08    7.60
 -14   2   0  189.08    7.40
  14   2   0  191.48    7.60
 -14   2   0  185.78    8.30
 -16  -2   0    4.10    1.20
  16  -2   0    5.10    2.40
 -16  -2   0    2.30    1.20
  16  -2   0    5.60    1.40
  16  -2   0    3.00    1.80
  16  -2   0    4.10    1.80
 -16  -2   0    3.00    1.20
  16  -2   0    2.20    1.10
  16  -2   0    3.60    2.10
 -16  -2   0    5.90    1.40
  16  -2   0    4.10    1.40
  16   2   0    2.20    1.20
  16   2   0    3.70    1.70
  16   2   0    2.60    1.20
  16   2   0    1.60    2.10
  16   2   0    5.40    2.30
 -16   2   0    4.40    1.10
 -16   2   0    4.50    1.40
 -16   2   0    3.90    1.20
 -16   2   0    4.60    2.00
 -16   2   0    5.90    2.20
 -16   2   0    3.40    1.40
  16   2   0    1.60    1.50
  18  -2   0  404.66   15.70
  18  -2   0  395.76   15.10
  18  -2   0  393.96   14.30
  18  -2   0  392.66   15.10
  18  -2   0  398.86   14.60
 -18  -2   0  408.46   16.90
  18  -2   0  391.16   14.60
 -18  -2   0  403.76   14.50
 -18  -2   0  385.26   14.40
 -18   2   0  398.86   14.40
  18   2   0  384.66   14.90
 -18   2   0  390.56   14.60
 -18   2   0  391.06   14.60
  18   2   0  402.96   15.40
  18   2   0  389.36   15.00
  18   2   0  398.06   14.40
  18   2   0  393.76   14.40
 -18   2   0  370.16   14.50
  18   2   0  401.56   14.40
 -18   2   0  395.26   15.30
 -18   2   0  394.86   15.90
  20  -2   0  139.59    7.50
  20  -2   0  130.19    6.80
 -20  -2   0  127.29    5.90
  20  -2   0  130.19    6.10
 -20  -2   0  134.19    5.90
  20  -2   0  142.69    5.80
  20  -2   0  126.19    7.20
  20  -2   0  129.79    6.10
 -20  -2   0  135.29    8.80
  20   2   0  133.29    7.40
 -20   2   0  131.79    6.10
  20   2   0  138.89    5.90
  20   2   0  130.59    6.60
  20   2   0  132.99    6.70
 -20   2   0  131.09    6.10
 -20   2   0  136.09    5.80
  20   2   0  144.19    6.00
  20   2   0  126.89    5.90
 -20   2   0  131.59    6.90
 -20   2   0  138.49    7.30
 -20   2   0  132.89    6.30
  22  -2   0   30.10    3.60
 -22  -2   0   36.30    5.40
  22  -2   0   34.40    4.50
  22  -2   0   37.80    4.00
  22  -2   0   29.80    3.60
 -22  -2   0   36.70    3.00
  22   2   0   26.70    3.30
  22   2   0   33.80    3.90
 -22   2   0   31.70    2.90
 -22   2   0   34.00    2.40
  22   2   0   33.20    3.00
  22   2   0   29.50    2.90
  22   2   0   35.60    2.80
 -22   2   0   34.80    3.20
  22   2   0   37.60    4.30
 -24  -2   0   13.70    2.20
  24  -2   0   16.30    3.10
 -24  -2   0   17.80    4.40
  24  -2   0   16.90    4.20
  24  -2   0   15.00    2.30
  24  -2   0   17.10    2.40
  24   2   0   13.50    2.10
  24   2   0   16.00    3.80
  24   2   0   16.60    3.10
 -24   2   0   16.10    2.40
 -24   2   0   14.50    1.70
  24   2   0   18.10    2.10
  24   2   0    9.50    2.90
  24   2   0   15.40    2.20
 -26  -2   0   16.90    4.60
 -26  -2   0   21.00    2.50
  26  -2   0   14.30    2.40
  26  -2   0   15.40    4.20
  26  -2   0   18.30    3.20
  26   2   0   16.40    2.10
  26   2   0   14.40    3.00
 -26   2   0   16.90    2.50
 -26   2   0   15.10    1.60
  26   2   0   20.60    2.50
  26   2   0   20.80    2.50
  26   2   0    8.20    3.60
 -26   2   0   21.70    3.30
  28  -2   0   15.80    2.60
  28  -2   0   19.60    4.70
 -28  -2   0   22.30    4.90
 -28  -2   0   13.70    2.30
 -28   2   0   24.30    3.40
 -28   2   0   19.20    2.60
  28   2   0   17.20    2.20
  28   2   0   20.80    2.70
  28   2   0   20.80    2.60
  28   2   0   14.80    4.20
  -1  -3   0    2.90    0.70
   1  -3   0    2.40    0.90
  -1  -3   0    1.80    0.70
  -1  -3   0    2.30    1.00
  -1  -3   0    3.80    0.80
  -1  -3   0    1.60    0.60
   1  -3   0    2.70    1.10
  -1  -3   0    2.30    0.90
   1  -3   0    5.40    0.80
   1  -3   0    2.10    0.70
   1  -3   0    2.30    0.70
   1  -3   0    3.60    0.80
  -1   3   0    3.70    0.80
   1   3   0    2.50    0.70
  -1   3   0    1.80    0.90
   1   3   0    2.60    0.80
   1   3   0    1.10    0.90
   1   3   0    2.10    0.90
  -1   3   0    3.00    0.70
   1   3   0    3.40    0.70
  -1   3   0    1.90    0.70
   1   3   0    2.20    0.70
  -1   3   0    4.80    0.80
  -1   3   0    2.10    1.00
  -3  -3   0  487.05   17.40
   3  -3   0  503.65   17.30
   3  -3   0  525.15   17.40
   3  -3   0  475.25   17.60
   3  -3   0  499.05   17.30
  -3  -3   0  472.95   17.10
   3  -3   0  520.45   17.30
  -3  -3   0  517.85   17.20
   3  -3   0  489.05   17.10
   3  -3   0  498.75   17.40
  -3  -3   0  501.65   17.20
  -3   3   0  508.75   17.40
  -3   3   0  489.65   17.30
   3   3   0  498.95   17.40
  -3   3   0  488.95   17.60
  -3   3   0  501.25   17.40
   3   3   0  510.45   17.20
  -3   3   0  497.95   17.30
   3   3   0  488.05   17.10
   3   3   0  513.95   17.20
   5  -3   0   66.09    3.40
   5  -3   0   66.99    3.20
  -5  -3   0   65.19    2.80
  -5  -3   0   58.09    2.60
  -5  -3   0   68.99    2.70
  -5  -3   0   62.39    3.00
   5  -3   0   64.69    3.00
  -5  -3   0   67.29    2.90
  -5  -3   0   71.89    2.90
   5  -3   0   63.09    3.00
   5  -3   0   69.39    2.90
   5   3   0   68.49    2.80
   5   3   0   68.59    3.10
  -5   3   0   63.89    2.60
   5   3   0   73.09    2.80
   5   3   0   61.29    2.50
  -5   3   0   65.89    2.90
  -5   3   0   63.59    2.90
  -5   3   0   62.69    3.30
  -5   3   0   69.69    3.20
   5   3   0   67.89    3.00
   5   3   0   70.39    3.00
   5   3   0   67.29    3.10
  -5   3   0   63.99    3.30
  -5   3   0   64.19    3.00
   7  -3   0  127.59    5.20
  -7  -3   0  127.09    4.80
  -7  -3   0  125.19    4.90
  -7  -3   0  124.79    5.00
   7  -3   0  129.39    5.00
   7  -3   0  128.09    5.10
   7  -3   0  129.19    4.90
  -7  -3   0  123.09    4.80
   7  -3   0  129.89    5.50
  -7  -3   0  118.09    4.90
   7   3   0  127.39    5.10
   7   3   0  124.99    5.00
  -7   3   0  122.79    5.30
  -7   3   0  125.29    5.40
   7   3   0  116.29    5.10
   7   3   0  134.09    5.10
   7   3   0  132.29    4.80
  -7   3   0  123.59    4.50
  -7   3   0  132.19    5.20
   7   3   0  125.89    4.80
  -7   3   0  119.79    5.00
  -7   3   0  129.29    5.00
  -7   3   0  116.39    5.00
  -9  -3   0    9.00    1.40
   9  -3   0   10.40    1.40
   9  -3   0   11.70    1.90
  -9  -3   0   10.60    1.20
   9  -3   0   12.80    1.50
   9  -3   0    8.20    1.90
  -9  -3   0   11.70    1.60
  -9  -3   0   11.60    1.30
   9  -3   0   11.50    1.50
  -9  -3   0    7.80    1.40
  -9   3   0    8.40    1.30
   9   3   0    7.20    1.50
  -9   3   0   12.00    1.50
  -9   3   0    9.80    1.80
   9   3   0   11.70    1.30
  -9   3   0    9.90    1.40
   9   3   0   12.90    1.90
   9   3   0   10.30    1.60
  -9   3   0   14.80    1.90
  -9   3   0    9.80    2.00
   9   3   0    7.80    1.50
   9   3   0   10.30    1.20
 -11  -3   0  206.08    7.80
 -11  -3   0  202.88    8.10
  11  -3   0  209.98    8.10
 -11  -3   0  207.48    7.80
  11  -3   0  198.68    8.70
  11  -3   0  218.58    8.10
  11  -3   0  218.98    8.10
 -11  -3   0  212.48   10.10
 -11  -3   0  197.78    7.80
 -11  -3   0  195.78    7.80
  11  -3   0  214.78    8.40
  11   3   0  202.38    8.80
  11   3   0  216.68    8.20
 -11   3   0  226.18    8.30
  11   3   0  210.88    7.90
  11   3   0  209.68    7.80
  11   3   0  214.88    8.40
 -11   3   0  211.98    8.00
 -11   3   0  202.58    8.00
 -11   3   0  212.98    8.60
  11   3   0  202.18    8.10
  11   3   0  209.78    8.20
 -11   3   0  207.98    8.00
 -11   3   0  211.18    8.70
 -13  -3   0   46.30    2.70
  13  -3   0   47.70    4.40
 -13  -3   0   46.70    2.70
  13  -3   0   49.80    3.00
 -13  -3   0   44.90    3.10
  13  -3   0   53.39    2.90
 -13  -3   0   47.10    2.70
  13  -3   0   51.49    3.60
 -13  -3   0   52.19    2.70
  13  -3   0   51.09    3.10
 -13   3   0   49.50    3.30
 -13   3   0   46.80    2.90
 -13   3   0   48.30    3.00
  13   3   0   48.60    3.20
  13   3   0   50.59    3.70
  13   3   0   47.70    3.90
  13   3   0   47.50    2.70
 -13   3   0   49.40    2.90
  13   3   0   46.70    2.70
 -13   3   0   56.79    4.40
  13   3   0   47.10    3.40
 -13   3   0   51.39    3.30
 -15  -3   0  129.19    7.90
  15  -3   0  134.29    6.00
 -15  -3   0  123.89    5.20
 -15  -3   0  121.79    5.30
  15  -3   0  131.59    6.20
  15  -3   0  127.09    5.50
 -15  -3   0  124.29    5.30
 -15  -3   0  127.89    5.80
  15  -3   0  135.29    5.60
  15  -3   0  134.69    5.60
  15  -3   0  124.99    6.40
  15   3   0  124.69    5.80
  15   3   0  127.69    5.80
 -15   3   0  128.69    5.90
 -15   3   0  128.59    6.00
 -15   3   0  129.09    5.90
  15   3   0  126.29    5.60
 -15   3   0  131.89    5.90
  15   3   0  136.69    6.30
  15   3   0  129.39    5.40
  15   3   0  131.39    5.40
 -15   3   0  139.19    5.70
 -15   3   0  122.79    5.50
  15   3   0  127.09    6.80
  17  -3   0   12.70    2.70
  17  -3   0    8.30    1.70
  17  -3   0    8.80    1.70
  17  -3   0    8.30    2.20
 -17  -3   0    4.90    3.30
 -17  -3   0    9.90    1.50
 -17  -3   0    8.20    1.50
  17  -3   0   11.00    2.20
 -17   3   0   11.30    2.10
 -17   3   0    7.60    1.90
  17   3   0    5.90    1.40
  17   3   0    6.70    1.40
 -17   3   0    5.80    1.40
 -17   3   0    7.20    1.70
  17   3   0    6.90    2.50
 -17   3   0    8.30    2.20
  17   3   0    6.90    2.00
  17   3   0   10.30    1.80
  17   3   0    7.10    1.90
  19  -3   0    0.80    1.40
 -19  -3   0   -1.40    3.40
  19  -3   0    4.00    2.30
  19  -3   0   -0.50    1.40
 -19  -3   0   -0.80    1.20
  19  -3   0    0.40    1.80
  19  -3   0   -0.30    2.40
  19  -3   0    1.30    1.50
 -19  -3   0   -0.10    1.20
 -19   3   0   -0.50    1.10
 -19   3   0   -2.50    2.10
  19   3   0   -1.20    1.70
  19   3   0    2.20    1.40
  19   3   0    0.20    1.30
  19   3   0   -2.20    2.30
 -19   3   0    1.00    1.30
 -19   3   0    1.70    1.70
  19   3   0   -0.70    1.40
 -19   3   0    0.90    1.50
 -19   3   0    3.50    1.90
  19   3   0   -0.60    1.70
 -21  -3   0    0.70    3.90
  21  -3   0    1.80    2.20
  21  -3   0    1.70    1.60
  21  -3   0    1.20    1.60
  21  -3   0    0.20    2.30
  21  -3   0    1.80    2.70
  21  -3   0   -0.10    1.50
 -21  -3   0   -0.30    1.30
  21   3   0    1.30    2.00
  21   3   0    0.00    2.00
 -21   3   0    1.10    1.60
 -21   3   0   -3.10    2.10
 -21   3   0    0.80    2.70
  21   3   0    2.80    1.50
 -21   3   0   -0.90    2.30
  21   3   0   -1.20    2.60
 -21   3   0    0.90    1.20
  21   3   0    1.60    1.40
  21   3   0    0.20    1.40
  23  -3   0    4.00    1.80
 -23  -3   0   11.30    4.30
  23  -3   0    2.80    1.80
  23  -3   0    8.40    3.30
 -23  -3   0    5.90    1.70
  23  -3   0    6.60    1.80
  23  -3   0    4.20    2.50
  23   3   0    8.00    3.20
 -23   3   0    6.80    1.50
  23   3   0    7.70    1.80
  23   3   0    4.80    2.50
  23   3   0    6.00    2.30
  23   3   0    7.80    2.00
 -23   3   0    7.00    2.40
  23   3   0    6.10    2.00
 -23   3   0    6.20    1.90
  25  -3   0    2.70    2.40
  25  -3   0    1.00    3.30
 -25  -3   0    2.80    1.50
  25  -3   0   -0.50    1.60
 -25  -3   0    4.80    4.10
  25   3   0    5.40    1.70
  25   3   0    1.10    1.50
  25   3   0   -0.60    3.00
 -25   3   0    3.40    3.00
 -25   3   0    4.60    1.30
 -25   3   0    1.70    1.70
  25   3   0    4.30    2.30
  25   3   0    0.50    1.60
 -25   3   0    0.60    1.70
  27  -3   0   23.10    3.60
 -27  -3   0   38.40    5.80
  27  -3   0   20.50    3.20
 -27  -3   0   27.20    2.90
  27  -3   0   23.80    3.00
  27  -3   0   34.60    5.30
 -27   3   0   31.90    4.10
  27   3   0   30.50    3.80
  27   3   0   35.70    3.00
 -27   3   0   28.20    2.30
  27   3   0   25.90    2.80
  27   3   0   28.50    2.90
  27   3   0   28.00    4.50
 -27   3   0   22.30    2.90
   0  -4   0  682.83  131.69
   0  -4   0  754.62   43.00
   0   4   0  784.62  132.29
   0   4   0  738.73   42.50
   2   4   0  923.31   31.90
  -4  -4   0   66.89    2.90
   4  -4   0   68.89    3.20
   4  -4   0   73.09    3.70
  -4  -4   0   66.19    3.10
   4  -4   0   67.39    3.10
   4  -4   0   71.59    3.10
  -4  -4   0   68.59    3.00
  -4  -4   0   66.09    2.80
   4  -4   0   70.09    3.30
  -4  -4   0   71.09    3.00
  -4  -4   0   66.49    3.20
   4  -4   0   68.79    3.10
  -4   4   0   71.49    3.20
  -4   4   0   64.09    3.10
  -4   4   0   70.89    3.40
   4   4   0   67.19    2.90
   4   4   0   67.89    2.80
   4   4   0   73.09    3.10
   4   4   0   67.29    3.30
   4   4   0   68.29    3.20
   4   4   0   72.79    3.00
  -4   4   0   67.99    3.50
  -6  -4   0    3.30    1.00
  -6  -4   0    1.70    0.60
  -6  -4   0    2.80    1.00
   6  -4   0    1.30    1.00
   6  -4   0   -0.10    0.80
  -6  -4   0    1.50    0.70
   6  -4   0    1.40    0.90
   6  -4   0   -0.10    1.30
  -6  -4   0    3.10    0.70
   6  -4   0    0.40    1.10
  -6  -4   0    2.10    0.90
  -6   4   0    1.80    0.70
   6   4   0    3.00    0.80
  -6   4   0    2.10    1.30
  -6   4   0    2.00    0.90
   6   4   0    2.00    1.00
   6   4   0    2.00    0.60
  -6   4   0    1.20    1.20
   6   4   0    1.80    1.10
  -6   4   0    2.10    1.20
   6   4   0    3.40    1.10
  -6   4   0    0.40    0.80
   6   4   0    1.70    0.90
  -6   4   0    1.70    0.90
   6   4   0    1.20    0.80
  -8  -4   0  123.79    5.10
   8  -4   0  142.89    6.10
   8  -4   0  126.29    5.50
  -8  -4   0  126.79    5.30
   8  -4   0  134.09    5.70
  -8  -4   0  128.89    5.20
   8  -4   0  124.79    5.40
   8  -4   0  135.59    5.30
   8   4   0  136.39    5.60
  -8   4   0  128.89    5.40
   8   4   0  127.99    5.50
  -8   4   0  132.49    5.40
   8   4   0  131.59    5.70
  -8   4   0  131.69    5.80
   8   4   0  130.59    5.40
  -8   4   0  132.39    6.00
  -8   4   0  149.09    5.80
  -8   4   0  129.59    4.80
  -8   4   0  133.49    5.50
   8   4   0  132.19    5.10
   8   4   0  132.59    5.20
 -10  -4   0   13.70    1.50
 -10  -4   0   12.60    1.60
  10  -4   0   14.60    2.30
 -10  -4   0   15.80    1.50
  10  -4   0   15.80    1.90
 -10  -4   0   19.20    2.10
 -10  -4   0   15.30    1.80
 -10   4   0   16.40    2.40
  10   4   0   17.20    2.30
  10   4   0   15.60    2.10
 -10   4   0   15.20    2.20
 -10   4   0   14.30    1.70
  10   4   0   15.70    2.00
 -10   4   0   12.40    1.70
  10   4   0   19.60    1.60
 -10   4   0   15.40    1.80
  10   4   0   19.90    2.10
 -10   4   0   16.30    2.30
  12  -4   0  163.48    7.50
 -12  -4   0  162.78    6.80
 -12  -4   0  166.18    6.40
 -12  -4   0  163.38    8.90
 -12  -4   0  167.98    6.50
  12  -4   0  161.58    7.10
 -12  -4   0  171.08    6.40
  12  -4   0  161.18    6.80
  12  -4   0  162.08    6.70
  12  -4   0  175.18    6.80
 -12  -4   0  161.38    6.40
 -12   4   0  162.68    6.70
  12   4   0  166.68    6.90
  12   4   0  160.68    6.80
 -12   4   0  163.58    7.30
  12   4   0  163.48    7.00
 -12   4   0  172.58    7.00
 -12   4   0  164.48    6.70
  12   4   0  166.48    6.40
  12   4   0  167.28    7.50
 -12   4   0  167.28    7.40
  12   4   0  162.18    6.40
 -12   4   0  165.68    6.70
  12   4   0  166.78    6.90
 -14  -4   0    2.40    2.90
 -14  -4   0    2.80    1.10
  14  -4   0    1.00    1.80
 -14  -4   0    1.80    1.40
  14  -4   0    3.60    1.30
 -14  -4   0    2.10    1.10
  14  -4   0    2.30    1.60
 -14  -4   0    2.70    1.10
  14  -4   0    2.70    1.30
 -14  -4   0    3.10    1.10
  14  -4   0    4.20    1.30
 -14   4   0    3.80    1.40
  14   4   0    1.10    1.40
  14   4   0    0.40    1.90
  14   4   0    2.40    1.10
  14   4   0    3.10    1.50
 -14   4   0    1.50    1.10
 -14   4   0    3.00    1.70
  14   4   0    4.30    1.10
  14   4   0    4.60    2.40
  14   4   0    2.70    1.40
 -14   4   0    3.00    1.20
 -14   4   0    4.20    1.70
 -16  -4   0  149.09    8.80
 -16  -4   0  156.38    6.90
  16  -4   0  144.69    6.90
  16  -4   0  154.28    6.50
 -16  -4   0  139.79    6.00
  16  -4   0  138.19    7.70
  16  -4   0  144.99    7.40
 -16  -4   0  144.49    6.10
  16  -4   0  152.58    6.40
  16   4   0  147.09    6.70
 -16   4   0  152.18    8.40
 -16   4   0  144.39    6.40
  16   4   0  152.08    6.90
 -16   4   0  153.38    6.40
 -16   4   0  136.79    6.80
  16   4   0  153.58    6.50
 -16   4   0  136.69    6.20
  16   4   0  149.99    6.10
  16   4   0  150.18    6.60
 -16   4   0  146.59    6.00
  16   4   0  154.48    6.10
  18  -4   0  181.08    8.50
 -18  -4   0  185.48    8.20
  18  -4   0  191.08    8.00
 -18  -4   0  200.98   10.70
 -18  -4   0  195.88    7.70
  18  -4   0  196.18    8.40
  18  -4   0  193.88    7.80
  18  -4   0  196.48    9.20
  18   4   0  187.78    8.20
 -18   4   0  179.28    8.40
 -18   4   0  195.78    8.00
  18   4   0  182.38    7.50
 -18   4   0  185.78    7.80
  18   4   0  191.48    8.20
  18   4   0  180.58    7.60
 -18   4   0  190.28    8.40
  18   4   0  189.98    8.60
  18   4   0  198.08    8.00
 -18   4   0  184.38    7.60
 -18   4   0  189.98    8.00
  20  -4   0  152.18    6.90
 -20  -4   0  170.28   10.00
  20  -4   0  154.68    8.30
  20  -4   0  155.78    6.80
  20  -4   0  137.99    7.60
 -20  -4   0  153.18    6.60
 -20  -4   0  145.69    6.50
  20  -4   0  153.58    7.40
  20   4   0  167.98    7.50
  20   4   0  153.28    6.60
 -20   4   0  157.68    7.00
  20   4   0  161.38    6.60
 -20   4   0  148.29    6.60
  20   4   0  146.09    6.90
 -20   4   0  156.28    7.30
 -20   4   0  148.59    6.60
  20   4   0  154.68    7.30
  20   4   0  163.38    7.90
 -20   4   0  158.78    7.00
 -22  -4   0   12.80    4.70
  22  -4   0    1.60    1.70
  22  -4   0    0.50    2.20
  22  -4   0    2.10    3.00
  22  -4   0   -3.80    1.50
 -22  -4   0    0.80    1.30
  22   4   0   -0.60    2.20
  22   4   0    4.10    1.70
  22   4   0   -1.40    2.50
 -22   4   0   -2.80    1.70
  22   4   0    1.80    1.40
  22   4   0   -3.50    1.90
  22   4   0    0.50    1.50
 -22   4   0    1.60    1.80
 -22   4   0   -1.90    1.60
 -22   4   0   -1.20    1.70
 -22   4   0   -0.20    1.30
  24  -4   0    6.90    1.90
  24  -4   0    4.50    2.50
  24  -4   0    2.90    2.10
  24  -4   0    6.40    3.20
 -24  -4   0    7.10    4.40
 -24  -4   0    6.30    1.70
  24  -4   0    3.10    1.90
 -24   4   0    7.00    2.00
  24   4   0    0.40    2.40
  24   4   0    4.30    1.70
 -24   4   0    5.60    2.00
  24   4   0    8.50    2.00
 -24   4   0    7.50    2.00
  24   4   0    6.70    2.60
 -24   4   0    3.20    2.00
  24   4   0    9.30    3.20
  24   4   0   10.60    2.00
 -24   4   0    6.80    1.50
  26  -4   0   72.19    4.90
 -26  -4   0   97.99    8.30
  26  -4   0   94.29    7.50
 -26  -4   0   77.59    4.60
  26  -4   0   80.49    5.70
  26  -4   0   85.59    5.40
  26   4   0   86.09    4.70
  26   4   0   94.19    4.80
 -26   4   0   83.69    5.10
 -26   4   0   93.39    4.80
  26   4   0   84.79    6.60
  26   4   0   73.39    5.50
 -26   4   0   83.39    4.40
  26   4   0   77.19    4.60
 -26   4   0   81.39    4.50
  -1  -5   0  117.99    4.70
   1  -5   0  114.59    4.90
  -1  -5   0  116.79    4.70
   1  -5   0  118.39    5.20
   1  -5   0  121.59    4.80
   1  -5   0  126.79    4.70
   1  -5   0  114.39    4.70
   1  -5   0  113.99    4.70
  -1  -5   0  121.19    4.80
  -1  -5   0  123.79    4.70
  -1  -5   0  116.59    5.10
  -1  -5   0  114.69    4.70
  -1   5   0  114.19    4.70
   1   5   0  120.79    4.70
  -1   5   0  118.59    5.00
  -1   5   0  111.39    4.70
  -1   5   0  115.99    5.20
   1   5   0  120.19    5.10
   1   5   0  110.19    4.70
   1   5   0  125.09    4.90
  -1   5   0  111.49    4.80
  -1   5   0  121.89    4.70
   1   5   0  115.59    4.70
   1   5   0  118.59    4.70
  -3  -5   0   40.90    2.40
  -3  -5   0   39.80    2.20
  -3  -5   0   42.50    2.20
   3  -5   0   47.90    2.30
  -3  -5   0   42.10    2.20
   3  -5   0   39.60    2.30
  -3  -5   0   38.90    2.20
   3  -5   0   37.70    2.40
   3  -5   0   40.60    2.90
  -3  -5   0   39.30    2.60
   3  -5   0   43.00    2.30
  -3   5   0   41.60    2.40
  -3   5   0   44.60    2.30
   3   5   0   41.90    2.20
   3   5   0   45.30    2.30
  -3   5   0   44.80    2.30
  -3   5   0   41.00    2.40
  -3   5   0   37.70    2.80
   3   5   0   41.30    2.50
   3   5   0   39.00    2.70
   3   5   0   41.50    2.20
   3   5   0   38.20    2.20
   5  -5   0    2.10    1.00
  -5  -5   0    1.90    1.00
   5  -5   0    0.40    1.00
  -5  -5   0    1.40    0.80
   5  -5   0    1.50    0.90
  -5  -5   0    3.00    1.00
  -5  -5   0    2.70    0.80
   5  -5   0    0.40    1.10
   5  -5   0    1.90    0.90
  -5  -5   0    2.20    1.10
  -5  -5   0    2.30    0.70
   5  -5   0    1.90    1.40
   5   5   0    1.80    0.80
  -5   5   0    1.00    0.90
   5   5   0    2.40    0.80
   5   5   0    2.20    1.10
   5   5   0    2.60    1.30
   5   5   0    1.70    0.70
  -5   5   0    0.10    1.40
  -5   5   0    1.10    1.20
  -5   5   0    2.20    1.00
   5   5   0    2.40    1.00
   7  -5   0  249.28    9.20
   7  -5   0  250.47    9.30
  -7  -5   0  250.07    8.90
  -7  -5   0  237.08    9.10
   7  -5   0  247.48    9.80
  -7  -5   0  233.28    8.60
   7  -5   0  244.98    9.10
  -7  -5   0  248.38    9.10
  -7  -5   0  231.98    8.90
   7   5   0  247.48    8.90
   7   5   0  236.58    8.90
  -7   5   0  246.58    9.10
   7   5   0  238.78    8.60
  -7   5   0  245.38    8.70
   7   5   0  240.78    9.20
  -7   5   0  244.48    9.40
   7   5   0  249.28    9.10
  -7   5   0  235.58    9.30
  -7   5   0  245.78    9.70
  -7   5   0  242.58    9.40
   7   5   0  236.38    9.40
   7   5   0  252.77    9.40
  -7   5   0  234.78    9.10
   9  -5   0  120.59    5.20
  -9  -5   0  120.19    4.90
   9  -5   0  120.49    5.30
  -9  -5   0  116.99    5.10
   9  -5   0  113.89    5.60
  -9  -5   0  116.79    4.80
   9  -5   0  116.49    6.00
  -9  -5   0  116.99    5.10
  -9  -5   0  114.29    5.20
  -9   5   0  116.09    5.80
   9   5   0  122.79    6.00
  -9   5   0  121.09    5.20
   9   5   0  116.39    5.20
  -9   5   0  114.99    5.10
  -9   5   0  121.49    5.70
   9   5   0  125.19    4.90
  -9   5   0  110.19    5.20
  -9   5   0  117.39    4.50
  -9   5   0  124.09    5.70
   9   5   0  116.09    5.40
   9   5   0  123.69    5.40
   9   5   0  118.49    5.50
 -11  -5   0   22.50    4.20
  11  -5   0   16.50    1.90
  11  -5   0   14.30    2.60
 -11  -5   0   19.50    2.00
 -11  -5   0   21.90    1.80
  11  -5   0   21.00    2.50
  11  -5   0   16.70    2.00
 -11  -5   0   22.80    2.00
 -11  -5   0   21.00    2.20
  11  -5   0   16.30    2.00
 -11  -5   0   22.30    1.90
 -11   5   0   19.40    2.00
  11   5   0   19.70    2.20
  11   5   0   25.70    2.50
 -11   5   0   21.30    2.60
  11   5   0   19.50    2.20
 -11   5   0   17.20    2.50
 -11   5   0   20.60    2.10
  11   5   0   23.10    1.90
  11   5   0   22.60    2.40
 -11   5   0   15.00    1.90
 -11   5   0   21.50    2.50
  11   5   0   20.40    1.90
 -13  -5   0    8.70    1.30
 -13  -5   0    7.80    1.30
 -13  -5   0    6.30    1.20
 -13  -5   0    8.30    3.40
 -13  -5   0    5.10    1.20
  13  -5   0    6.40    1.50
  13  -5   0    8.40    1.60
 -13  -5   0    6.90    1.60
  13  -5   0    5.80    2.10
  13  -5   0    6.50    2.00
  13  -5   0    6.10    1.50
 -13   5   0    6.60    1.40
  13   5   0    5.50    1.70
 -13   5   0    7.30    2.00
 -13   5   0    6.30    1.40
 -13   5   0    5.80    1.50
  13   5   0    6.20    1.20
  13   5   0    6.30    1.20
  13   5   0    5.40    1.60
  13   5   0    4.10    1.90
 -13   5   0    7.20    2.10
  13   5   0    5.30    1.60
 -13   5   0    8.80    2.30
  15  -5   0   21.90    2.80
 -15  -5   0   18.50    1.90
  15  -5   0   26.80    2.60
 -15  -5   0   17.60    1.80
  15  -5   0   22.30    3.10
  15  -5   0   21.50    2.30
  15  -5   0   23.20    2.30
 -15  -5   0   20.90    4.20
 -15  -5   0   18.90    2.40
 -15   5   0   25.50    2.70
 -15   5   0   20.80    2.20
  15   5   0   21.20    2.70
 -15   5   0   21.20    2.70
  15   5   0   14.90    2.80
  15   5   0   20.50    1.90
  15   5   0   19.30    2.40
 -15   5   0   26.00    2.40
  15   5   0   18.20    2.40
 -15   5   0   21.10    2.20
  15   5   0   24.70    2.60
  15   5   0   19.90    1.90
 -17  -5   0   45.10    5.80
 -17  -5   0   49.90    3.10
  17  -5   0   49.10    4.20
  17  -5   0   53.69    3.50
  17  -5   0   50.39    4.80
  17  -5   0   51.19    3.60
 -17  -5   0   43.80    3.00
  17  -5   0   54.89    3.50
 -17  -5   0   49.50    3.70
  17   5   0   47.10    4.20
 -17   5   0   47.60    4.00
  17   5   0   47.10    3.60
  17   5   0   52.39    3.80
 -17   5   0   48.10    3.40
  17   5   0   51.09    3.70
  17   5   0   48.80    3.10
 -17   5   0   50.89    3.40
 -17   5   0   51.69    3.90
 -17   5   0   51.39    3.50
  17   5   0   44.60    3.00
  19  -5   0    3.00    1.70
  19  -5   0    1.00    2.20
 -19  -5   0    2.60    1.40
  19  -5   0    5.00    1.90
 -19  -5   0    4.40    1.50
  19  -5   0    3.00    1.70
  19  -5   0   -1.80    2.40
  19  -5   0    3.70    2.10
 -19  -5   0    4.20    3.90
 -19   5   0    3.60    1.50
  19   5   0    3.10    1.40
 -19   5   0    2.10    1.80
  19   5   0    3.50    2.00
 -19   5   0    2.20    1.90
  19   5   0    3.00    1.90
  19   5   0    5.50    2.50
  19   5   0    4.00    1.90
  19   5   0    4.00    1.50
 -19   5   0    4.30    2.00
 -21  -5   0   16.30    2.10
  21  -5   0   16.80    2.40
  21  -5   0   16.40    3.70
 -21  -5   0   15.90    5.00
  21  -5   0   16.90    2.90
  21  -5   0   16.10    2.40
  21  -5   0   16.20    2.60
 -21   5   0   21.10    2.80
 -21   5   0   14.70    2.40
  21   5   0   16.70    2.50
  21   5   0   11.80    2.90
  21   5   0   20.20    2.20
  21   5   0   14.70    2.10
  21   5   0   16.50    3.20
 -21   5   0   15.50    2.10
  21   5   0   17.30    2.90
 -21   5   0   14.30    2.60
 -23  -5   0    6.00    4.60
  23  -5   0    2.90    2.30
  23  -5   0    8.70    3.40
  23  -5   0    2.30    1.80
  23  -5   0    5.20    2.10
  23  -5   0    2.80    2.00
 -23  -5   0    0.80    1.40
  23   5   0    3.90    1.70
 -23   5   0    3.30    1.50
  23   5   0    4.40    2.40
  23   5   0    5.00    1.90
  23   5   0    4.60    1.70
 -23   5   0    2.90    2.00
  23   5   0    1.20    2.20
  23   5   0    8.00    3.00
 -23   5   0    1.00    1.90
 -23   5   0    2.60    2.00
  25  -5   0   10.60    3.70
  25  -5   0    2.00    2.50
  25  -5   0    1.40    1.90
  25  -5   0    7.40    2.30
  25  -5   0    3.20    1.90
 -25  -5   0    3.50    1.70
  25   5   0    2.20    2.40
 -25   5   0    5.20    2.00
  25   5   0    6.20    1.80
  25   5   0    4.10    3.00
 -25   5   0    4.20    2.10
  25   5   0    8.50    2.10
 -25   5   0    8.00    2.00
 -25   5   0    6.20    1.70
  25   5   0    5.40    1.80
  27  -5   0   25.40    3.00
  27  -5   0   21.50    3.00
 -27  -5   0   23.10    5.40
  27  -5   0   25.90    3.80
 -27  -5   0   20.50    2.60
  27  -5   0   18.40    4.40
 -27   5   0   24.10    3.20
  27   5   0   31.30    3.20
  27   5   0   26.40    4.30
  27   5   0   22.30    2.60
  27   5   0   21.00    2.60
 -27   5   0   17.70    2.80
  27   5   0   15.10    3.20
 -27   5   0   23.40    3.30
   0  -6   0  158.18    6.00
   0  -6   0  155.18    6.20
   0  -6   0  145.99    6.30
   0  -6   0  156.48    6.10
   0  -6   0  156.78    6.60
   0  -6   0  158.08    6.20
   0   6   0  165.08    6.30
   0   6   0  159.58    6.20
   0   6   0  156.38    6.40
   0   6   0  159.88    6.70
   0   6   0  156.98    6.20
   0   6   0  160.18    6.10
  -2  -6   0  557.04   19.60
   2  -6   0  558.84   19.40
  -2  -6   0  545.15   19.20
  -2  -6   0  569.74   19.30
   2  -6   0  549.54   19.80
   2  -6   0  549.85   19.30
   2  -6   0  533.95   19.30
   2  -6   0  548.25   19.20
  -2  -6   0  545.15   19.20
  -2  -6   0  542.65   19.40
   2  -6   0  536.95   19.50
  -2  -6   0  555.44   19.20
   2  -6   0  531.85   19.60
  -2   6   0  553.64   19.50
   2   6   0  551.54   19.70
   2   6   0  561.74   19.20
  -2   6   0  543.05   19.80
   2   6   0  537.25   19.20
   2   6   0  548.75   19.20
  -2   6   0  562.24   19.30
   2   6   0  549.95   19.20
  -2   6   0  556.04   19.20
   2   6   0  535.05   19.40
  -2   6   0  522.45   19.30
  -2   6   0  555.04   19.40
   4  -6   0   37.70    2.90
  -4  -6   0   43.00    2.90
   4  -6   0   42.30    2.50
  -4  -6   0   43.70    2.40
   4  -6   0   42.60    2.70
  -4  -6   0   43.70    2.50
   4  -6   0   44.50    3.30
   4  -6   0   47.20    3.00
   4  -6   0   40.60    2.50
  -4  -6   0   44.60    2.70
  -4  -6   0   43.50    2.40
  -4  -6   0   41.80    2.50
   4  -6   0   39.60    2.50
  -4   6   0   42.10    2.60
   4   6   0   47.80    3.10
   4   6   0   45.40    2.40
  -4   6   0   41.60    2.60
  -4   6   0   41.90    2.60
   4   6   0   41.90    2.40
  -4   6   0   46.00    3.30
   4   6   0   43.40    2.90
   4   6   0   42.60    2.40
   4   6   0   42.00    2.60
   6  -6   0   60.99    4.60
   6  -6   0   65.09    3.60
   6  -6   0   57.69    3.80
  -6  -6   0   55.29    3.40
  -6  -6   0   57.79    3.50
   6  -6   0   65.19    3.40
  -6  -6   0   56.99    3.00
  -6  -6   0   62.79    3.60
   6  -6   0   63.69    3.30
   6  -6   0   67.69    3.60
  -6  -6   0   60.59    3.10
  -6  -6   0   62.89    2.90
   6   6   0   62.19    2.90
   6   6   0   59.09    3.60
   6   6   0   66.49    3.70
   6   6   0   60.29    3.10
  -6   6   0   59.49    4.10
   6   6   0   59.69    3.00
   6   6   0   62.89    3.30
  -6   6   0   58.59    3.30
   6   6   0   60.39    3.80
  -6   6   0   64.39    3.90
  -6   6   0   62.39    3.50
  -6   6   0   66.59    3.30
  -8  -6   0  139.29    5.70
   8  -6   0  139.09    5.90
   8  -6   0  142.49    6.20
   8  -6   0  128.39    5.70
  -8  -6   0  127.89    5.70
  -8  -6   0  132.19    5.10
  -8  -6   0  133.49    5.50
  -8  -6   0  128.49    5.70
  -8  -6   0  130.59    5.40
   8  -6   0  135.49    6.20
   8   6   0  140.09    6.10
   8   6   0  138.59    5.10
  -8   6   0  133.09    5.20
   8   6   0  131.69    5.90
   8   6   0  132.59    5.80
  -8   6   0  133.89    5.90
  -8   6   0  136.29    6.50
   8   6   0  132.39    5.50
  -8   6   0  146.09    5.80
  -8   6   0  136.79    6.20
  -8   6   0  145.09    6.20
   8   6   0  128.69    6.10
   8   6   0  138.49    5.40
  -8   6   0  133.89    5.70
 -10  -6   0   97.69    4.70
  10  -6   0  102.29    5.20
  10  -6   0  102.39    5.60
 -10  -6   0  104.39    4.40
 -10  -6   0  103.59    4.70
 -10  -6   0   97.09    4.60
 -10  -6   0  103.39    4.50
  10  -6   0  103.89    5.00
  10  -6   0   97.29    4.70
 -10   6   0  104.29    4.90
  10   6   0  102.39    4.50
  10   6   0  101.89    4.90
  10   6   0  107.19    6.50
  10   6   0  108.49    4.40
 -10   6   0  102.29    4.10
  10   6   0  106.89    5.10
  10   6   0  100.69    3.90
 -10   6   0  103.99    5.90
 -10   6   0   93.59    5.30
 -10   6   0   96.69    4.70
 -10   6   0  112.99    5.30
 -10   6   0  103.29    4.80
  12  -6   0    2.40    1.30
 -12  -6   0    6.70    3.30
 -12  -6   0    1.70    1.20
 -12  -6   0    4.00    1.20
  12  -6   0    2.10    1.60
  12  -6   0    2.60    1.90
 -12  -6   0    3.30    1.00
  12  -6   0    2.50    1.40
 -12  -6   0    2.80    1.10
 -12  -6   0    1.50    1.30
  12  -6   0    2.40    1.30
 -12   6   0    3.10    1.80
 -12   6   0    2.70    1.30
 -12   6   0    3.20    0.90
  12   6   0    2.40    1.50
  12   6   0    2.90    1.00
 -12   6   0    1.40    1.30
 -12   6   0    3.70    1.80
  12   6   0    3.00    1.10
  12   6   0    3.10    1.50
 -12   6   0    5.30    1.90
 -12   6   0    1.20    1.10
  12   6   0    3.10    2.60
  12   6   0    3.70    1.60
  14  -6   0   -2.20    1.90
 -14  -6   0   -0.60    1.00
 -14  -6   0    0.90    1.10
  14  -6   0   -1.80    1.60
  14  -6   0   -0.30    1.30
 -14  -6   0    0.80    1.40
  14  -6   0    0.80    1.30
 -14  -6   0    2.40    3.10
  14  -6   0    0.60    1.30
 -14  -6   0    0.00    0.90
 -14   6   0   -2.00    1.30
  14   6   0    0.60    1.80
 -14   6   0   -1.30    1.70
  14   6   0   -0.30    1.60
  14   6   0   -0.40    1.40
  14   6   0   -0.50    1.00
  14   6   0    0.60    1.00
 -14   6   0    1.00    1.20
 -14   6   0   -1.80    1.50
 -14   6   0   -1.00    1.10
  14   6   0   -0.30    1.40
 -14   6   0    2.00    1.80
  14   6   0   -1.40    1.40
  16  -6   0  325.17   12.60
  16  -6   0  316.67   12.40
  16  -6   0  326.67   12.60
 -16  -6   0  322.37   12.10
  16  -6   0  328.07   13.00
 -16  -6   0  320.17   12.00
 -16  -6   0  316.47   12.50
  16  -6   0  320.47   13.50
 -16  -6   0  337.47   15.20
  16   6   0  318.77   12.60
  16   6   0  338.17   12.00
  16   6   0  322.57   12.80
  16   6   0  333.57   12.70
  16   6   0  322.07   12.10
 -16   6   0  341.87   13.20
 -16   6   0  326.87   12.70
  16   6   0  333.27   12.70
 -16   6   0  302.27   12.40
 -16   6   0  317.57   13.10
 -16   6   0  318.97   12.50
  18  -6   0   17.60    3.60
  18  -6   0   19.20    2.60
  18  -6   0   15.10    2.40
 -18  -6   0   20.70    3.60
  18  -6   0   10.10    2.20
 -18  -6   0   25.70    5.30
  18  -6   0   14.80    2.90
 -18  -6   0   19.90    2.10
 -18  -6   0   16.80    2.00
  18   6   0   18.80    2.10
  18   6   0   18.20    2.10
  18   6   0   16.60    2.90
  18   6   0   14.20    2.40
  18   6   0   21.70    2.70
 -18   6   0   14.30    2.60
 -18   6   0   15.10    2.30
 -18   6   0   13.20    2.20
  18   6   0   18.60    2.70
 -18   6   0   15.10    2.70
  20  -6   0   27.70    3.00
  20  -6   0   27.20    2.90
 -20  -6   0   31.40    2.80
  20  -6   0   27.20    4.10
 -20  -6   0   30.90    5.60
  20  -6   0   29.20    3.10
 -20   6   0   26.50    3.20
  20   6   0   29.90    2.80
  20   6   0   29.80    3.20
 -20   6   0   27.40    2.90
 -20   6   0   27.20    3.40
  20   6   0   27.40    3.30
  20   6   0   33.70    3.80
 -20   6   0   29.30    3.10
  20   6   0   30.40    3.40
  20   6   0   27.50    2.70
 -22  -6   0    7.70    1.80
  22  -6   0   12.50    2.30
  22  -6   0    1.10    2.30
 -22  -6   0    9.10    4.80
  22  -6   0    6.00    2.00
  22  -6   0    7.30    3.30
  22  -6   0    8.80    2.20
 -22   6   0    3.60    2.20
 -22   6   0    8.30    1.90
  22   6   0    6.50    2.50
  22   6   0    8.60    2.90
 -22   6   0   12.20    2.40
  22   6   0    8.10    1.80
  22   6   0    7.70    2.60
 -22   6   0    9.00    2.60
  22   6   0    8.40    2.20
 -24  -6   0   -0.80    4.70
  24  -6   0    6.40    3.40
  24  -6   0   -1.50    1.90
 -24  -6   0    0.40    1.30
  24  -6   0    1.20    2.20
  24  -6   0   -3.40    1.70
  24  -6   0   -1.30    1.80
  24   6   0   -1.00    1.40
 -24   6   0    0.10    1.50
  24   6   0   -0.40    1.50
 -24   6   0   -1.60    1.80
 -24   6   0   -1.50    1.90
  24   6   0    3.00    1.90
  24   6   0    0.60    2.30
  24   6   0   -1.80    2.40
 -24   6   0   -2.30    1.90
  26  -6   0   14.50    3.20
  26  -6   0   17.20    2.90
 -26  -6   0   14.30    2.20
  26  -6   0   10.60    2.50
 -26  -6   0    6.80    4.80
  26  -6   0   16.00    2.80
  26  -6   0   19.70    4.10
  26   6   0   13.10    2.20
 -26   6   0   15.10    2.60
  26   6   0   12.70    2.90
 -26   6   0   17.20    2.80
  26   6   0   17.20    3.20
  26   6   0   12.20    2.10
  26   6   0   17.70    3.70
 -26   6   0   13.10    2.10
 -26   6   0   14.90    2.50
  -1  -7   0    0.60    1.50
   1  -7   0   -0.30    1.00
   1  -7   0    0.10    1.10
  -1  -7   0    0.80    1.00
  -1  -7   0   -1.00    1.10
  -1  -7   0   -0.80    1.30
  -1  -7   0    1.30    1.10
   1  -7   0    1.50    1.70
  -1  -7   0    0.20    1.10
   1  -7   0    1.50    1.20
   1  -7   0   -1.70    1.10
   1  -7   0   -0.50    1.50
   1  -7   0   -1.00    2.20
   1   7   0   -1.10    1.40
  -1   7   0    0.20    1.40
  -1   7   0   -0.10    1.30
  -1   7   0    0.00    1.00
  -1   7   0    0.80    1.70
   1   7   0    1.70    1.20
  -1   7   0    0.00    1.00
   1   7   0    0.00    1.50
   1   7   0    0.40    1.00
   1   7   0   -1.20    1.00
  -1   7   0    2.90    1.30
   1   7   0    0.70    1.00
  -3  -7   0   -1.70    1.20
   3  -7   0    1.80    1.80
  -3  -7   0    1.20    1.10
   3  -7   0    0.70    1.10
  -3  -7   0   -2.00    1.60
   3  -7   0    1.10    1.40
  -3  -7   0    1.90    1.40
   3  -7   0    0.50    1.40
   3  -7   0    5.00    2.10
  -3  -7   0    1.00    1.10
   3  -7   0    2.90    1.60
   3  -7   0    1.10    1.40
  -3  -7   0    0.40    1.00
   3   7   0   -1.40    1.30
  -3   7   0    3.00    1.80
  -3   7   0    2.50    1.70
   3   7   0    0.40    1.00
   3   7   0   -1.10    1.50
  -3   7   0    0.50    1.20
  -3   7   0    1.80    1.10
   3   7   0    1.10    1.20
   3   7   0   -2.50    1.40
  -3   7   0    0.50    1.20
   3   7   0    0.00    1.00
  -3   7   0    1.90    1.30
   5  -7   0  106.39    5.20
  -5  -7   0  115.39    4.70
  -5  -7   0  112.89    4.90
  -5  -7   0  124.49    5.20
   5  -7   0  102.29    5.30
  -5  -7   0  114.59    5.30
  -5  -7   0  112.39    4.80
  -5  -7   0  117.29    4.90
   5  -7   0  113.49    5.90
   5  -7   0  106.59    5.20
   5  -7   0  108.49    5.00
   5  -7   0  113.29    5.00
   5   7   0  109.39    5.10
  -5   7   0  107.79    5.70
   5   7   0  112.29    5.50
  -5   7   0  101.29    5.00
  -5   7   0  111.89    5.50
   5   7   0  114.09    4.80
  -5   7   0  108.99    5.00
   5   7   0  110.39    4.80
   5   7   0  117.69    4.80
   5   7   0  114.89    5.30
  -5   7   0  108.19    5.20
  -7  -7   0   25.30    2.60
  -7  -7   0   29.40    2.20
   7  -7   0   27.40    2.60
   7  -7   0   24.50    2.40
   7  -7   0   32.40    2.50
  -7  -7   0   23.70    2.20
  -7  -7   0   24.60    2.40
   7  -7   0   27.70    3.10
  -7  -7   0   31.40    2.10
   7  -7   0   27.00    2.80
   7  -7   0   25.10    2.40
  -7  -7   0   30.30    2.50
  -7   7   0   32.10    3.40
   7   7   0   27.80    2.00
   7   7   0   28.60    2.80
  -7   7   0   25.20    2.40
  -7   7   0   24.50    2.40
   7   7   0   29.50    2.20
  -7   7   0   27.40    2.60
  -7   7   0   31.00    3.20
   7   7   0   27.70    2.50
   7   7   0   31.20    2.80
  -9  -7   0   18.80    4.20
  -9  -7   0   25.90    2.00
  -9  -7   0   25.90    2.30
  -9  -7   0   22.40    2.40
   9  -7   0   24.60    2.50
   9  -7   0   24.20    2.40
  -9  -7   0   25.20    1.80
   9  -7   0   26.00    2.40
   9  -7   0   25.00    2.80
  -9  -7   0   28.70    2.60
   9  -7   0   24.90    2.40
  -9  -7   0   25.10    2.20
   9  -7   0   23.70    3.10
  -9   7   0   26.50    2.50
   9   7   0   24.20    2.30
   9   7   0   26.20    2.10
   9   7   0   27.30    2.70
  -9   7   0   27.20    2.80
   9   7   0   23.30    1.60
   9   7   0   22.30    2.60
  -9   7   0   25.10    2.70
  -9   7   0   30.50    3.00
   9   7   0   26.70    2.60
   9   7   0   26.70    2.10
  -9   7   0   30.80    3.20
  -9   7   0   26.30    1.90
  -9   7   0   21.40    2.20
 -11  -7   0   81.19    4.10
 -11  -7   0   86.79    4.30
 -11  -7   0   82.79    4.00
  11  -7   0   83.79    4.20
  11  -7   0   74.79    4.60
 -11  -7   0   85.79    3.90
  11  -7   0   76.09    5.10
  11  -7   0   79.79    4.20
 -11  -7   0   80.19    6.80
  11  -7   0   78.69    4.40
 -11  -7   0   87.29    4.10
 -11   7   0   86.99    4.70
  11   7   0   88.99    3.90
 -11   7   0   89.29    3.60
  11   7   0   81.29    4.60
  11   7   0   84.29    3.30
  11   7   0   85.29    4.50
  11   7   0   86.69    4.40
 -11   7   0   78.59    4.20
 -11   7   0   92.09    4.40
  11   7   0   87.09    4.60
  11   7   0   84.39    4.00
 -11   7   0   91.29    4.90
 -11   7   0   79.59    4.90
 -11   7   0   80.99    4.40
 -13  -7   0    5.30    3.50
  13  -7   0    1.70    1.30
  13  -7   0    2.10    1.50
 -13  -7   0    2.20    1.10
 -13  -7   0    2.40    1.20
 -13  -7   0    2.10    1.20
  13  -7   0    0.50    1.20
 -13  -7   0    4.50    1.50
  13  -7   0   -1.20    1.70
  13  -7   0    5.20    1.80
 -13  -7   0    2.90    1.30
  13   7   0    2.00    1.60
  13   7   0    3.50    1.10
 -13   7   0    0.90    1.80
  13   7   0    3.30    1.60
  13   7   0    1.90    1.50
 -13   7   0    3.40    1.40
 -13   7   0    1.50    1.40
  13   7   0    2.50    1.20
 -13   7   0    3.30    1.00
 -13   7   0    2.20    1.30
 -13   7   0    1.30    1.80
 -13   7   0    1.70    1.80
  15  -7   0    4.30    2.10
 -15  -7   0    4.40    1.20
 -15  -7   0    5.90    3.80
  15  -7   0    5.30    1.80
 -15  -7   0    2.40    1.20
  15  -7   0    5.00    2.60
  15  -7   0    5.30    1.80
 -15  -7   0    3.70    1.80
  15  -7   0    4.10    1.60
 -15   7   0    4.70    2.20
 -15   7   0    4.40    1.50
 -15   7   0    4.10    1.50
 -15   7   0    6.00    2.20
  15   7   0    8.40    2.00
  15   7   0    3.60    1.30
  15   7   0    5.10    1.40
 -15   7   0    5.00    1.70
  15   7   0    4.40    2.00
  15   7   0    3.10    1.80
 -15   7   0    4.20    2.10
  15   7   0    4.20    1.80
 -17  -7   0  105.69    4.90
  17  -7   0  107.79    5.50
 -17  -7   0  112.09    8.90
  17  -7   0  107.49    5.40
  17  -7   0  112.79    5.70
  17  -7   0  102.99    6.70
 -17  -7   0  115.89    5.10
 -17  -7   0  106.29    5.70
  17  -7   0   99.59    6.10
 -17   7   0   98.49    5.40
  17   7   0  102.79    5.70
  17   7   0  104.59    5.10
 -17   7   0  101.89    6.00
 -17   7   0  100.09    6.10
  17   7   0  115.39    6.10
  17   7   0  104.19    4.90
  17   7   0  106.59    5.70
 -17   7   0  111.89    5.60
 -17   7   0  114.69    6.00
  17   7   0  114.49    5.80
  19  -7   0  148.99    8.20
  19  -7   0  145.49    6.90
  19  -7   0  129.79    7.40
 -19  -7   0  143.79   10.20
 -19  -7   0  132.59    6.30
 -19  -7   0  134.39    6.20
  19  -7   0  151.78    6.80
  19   7   0  139.09    6.90
  19   7   0  133.99    7.00
  19   7   0  147.29    7.30
  19   7   0  138.89    6.20
  19   7   0  133.89    6.10
 -19   7   0  151.28    6.80
 -19   7   0  135.09    6.70
 -19   7   0  138.79    7.30
 -19   7   0  133.29    7.00
  21  -7   0   22.60    3.00
  21  -7   0   25.20    4.10
 -21  -7   0   30.70    2.80
  21  -7   0   30.30    3.30
  21  -7   0   27.50    3.20
 -21  -7   0   38.80    6.40
  21   7   0   31.00    2.80
  21   7   0   27.40    2.60
  21   7   0   34.30    3.90
  21   7   0   33.50    3.50
  21   7   0   24.00    3.40
 -21   7   0   28.50    3.30
 -21   7   0   27.90    3.60
  21   7   0   25.80    3.30
 -21   7   0   29.30    3.00
 -21   7   0   29.30    3.10
  23  -7   0    1.10    2.00
  23  -7   0    1.20    1.90
 -23  -7   0   -0.60    1.40
  23  -7   0    0.30    2.30
 -23  -7   0    2.20    4.50
  23  -7   0   -2.80    1.80
  23  -7   0    1.50    3.00
 -23   7   0    0.20    1.90
 -23   7   0   -0.30    1.50
  23   7   0   -3.40    1.30
  23   7   0   -0.10    2.30
  23   7   0    2.70    1.60
 -23   7   0    0.80    2.00
  23   7   0   -0.60    2.20
 -23   7   0   -1.20    2.00
  23   7   0    0.50    2.00
  25  -7   0    2.50    2.50
  25  -7   0    2.60    2.20
 -25  -7   0    6.10    1.80
  25  -7   0    3.10    3.30
  25  -7   0   -1.30    1.90
 -25  -7   0    5.90    4.80
  25  -7   0    7.70    2.40
  25   7   0    5.80    1.80
 -25   7   0    3.20    1.70
 -25   7   0    1.90    2.20
 -25   7   0    1.30    2.10
  25   7   0    3.30    2.80
 -25   7   0   -0.20    2.10
  25   7   0    4.90    2.60
  25   7   0    3.30    1.70
   0  -8   0   94.19    4.40
   0  -8   0   97.09    6.00
   0  -8   0   95.49    4.50
   0  -8   0   95.29    4.90
   0  -8   0   97.89    4.40
   0   8   0   92.49    4.50
   0   8   0   99.19    5.30
   0   8   0   91.99    5.00
   0   8   0   93.59    4.50
   0   8   0   96.19    4.50
   0   8   0   92.99    4.40
   2  -8   0   63.19    3.40
  -2  -8   0   59.99    3.30
   2  -8   0   63.59    4.80
  -2  -8   0   66.69    3.50
   2  -8   0   56.49    3.30
  -2  -8   0   61.79    3.40
  -2  -8   0   63.99    5.70
  -2  -8   0   62.49    3.30
   2  -8   0   55.79    4.10
  -2  -8   0   62.89    4.10
   2  -8   0   62.69    3.50
   2  -8   0   61.59    3.80
   2  -8   0   60.99    3.70
  -2  -8   0   61.29    3.80
  -2   8   0   65.89    3.70
  -2   8   0   59.79    3.80
  -2   8   0   69.09    4.40
  -2   8   0   58.89    3.50
   2   8   0   62.29    3.90
   2   8   0   60.59    3.40
   2   8   0   54.89    4.10
  -4  -8   0  140.99    6.20
   4  -8   0  125.09    6.30
   4  -8   0  129.59    5.80
  -4  -8   0  134.19    6.10
   4  -8   0  131.09    6.50
   4  -8   0  143.09    6.00
   4  -8   0  132.19    6.20
  -4  -8   0  141.09    8.20
   4  -8   0  130.79    5.60
  -4  -8   0  134.49    5.60
  -4  -8   0  129.19    5.70
   4  -8   0  136.39    5.80
  -4  -8   0  126.69    5.60
  -4  -8   0  132.79    5.60
   4   8   0  129.79    5.60
   4   8   0  126.29    6.30
  -4   8   0  137.09    5.90
   4   8   0  123.89    5.60
  -4   8   0  131.59    6.50
   4   8   0  153.38    6.60
  -4   8   0  133.59    6.00
   4   8   0  136.29    5.70
  -4   8   0  138.89    5.90
  -4   8   0  141.79    5.80
  -4   8   0  138.69    6.30
   4   8   0  133.59    5.70
   6  -8   0   68.19    4.00
   6  -8   0   67.39    3.50
  -6  -8   0   64.79    6.10
   6  -8   0   54.69    3.40
  -6  -8   0   54.49    3.30
   6  -8   0   61.69    3.70
   6  -8   0   58.59    4.40
  -6  -8   0   55.89    3.30
   6  -8   0   57.39    3.40
  -6  -8   0   56.59    3.10
  -6  -8   0   55.89    3.70
  -6  -8   0   58.59    3.10
   6  -8   0   61.39    3.40
  -6   8   0   67.19    4.40
  -6   8   0   58.09    3.40
   6   8   0   57.89    3.10
   6   8   0   54.79    3.70
   6   8   0   55.19    3.10
   6   8   0   56.59    4.00
   6   8   0   59.89    3.40
  -6   8   0   61.69    3.70
   6   8   0   60.69    3.80
  -6   8   0   57.49    4.00
   6   8   0   58.09    3.20
  -8  -8   0   13.70    2.00
  -8  -8   0   13.00    1.70
  -8  -8   0   15.00    1.90
   8  -8   0   10.90    1.90
   8  -8   0   16.20    2.40
  -8  -8   0   10.50    1.50
  -8  -8   0   13.20    1.50
  -8  -8   0   14.50    1.90
   8  -8   0   14.10    2.60
   8  -8   0   15.40    2.00
   8  -8   0   12.80    1.90
  -8  -8   0   11.70    3.70
   8  -8   0   13.60    1.90
   8   8   0   16.30    1.70
   8   8   0   15.60    1.80
   8   8   0   11.10    2.10
  -8   8   0   14.80    2.50
  -8   8   0   14.60    2.40
  -8   8   0   16.40    2.00
   8   8   0   13.00    1.40
   8   8   0   11.80    2.10
   8   8   0   14.40    2.00
  -8   8   0   16.10    1.60
  -8   8   0   13.20    1.90
  -8   8   0   14.60    2.00
   8   8   0   12.00    2.10
 -10  -8   0   30.00    4.60
 -10  -8   0   34.30    2.50
 -10  -8   0   32.40    2.20
 -10  -8   0   30.40    2.60
  10  -8   0   29.50    2.70
  10  -8   0   29.30    2.60
 -10  -8   0   34.30    2.70
  10  -8   0   29.50    2.60
  10  -8   0   32.20    3.20
  10  -8   0   33.90    3.00
 -10  -8   0   31.90    2.70
  10  -8   0   27.30    3.30
  10   8   0   32.20    3.00
 -10   8   0   34.00    2.80
  10   8   0   31.00    3.00
 -10   8   0   35.10    3.50
  10   8   0   34.50    3.10
  10   8   0   29.80    1.90
 -10   8   0   34.10    3.50
 -10   8   0   31.10    2.10
 -10   8   0   35.50    3.30
  10   8   0   31.30    2.30
 -10   8   0   34.50    2.80
  10   8   0   34.50    2.90
 -10   8   0   29.90    2.60
  10   8   0   32.60    2.40
 -12  -8   0    7.10    3.50
 -12  -8   0   12.00    1.80
  12  -8   0   12.40    2.00
  12  -8   0   11.70    1.80
  12  -8   0   13.30    2.10
 -12  -8   0   13.70    1.70
 -12  -8   0   12.60    1.60
 -12  -8   0   13.70    1.80
 -12  -8   0    8.80    1.80
  12  -8   0   12.90    2.40
  12  -8   0   12.40    2.60
  12   8   0   14.60    2.30
 -12   8   0   12.70    2.00
 -12   8   0   15.10    2.60
 -12   8   0   12.10    1.40
  12   8   0   10.00    1.90
  12   8   0   12.40    1.20
 -12   8   0    9.50    2.30
 -12   8   0   11.80    1.90
  12   8   0   13.50    1.60
  12   8   0   11.90    2.20
  12   8   0   12.10    1.60
 -12   8   0   12.70    2.40
 -12   8   0   12.20    2.00
  12   8   0   13.10    2.30
  14  -8   0    3.00    1.50
 -14  -8   0    0.90    1.60
 -14  -8   0    0.20    1.30
 -14  -8   0    2.20    1.30
  14  -8   0    0.80    1.40
  14  -8   0    4.60    1.70
 -14  -8   0    3.30    1.30
 -14  -8   0    0.20    1.00
 -14  -8   0    2.10    3.60
  14  -8   0    3.20    2.30
  14  -8   0    2.50    2.20
 -14   8   0    1.50    2.00
  14   8   0    1.00    1.70
 -14   8   0    6.10    2.30
  14   8   0    1.10    1.70
  14   8   0    2.90    1.30
 -14   8   0    3.70    2.10
  14   8   0    2.70    1.70
 -14   8   0    1.20    1.60
 -14   8   0    3.00    1.40
 -14   8   0    3.20    1.00
 -14   8   0    0.10    1.30
  14   8   0    2.00    1.80
  14   8   0    3.20    1.20
 -16  -8   0   35.10    6.00
  16  -8   0   38.10    3.40
 -16  -8   0   36.50    2.70
 -16  -8   0   38.50    3.50
  16  -8   0   38.50    3.50
  16  -8   0   36.50    3.40
 -16  -8   0   42.30    3.00
  16  -8   0   40.40    4.10
  16  -8   0   42.50    4.60
 -16   8   0   39.70    4.40
 -16   8   0   37.40    3.40
  16   8   0   40.80    3.00
  16   8   0   42.00    2.80
  16   8   0   44.10    3.70
 -16   8   0   39.20    4.10
  16   8   0   38.50    3.60
 -16   8   0   39.30    3.90
 -16   8   0   33.90    3.30
 -16   8   0   36.90    3.50
 -18  -8   0   24.70    5.70
  18  -8   0   19.20    3.80
 -18  -8   0   20.60    2.30
  18  -8   0   29.30    3.10
  18  -8   0   28.70    3.20
 -18  -8   0   26.70    2.60
  18   8   0   24.30    3.30
  18   8   0   25.20    2.40
 -18   8   0   29.50    3.40
 -18   8   0   27.00    3.00
  18   8   0   24.30    3.10
 -18   8   0   26.60    3.10
  18   8   0   26.60    3.30
  18   8   0   26.50    2.50
  18   8   0   20.60    3.00
 -18   8   0   26.30    3.60
  20  -8   0   26.80    3.20
 -20  -8   0   28.40    2.70
  20  -8   0   25.50    3.20
  20  -8   0   28.80    4.30
  20  -8   0   28.60    3.20
 -20  -8   0   27.00    6.00
  20   8   0   27.40    3.50
 -20   8   0   29.30    4.00
 -20   8   0   25.40    3.40
  20   8   0   29.70    3.50
  20   8   0   34.00    3.80
 -20   8   0   30.80    3.30
  20   8   0   23.10    2.50
 -20   8   0   25.00    3.00
  20   8   0   24.60    3.30
  20   8   0   26.60    2.60
  22  -8   0   68.59    4.80
 -22  -8   0   65.09    8.20
  22  -8   0   72.19    6.40
  22  -8   0   68.49    4.80
  22  -8   0   62.49    4.80
 -22  -8   0   67.69    4.10
 -22   8   0   61.79    4.90
 -22   8   0   69.59    5.20
  22   8   0   64.19    5.10
  22   8   0   61.29    3.90
  22   8   0   55.29    5.00
  22   8   0   71.79    4.10
  22   8   0   66.09    5.40
 -22   8   0   66.99    4.80
 -22   8   0   59.39    4.80
  24  -8   0    5.70    3.20
  24  -8   0    5.90    2.20
 -24  -8   0    4.00    1.60
  24  -8   0    1.90    2.10
 -24  -8   0    7.30    5.10
  24  -8   0   -1.50    2.10
  24  -8   0    1.40    2.30
  24   8   0    3.70    1.70
 -24   8   0    2.50    2.30
 -24   8   0    0.30    2.20
 -24   8   0    2.70    2.10
  24   8   0    2.20    1.60
  24   8   0    6.00    2.50
  -1  -9   0  497.15   18.30
   1  -9   0  496.85   18.30
   1  -9   0  531.05   18.60
  -1  -9   0  499.95   19.70
  -1  -9   0  494.55   18.20
   1  -9   0  501.25   18.20
   1  -9   0  517.95   19.40
  -1  -9   0  494.85   18.30
   1  -9   0  507.75   19.00
   1  -9   0  506.95   18.60
  -1  -9   0  508.35   18.60
   1   9   0  505.95   19.00
   1   9   0  516.65   18.70
   1   9   0  498.15   18.80
  -1   9   0  509.55   18.70
   1   9   0  501.85   18.30
  -1   9   0  508.35   18.40
   1   9   0  522.35   18.50
  -1   9   0  527.95   18.60
  -1   9   0  516.45   19.10
  -1   9   0  514.15   18.40
  -3  -9   0   21.40    2.20
   3  -9   0   27.00    2.60
  -3  -9   0   22.30    4.60
   3  -9   0   26.30    2.80
   3  -9   0   24.70    2.30
  -3  -9   0   26.10    2.60
   3  -9   0   27.20    2.40
  -3  -9   0   24.20    2.30
  -3  -9   0   22.60    2.20
  -3  -9   0   23.60    2.20
  -3  -9   0   19.00    2.70
   3  -9   0   25.60    3.00
   3  -9   0   29.90    3.40
  -3   9   0   24.50    2.40
   3   9   0   19.60    2.10
   3   9   0   21.80    2.30
  -3   9   0   26.10    2.80
  -3   9   0   26.40    3.10
   3   9   0   23.00    2.20
  -3   9   0   27.80    2.70
   3   9   0   24.80    2.90
   3   9   0   21.80    2.10
  -3   9   0   28.50    2.50
  -3   9   0   27.30    2.50
   3   9   0   28.70    2.80
  -5  -9   0   47.20    3.00
   5  -9   0   48.20    3.00
  -5  -9   0   44.20    2.80
  -5  -9   0   57.19    7.90
   5  -9   0   50.29    3.10
   5  -9   0   46.20    3.60
   5  -9   0   54.09    3.50
  -5  -9   0   44.40    3.20
  -5  -9   0   45.80    2.90
  -5  -9   0   43.90    3.00
   5  -9   0   50.29    3.20
   5  -9   0   49.60    3.80
   5  -9   0   45.20    3.90
  -5   9   0   48.50    3.20
   5   9   0   45.10    3.40
   5   9   0   45.30    3.00
   5   9   0   42.50    2.90
  -5   9   0   46.30    3.30
   5   9   0   42.10    2.80
   5   9   0   44.40    3.10
  -5   9   0   48.30    3.90
  -5   9   0   49.20    3.70
  -5   9   0   47.70    3.10
   5   9   0   43.60    3.70
  -7  -9   0   12.00    1.60
   7  -9   0    9.40    2.10
  -7  -9   0   11.40    2.00
   7  -9   0    7.70    1.70
   7  -9   0   11.60    2.50
  -7  -9   0   14.90    1.80
   7  -9   0    9.90    1.80
  -7  -9   0   12.80    1.80
   7  -9   0    9.60    1.80
   7  -9   0    9.40    1.90
  -7  -9   0   13.20    1.70
  -7  -9   0   10.20    3.60
  -7  -9   0   13.40    2.10
   7  -9   0    9.70    1.70
   7   9   0   10.60    1.40
  -7   9   0    8.60    2.20
   7   9   0   13.80    2.00
  -7   9   0   11.30    1.80
   7   9   0   14.90    2.30
   7   9   0   12.80    2.10
   7   9   0   12.30    2.30
   7   9   0   11.80    1.70
  -7   9   0   10.20    1.80
  -7   9   0   11.30    2.30
   7   9   0   14.90    1.70
  -7   9   0   13.40    2.00
  -9  -9   0   53.69    3.30
  -9  -9   0   61.99    6.00
  -9  -9   0   53.79    3.10
   9  -9   0   52.29    4.30
  -9  -9   0   54.39    2.90
   9  -9   0   47.80    3.40
  -9  -9   0   53.29    3.50
   9  -9   0   49.40    3.40
   9  -9   0   55.19    3.40
  -9  -9   0   55.09    3.70
   9  -9   0   48.90    3.90
   9  -9   0   47.60    3.50
  -9  -9   0   51.69    3.00
   9   9   0   58.89    3.80
   9   9   0   48.40    3.00
  -9   9   0   50.89    3.40
   9   9   0   59.89    3.90
  -9   9   0   51.49    2.90
   9   9   0   54.99    3.90
  -9   9   0   45.10    4.10
   9   9   0   52.09    2.70
   9   9   0   56.09    3.50
  -9   9   0   48.20    3.40
   9   9   0   53.19    3.20
  -9   9   0   52.79    3.40
  -9   9   0   47.20    4.00
 -11  -9   0   37.30    3.00
 -11  -9   0   47.40    5.80
  11  -9   0   43.90    3.60
  11  -9   0   44.10    3.50
 -11  -9   0   43.80    3.10
 -11  -9   0   40.60    3.20
 -11  -9   0   40.40    2.70
  11  -9   0   43.90    3.20
  11  -9   0   39.70    3.10
  11  -9   0   45.60    3.30
  11  -9   0   40.90    4.20
 -11  -9   0   41.90    2.90
 -11   9   0   40.80    3.90
 -11   9   0   40.70    3.60
  11   9   0   42.80    3.70
  11   9   0   41.50    2.80
  11   9   0   41.90    3.20
  11   9   0   45.30    3.50
 -11   9   0   42.80    2.60
 -11   9   0   36.90    3.90
  11   9   0   40.40    2.30
  11   9   0   44.60    2.80
 -11   9   0   43.80    3.30
  11   9   0   45.10    3.50
 -11   9   0   42.80    3.30
 -11   9   0   39.80    3.10
 -13  -9   0   46.80    3.30
  13  -9   0   53.09    3.70
  13  -9   0   46.70    4.10
  13  -9   0   45.90    4.70
  13  -9   0   53.29    3.80
 -13  -9   0   55.29    3.30
  13  -9   0   52.49    3.70
 -13  -9   0   52.79    3.30
  13  -9   0   44.00    3.50
 -13  -9   0   41.40    3.40
 -13  -9   0   52.29    6.20
 -13   9   0   48.10    2.70
  13   9   0   44.80    3.50
 -13   9   0   51.89    3.70
  13   9   0   49.20    3.10
  13   9   0   48.70    3.80
 -13   9   0   45.70    3.50
 -13   9   0   49.00    4.30
  13   9   0   47.60    3.90
  13   9   0   46.60    3.20
 -13   9   0   51.49    3.60
 -13   9   0   59.29    4.60
 -13   9   0   46.80    3.90
  13   9   0   48.30    2.30
  13   9   0   53.39    4.40
  15  -9   0    6.80    2.30
  15  -9   0    3.20    2.50
 -15  -9   0    1.90    1.30
  15  -9   0    3.30    1.70
 -15  -9   0    5.50    2.00
 -15  -9   0    5.20    4.10
 -15  -9   0    2.30    1.40
 -15  -9   0    1.70    1.30
  15  -9   0    1.40    1.70
  15  -9   0    1.10    1.60
  15   9   0    3.00    2.00
 -15   9   0    1.60    2.30
  15   9   0    4.60    1.40
 -15   9   0    0.90    1.60
  15   9   0    0.80    1.90
 -15   9   0    2.80    1.80
  15   9   0    2.00    1.30
 -15   9   0    2.50    1.60
  15   9   0    0.30    1.80
 -15   9   0    4.70    1.20
  15   9   0    2.80    2.00
 -15   9   0    0.90    2.20
  17  -9   0   22.00    3.00
 -17  -9   0   29.70    6.00
 -17  -9   0   25.00    2.70
  17  -9   0   31.70    3.20
  17  -9   0   28.20    4.10
 -17  -9   0   26.10    2.60
 -17   9   0   19.30    3.10
  17   9   0   23.50    3.20
  17   9   0   24.80    2.40
  17   9   0   26.10    3.30
 -17   9   0   22.90    2.90
  17   9   0   25.10    2.40
 -17   9   0   23.40    3.50
  17   9   0   25.40    3.10
 -17   9   0   27.90    3.00
  17   9   0   26.10    3.40
  19  -9   0  112.59    6.20
  19  -9   0  118.39    7.70
 -19  -9   0  130.99   10.00
  19  -9   0  119.29    6.30
  19  -9   0  117.89    6.10
 -19  -9   0  115.59    5.60
  19   9   0  113.59    5.40
 -19   9   0  118.89    6.30
  19   9   0  118.89    6.50
  19   9   0  114.39    5.50
  19   9   0  107.69    6.40
 -19   9   0  114.19    6.90
 -19   9   0  106.19    6.20
  19   9   0  110.19    6.50
 -19   9   0  118.79    6.70
  21  -9   0   27.30    3.20
 -21  -9   0   20.30    2.40
  21  -9   0   22.40    3.20
 -21  -9   0   21.50    6.20
  21  -9   0   18.30    2.90
  21  -9   0   16.40    3.70
 -21   9   0   16.20    3.10
  21   9   0   19.80    3.10
 -21   9   0   20.30    2.90
 -21   9   0   21.80    3.60
  21   9   0   19.60    3.30
  21   9   0   16.90    2.20
  21   9   0   17.10    2.30
 -23  -9   0   11.20    2.00
  23  -9   0   14.70    3.90
  23  -9   0   12.70    2.80
  23  -9   0   13.20    2.80
 -23  -9   0   18.60    5.90
  23  -9   0   11.20    2.50
  23   9   0    6.30    1.90
  23   9   0   14.10    2.90
 -23   9   0   12.30    3.00
 -23   9   0   14.00    3.00
 -23   9   0   11.50    2.60
  23   9   0   12.50    2.10
  25  -9   0    2.50    2.70
 -25  -9   0   -1.70    4.50
  25  -9   0    5.40    2.30
 -25  -9   0    1.70    1.40
  25  -9   0    0.70    2.20
  25  -9   0    7.50    3.40
  25  -9   0   -2.60    2.10
  25   9   0   -1.30    1.60
 -25   9   0   -0.90    2.20
 -25   9   0    3.00    2.30
  25   9   0    3.00    1.60
  25   9   0    2.20    2.60
 -25   9   0    8.70    4.10
   0 -10   0  345.97   13.00
   0 -10   0  338.87   14.30
   0 -10   0  348.17   13.00
   0 -10   0  335.47   13.60
   0 -10   0  346.77   12.80
   0 -10   0  348.97   13.10
   0 -10   0  323.17   13.20
   0  10   0  337.17   13.30
   0  10   0  351.96   12.90
   0  10   0  342.87   13.00
   0  10   0  342.97   13.10
   0  10   0  356.96   13.80
   0  10   0  355.56   13.00
   2 -10   0    2.60    1.80
  -2 -10   0    2.40    1.50
   2 -10   0    2.50    2.50
   2 -10   0    1.10    1.20
   2 -10   0    1.00    1.30
  -2 -10   0    2.20    1.10
  -2 -10   0    0.70    1.70
   2 -10   0    2.50    1.20
   2 -10   0    1.30    1.60
  -2 -10   0    0.00    1.20
  -2 -10   0    2.50    1.40
  -2 -10   0    3.70    1.70
   2 -10   0    0.90    1.30
  -2 -10   0    4.90    2.90
  -2  10   0    2.10    1.40
  -2  10   0    1.20    1.30
  -2  10   0    4.90    2.00
   2  10   0    3.90    1.30
   2  10   0    1.70    1.30
   2  10   0    1.70    1.20
   2  10   0    1.80    1.40
   2  10   0    1.60    1.70
  -2  10   0    2.70    1.30
  -2  10   0    0.40    1.60
  -2  10   0    0.80    1.20
   2  10   0    2.80    1.80
   4 -10   0    5.00    1.80
   4 -10   0    6.50    1.50
   4 -10   0    6.60    1.70
  -4 -10   0    7.30    1.80
   4 -10   0    7.10    2.30
   4 -10   0    7.20    2.40
  -4 -10   0    7.40    1.80
  -4 -10   0    7.40    1.40
  -4 -10   0    8.30    3.40
  -4 -10   0    5.30    1.90
   4 -10   0    9.00    1.70
  -4 -10   0    8.90    1.60
  -4 -10   0    5.40    1.50
   4 -10   0   10.10    1.70
  -4  10   0    6.50    1.60
   4  10   0    7.30    1.50
  -4  10   0    8.30    2.30
  -4  10   0    8.80    2.10
   4  10   0    7.90    1.70
   4  10   0    2.70    1.80
   4  10   0    6.90    1.50
   4  10   0    6.80    2.00
  -4  10   0    6.20    1.60
  -4  10   0    8.40    1.70
  -4  10   0    5.80    1.50
   4  10   0    6.20    1.50
  -6 -10   0    2.00    1.20
   6 -10   0    3.00    2.00
  -6 -10   0    3.10    1.30
  -6 -10   0    3.10    1.20
   6 -10   0    2.80    1.60
   6 -10   0    3.40    1.80
   6 -10   0   -0.90    1.70
   6 -10   0    3.60    1.40
   6 -10   0    0.90    1.30
  -6 -10   0    2.90    2.00
  -6 -10   0    1.70    1.20
   6 -10   0    0.50    1.30
  -6 -10   0    3.90    1.60
  -6 -10   0   -1.70    3.00
   6  10   0    2.20    1.20
  -6  10   0    0.40    1.80
  -6  10   0    0.40    1.30
  -6  10   0    0.90    1.80
   6  10   0    3.40    1.70
   6  10   0    2.40    1.20
   6  10   0    1.10    1.70
   6  10   0   -0.30    1.50
   6  10   0    1.30    1.50
   6  10   0    1.70    1.10
  -6  10   0    1.30    1.30
  -8 -10   0    0.50    1.30
   8 -10   0    0.70    1.20
   8 -10   0    3.30    1.80
   8 -10   0    0.40    1.40
  -8 -10   0   -1.80    3.20
  -8 -10   0    0.30    1.10
   8 -10   0   -0.80    1.80
   8 -10   0    1.70    1.30
   8 -10   0    1.10    1.30
  -8 -10   0    0.40    1.00
  -8 -10   0    1.10    1.40
  -8 -10   0    2.40    1.20
  -8 -10   0   -0.90    1.60
   8 -10   0   -0.90    1.20
   8  10   0    1.10    1.20
  -8  10   0    0.40    1.40
   8  10   0    0.40    1.00
  -8  10   0   -0.30    1.10
   8  10   0    2.30    1.40
  -8  10   0    1.00    1.80
  -8  10   0   -0.10    1.70
   8  10   0    1.20    1.70
   8  10   0    2.50    1.20
   8  10   0    0.30    1.70
  -8  10   0    0.40    1.30
   8  10   0    1.40    1.60
 -10 -10   0   66.29    3.70
  10 -10   0   60.09    4.90
  10 -10   0   61.49    3.90
  10 -10   0   57.49    3.70
  10 -10   0   65.59    4.20
  10 -10   0   65.69    4.00
 -10 -10   0   59.39    3.70
 -10 -10   0   66.39    4.00
 -10 -10   0   57.19    3.20
 -10 -10   0   59.09    3.40
 -10 -10   0   60.69    3.80
 -10 -10   0   59.59    6.50
 -10  10   0   61.09    3.90
 -10  10   0   60.09    3.60
 -10  10   0   55.69    4.60
 -10  10   0   64.29    4.30
  10  10   0   56.49    4.30
  10  10   0   58.19    3.40
 -10  10   0   74.29    4.80
 -10  10   0   58.89    3.90
 -10  10   0   60.89    3.90
  10  10   0   54.29    4.10
  10  10   0   59.39    3.10
  10  10   0   58.69    3.80
  10  10   0   56.19    4.20
  10  10   0   62.89    3.60
 -12 -10   0    6.70    1.80
  12 -10   0    6.10    2.00
  12 -10   0    6.00    1.80
  12 -10   0    6.70    1.80
  12 -10   0    6.10    2.20
  12 -10   0    3.20    2.50
 -12 -10   0    8.10    1.70
 -12 -10   0    7.00    2.00
 -12 -10   0    5.10    3.90
 -12 -10   0    2.20    1.70
  12 -10   0    5.90    1.90
 -12 -10   0    5.40    1.40
  12  10   0    8.70    1.60
  12  10   0    4.80    2.00
 -12  10   0    3.30    2.40
  12  10   0    4.10    1.10
 -12  10   0    4.50    1.80
 -12  10   0    6.00    1.50
  12  10   0    4.60    1.60
 -12  10   0    8.60    2.30
  12  10   0    4.20    1.90
 -12  10   0    6.20    1.90
  12  10   0    8.40    2.30
 -12  10   0    2.70    1.60
  12  10   0    5.30    2.00
 -14 -10   0   20.00    5.00
  14 -10   0   20.00    3.30
  14 -10   0   13.70    2.40
 -14 -10   0   16.90    2.10
 -14 -10   0   16.80    2.20
  14 -10   0   14.90    3.30
  14 -10   0   19.40    2.70
 -14 -10   0   13.00    1.80
  14 -10   0   16.80    2.60
 -14 -10   0   15.40    2.20
 -14 -10   0    9.70    2.30
  14 -10   0   16.00    2.50
 -14  10   0   18.30    2.90
  14  10   0   18.30    3.00
 -14  10   0   20.00    2.70
  14  10   0   15.80    2.00
 -14  10   0   16.10    2.40
 -14  10   0   14.40    3.10
  14  10   0   15.10    2.00
  14  10   0   14.80    1.40
  14  10   0   14.20    2.70
  14  10   0   11.70    2.40
  14  10   0   16.50    2.70
 -14  10   0   16.30    3.20
 -14  10   0   17.10    1.80
  16 -10   0   31.30    3.40
 -16 -10   0   34.60    6.20
  16 -10   0   34.80    3.80
  16 -10   0   32.60    3.40
 -16 -10   0   33.30    3.00
  16 -10   0   33.60    4.50
  16  10   0   29.30    4.20
  16  10   0   36.80    3.60
  16  10   0   29.60    2.90
 -16  10   0   35.40    3.90
 -16  10   0   28.70    3.30
  16  10   0   33.70    3.60
  16  10   0   30.50    4.60
  16  10   0   28.80    2.70
 -16  10   0   39.50    4.50
 -16  10   0   34.70    4.40
 -16  10   0   40.10    3.70
  18 -10   0  118.19    6.30
  18 -10   0  109.69    6.00
  18 -10   0  113.49    6.30
  18 -10   0  114.09    7.40
 -18 -10   0  109.29    5.40
 -18  10   0  109.99    6.90
  18  10   0  102.49    5.20
 -18  10   0  107.69    6.10
  18  10   0  109.99    6.10
 -18  10   0  112.59    6.60
  18  10   0  101.39    5.80
  18  10   0  101.39    6.20
  18  10   0  106.09    6.30
  20 -10   0   19.40    2.80
  20 -10   0   18.50    2.90
 -20 -10   0   15.90    5.80
  20 -10   0   17.60    3.90
 -20 -10   0   20.10    2.40
  20 -10   0   17.40    3.10
  20  10   0   13.20    3.10
 -20  10   0   13.60    3.10
  20  10   0   16.10    2.30
 -20  10   0   15.90    2.90
  20  10   0   15.70    2.20
  20  10   0   25.40    3.30
  20  10   0   15.50    3.50
  22 -10   0   -1.80    1.90
  22 -10   0    3.30    2.90
  22 -10   0   -2.30    1.80
  22 -10   0    0.20    1.90
 -22 -10   0    1.70    1.40
 -22 -10   0   -1.10    4.50
 -22  10   0    4.00    2.60
 -22  10   0    0.60    2.10
  22  10   0    0.70    1.50
  22  10   0    1.20    2.30
  22  10   0   -2.20    1.50
  24 -10   0   -2.50    2.20
 -24 -10   0    3.90    5.00
  24 -10   0    6.90    2.30
 -24 -10   0    4.10    1.70
  24 -10   0    4.70    2.40
  24 -10   0    0.50    2.90
  24  10   0    1.50    1.60
  24  10   0   -0.60    1.70
  24  10   0    2.30    2.40
  24  10   0   -1.50    2.40
 -24  10   0    4.80    2.40
 -24  10   0   -1.00    2.80
  -1 -11   0   51.69    3.60
   1 -11   0   43.10    3.00
  -1 -11   0   46.30    3.90
   1 -11   0   49.30    3.40
  -1 -11   0   50.39    3.30
  -1 -11   0   47.90    5.10
  -1 -11   0   46.10    3.10
   1 -11   0   42.00    3.00
   1 -11   0   47.00    4.10
  -1 -11   0   47.40    3.10
   1 -11   0   39.10    3.40
   1 -11   0   52.69    4.90
  -1 -11   0   45.40    3.20
   1 -11   0   42.50    3.20
  -1  11   0   41.60    3.70
  -1  11   0   48.60    3.20
  -1  11   0   47.70    3.30
   1  11   0   45.00    3.20
  -1  11   0   41.60    3.30
   1  11   0   45.70    3.80
   1  11   0   49.20    3.20
   1  11   0   42.70    3.10
  -1  11   0   44.00    3.20
  -1  11   0   46.60    4.00
   1  11   0   43.80    3.00
   1  11   0   42.00    3.80
   3 -11   0    7.60    1.60
   3 -11   0    6.30    1.50
  -3 -11   0    5.70    1.40
  -3 -11   0    4.90    1.50
  -3 -11   0    4.70    2.00
   3 -11   0    5.90    1.70
   3 -11   0    7.30    2.30
   3 -11   0    4.20    1.70
  -3 -11   0    7.30    1.60
   3 -11   0    7.90    2.10
  -3 -11   0    5.30    3.20
  -3 -11   0    5.10    1.60
  -3 -11   0    6.60    1.90
   3 -11   0    4.80    2.60
   3  11   0    7.00    1.70
   3  11   0    5.90    1.50
  -3  11   0    4.80    1.50
   3  11   0    4.90    2.10
  -3  11   0    8.30    2.30
  -3  11   0    7.20    1.70
  -3  11   0    5.10    1.70
  -3  11   0    8.00    1.70
   3  11   0    6.30    1.50
   3  11   0    5.50    1.50
   3  11   0    6.70    2.10
  -3  11   0    7.70    2.10
   5 -11   0    7.60    1.90
  -5 -11   0    3.10    1.80
  -5 -11   0    7.40    1.60
  -5 -11   0    5.60    1.80
  -5 -11   0    6.20    1.40
   5 -11   0    7.50    2.10
   5 -11   0    6.10    1.60
   5 -11   0    7.40    1.60
   5 -11   0    8.40    2.40
  -5 -11   0    4.60    3.30
   5 -11   0    7.60    1.70
   5 -11   0    7.30    2.30
  -5 -11   0    7.00    1.60
   5  11   0    7.00    2.30
  -5  11   0    6.90    1.80
   5  11   0    3.40    1.80
   5  11   0    5.70    2.00
   5  11   0    4.60    1.60
   5  11   0    5.90    1.50
  -5  11   0    5.50    1.60
  -5  11   0    9.10    2.20
  -5  11   0    9.00    1.80
   5  11   0    8.00    1.60
   5  11   0    4.10    1.40
  -5  11   0    8.20    2.40
  -7 -11   0   33.90    2.90
   7 -11   0   38.50    3.40
   7 -11   0   37.70    2.90
   7 -11   0   38.70    3.10
   7 -11   0   43.00    4.20
   7 -11   0   37.90    3.80
  -7 -11   0   29.90    2.70
   7 -11   0   40.90    3.30
  -7 -11   0   35.70    2.70
   7 -11   0   42.20    3.20
  -7 -11   0   35.10    2.80
  -7 -11   0   45.90    5.60
  -7 -11   0   36.00    3.40
  -7  11   0   37.00    3.10
  -7  11   0   34.30    3.40
   7  11   0   43.00    4.20
  -7  11   0   36.30    3.90
   7  11   0   31.30    2.70
   7  11   0   38.70    2.70
   7  11   0   32.50    3.70
   7  11   0   37.10    3.50
  -7  11   0   39.80    3.80
   7  11   0   30.60    3.00
   9 -11   0   16.20    2.20
  -9 -11   0   17.90    2.00
   9 -11   0   18.50    3.00
  -9 -11   0   19.40    2.20
  -9 -11   0   16.00    2.30
  -9 -11   0   17.60    2.10
   9 -11   0   18.90    2.40
  -9 -11   0   13.60    4.30
  -9 -11   0   19.60    2.50
   9 -11   0   17.10    3.20
   9 -11   0   17.30    2.30
   9 -11   0   19.60    2.70
  -9  11   0   18.10    2.40
   9  11   0   16.00    2.60
   9  11   0   24.50    2.70
  -9  11   0   24.70    4.00
  -9  11   0   15.40    2.40
   9  11   0   18.20    1.90
   9  11   0   20.40    3.00
   9  11   0   17.60    2.10
  -9  11   0   15.80    3.10
  -9  11   0   18.90    2.10
  -9  11   0   17.30    2.90
   9  11   0   20.70    2.20
   9  11   0   21.10    2.90
  11 -11   0   17.20    2.50
  11 -11   0   16.10    3.00
  11 -11   0   18.40    2.70
 -11 -11   0   12.50    2.80
  11 -11   0   11.30    2.20
  11 -11   0   15.80    3.30
  11 -11   0   17.10    2.50
 -11 -11   0   13.80    2.20
 -11 -11   0   21.60    2.40
 -11 -11   0   14.40    1.90
 -11 -11   0   12.90    2.20
 -11 -11   0    9.70    4.40
  11  11   0   17.20    2.20
 -11  11   0   15.20    2.40
  11  11   0   15.60    2.50
 -11  11   0   16.80    2.40
  11  11   0   12.20    2.60
 -11  11   0   16.10    2.40
 -11  11   0   11.10    2.80
  11  11   0   15.40    2.00
  11  11   0   16.60    2.80
 -11  11   0   13.30    2.60
  11  11   0   14.20    2.60
 -11  11   0   15.80    2.40
 -11  11   0    8.60    2.80
  11  11   0   15.00    1.80
 -13 -11   0    1.20    1.30
  13 -11   0    2.80    1.90
 -13 -11   0    4.10    1.70
  13 -11   0    5.60    1.90
 -13 -11   0    3.90    1.60
  13 -11   0    2.80    2.00
 -13 -11   0    3.60    1.90
  13 -11   0    4.40    2.70
  13 -11   0    6.40    1.90
 -13 -11   0    1.30    4.20
 -13  11   0    2.70    2.20
  13  11   0    5.50    2.30
 -13  11   0    4.20    1.90
 -13  11   0    0.90    2.40
  13  11   0    2.20    1.40
  13  11   0    2.30    1.00
 -13  11   0    7.20    2.70
  13  11   0    0.30    1.40
  13  11   0    0.50    1.80
 -13  11   0    0.60    1.50
  13  11   0    4.70    2.20
  13  11   0    2.70    2.10
 -15 -11   0   -1.50    4.20
 -15 -11   0    5.40    1.70
 -15 -11   0    5.00    1.60
  15 -11   0    7.30    2.00
 -15 -11   0    5.10    1.60
  15 -11   0    4.30    2.10
  15 -11   0    3.90    3.10
  15  11   0    2.30    2.10
  15  11   0    7.60    1.80
  15  11   0    5.60    2.20
  15  11   0    3.60    1.40
 -15  11   0    3.80    1.40
 -15  11   0    6.30    2.90
 -15  11   0    2.80    2.30
  15  11   0    2.30    2.20
  15  11   0    4.80    0.90
 -15  11   0    3.30    2.50
 -15  11   0    2.70    2.10
  17 -11   0    1.70    2.90
 -17 -11   0    0.90    1.50
  17 -11   0    3.30    1.90
  17 -11   0    2.20    1.80
 -17 -11   0    1.40    4.70
  17  11   0    1.30    2.20
  17  11   0    2.60    2.20
 -17  11   0   -2.70    2.30
 -17  11   0    0.30    1.20
  17  11   0    5.30    2.40
 -17  11   0    1.00    1.90
  17  11   0   -1.40    1.20
  17  11   0    0.00    1.70
  19 -11   0    8.10    3.40
  19 -11   0    7.30    2.20
 -19 -11   0    9.50    5.20
  19 -11   0   10.30    2.40
 -19 -11   0    9.30    2.00
  19 -11   0    6.30    2.50
 -19  11   0    6.00    2.90
  19  11   0    6.10    2.60
  19  11   0    6.80    1.90
  19  11   0    5.50    2.50
  19  11   0    7.60    1.90
 -19  11   0    8.30    2.40
 -21 -11   0    8.80    2.00
 -21 -11   0   12.20    5.30
  21 -11   0    7.50    2.40
  21 -11   0    8.40    2.80
  21 -11   0   12.40    3.90
  21 -11   0    9.60    2.40
  21  11   0   12.70    2.80
  21  11   0   10.60    2.10
 -21  11   0   13.40    2.80
 -21  11   0    9.60    3.10
  21  11   0    6.70    1.90
  21  11   0    6.00    4.40
  23 -11   0   22.40    4.20
  23 -11   0   14.50    2.90
 -23 -11   0   16.90    6.10
 -23 -11   0   14.50    2.30
  23 -11   0   14.90    3.20
 -23  11   0   16.30    3.40
  23  11   0   15.20    2.30
  23  11   0    8.70    2.90
 -23  11   0   19.00    3.20
  23  11   0   12.60    2.90
  23  11   0    7.50    2.10
   0 -12   0  319.27   13.30
   0 -12   0  317.37   12.60
   0 -12   0  320.47   12.50
   0 -12   0  332.77   14.20
   0 -12   0  318.77   12.30
   0 -12   0  321.97   12.80
   0 -12   0  321.87   12.50
   0  12   0  309.87   13.40
   0  12   0  334.17   12.70
   0  12   0  313.97   12.50
   0  12   0  317.67   12.90
   0  12   0  333.87   12.60
   0  12   0  319.67   12.30
  -2 -12   0   31.20    3.10
  -2 -12   0   37.30    3.90
   2 -12   0   38.50    4.00
   2 -12   0   34.70    2.90
  -2 -12   0   37.70    3.10
  -2 -12   0   42.10    5.20
   2 -12   0   36.40    3.20
   2 -12   0   34.10    3.30
  -2 -12   0   31.70    3.30
   2 -12   0   33.00    3.40
  -2 -12   0   35.70    3.10
   2 -12   0   37.10    2.90
  -2 -12   0   32.30    2.90
  -2  12   0   33.80    3.10
  -2  12   0   32.90    3.10
  -2  12   0   38.00    3.80
   2  12   0   37.30    3.60
  -2  12   0   37.20    3.30
   2  12   0   35.90    3.10
  -2  12   0   38.80    4.10
   2  12   0   35.10    3.00
   2  12   0   33.30    2.80
  -2  12   0   31.30    3.00
   2  12   0   38.90    4.10
   2  12   0   32.20    3.00
   4 -12   0  219.68    9.00
   4 -12   0  195.78    9.50
   4 -12   0  189.28    9.00
   4 -12   0  194.28    8.60
   4 -12   0  206.48    9.50
  -4 -12   0  197.18    8.70
  -4 -12   0  210.78    8.60
  -4 -12   0  195.98    9.00
  -4 -12   0  200.48    8.40
   4 -12   0  208.08    8.50
  -4 -12   0  202.18    9.20
   4 -12   0  204.38    8.60
  -4 -12   0  214.78    8.50
  -4 -12   0  200.78   10.80
  -4  12   0  211.98    8.60
   4  12   0  202.38    8.50
  -4  12   0  200.08    8.70
   4  12   0  208.38    9.50
   4  12   0  206.18    8.50
   4  12   0  208.58    9.10
  -4  12   0  198.98    9.10
  -4  12   0  201.48   11.10
  -4  12   0  188.38    8.50
   4  12   0  217.78    8.60
   4  12   0  197.38    8.50
   6 -12   0   32.10    3.10
  -6 -12   0   31.50    2.90
  -6 -12   0   35.70    3.30
  -6 -12   0   35.60    3.60
   6 -12   0   36.40    4.10
   6 -12   0   36.30    3.60
   6 -12   0   32.30    3.00
  -6 -12   0   34.30    3.60
   6 -12   0   40.20    3.60
   6 -12   0   31.50    3.00
  -6 -12   0   29.20    2.70
  -6 -12   0   34.80    3.00
   6 -12   0   32.50    3.30
  -6 -12   0   36.70    5.50
  -6  12   0   35.30    4.10
   6  12   0   26.90    2.70
   6  12   0   31.80    2.80
   6  12   0   30.70    2.90
  -6  12   0   35.50    3.20
   6  12   0   35.70    3.70
   6  12   0   35.40    3.70
   6  12   0   35.30    3.20
  -6  12   0   35.40    3.30
  -6  12   0   38.60    3.80
   6  12   0   31.20    3.80
  -8 -12   0   46.90    4.00
   8 -12   0   46.60    3.70
   8 -12   0   50.49    3.90
   8 -12   0   44.30    3.80
  -8 -12   0   42.50    3.20
   8 -12   0   51.79    4.70
  -8 -12   0   43.80    3.30
   8 -12   0   54.59    4.40
   8 -12   0   45.30    4.80
  -8 -12   0   47.00    6.10
  -8 -12   0   44.60    3.30
   8 -12   0   44.90    3.40
  -8 -12   0   42.30    3.70
  -8 -12   0   44.50    3.70
   8  12   0   45.90    4.10
  -8  12   0   42.30    3.70
  -8  12   0   51.09    3.70
   8  12   0   48.90    3.20
  -8  12   0   52.29    4.80
   8  12   0   49.60    3.40
   8  12   0   52.29    3.60
  -8  12   0   45.00    3.60
  -8  12   0   52.99    4.60
   8  12   0   46.00    4.30
   8  12   0   45.80    3.20
   8  12   0   53.59    4.10
  10 -12   0   55.09    3.90
 -10 -12   0   51.79    4.00
 -10 -12   0   54.39    6.90
  10 -12   0   56.49    4.30
  10 -12   0   54.69    5.00
  10 -12   0   53.79    5.10
  10 -12   0   54.09    4.00
 -10 -12   0   58.19    4.00
  10 -12   0   52.49    4.10
 -10 -12   0   48.90    3.70
 -10 -12   0   55.79    3.50
 -10 -12   0   47.80    3.40
  10  12   0   53.49    3.20
 -10  12   0   46.20    4.90
 -10  12   0   55.29    4.10
  10  12   0   49.90    4.00
  10  12   0   50.59    3.50
  10  12   0   49.10    4.30
 -10  12   0   50.29    3.90
  10  12   0   48.20    3.40
 -10  12   0   52.39    4.10
  10  12   0   52.69    7.50
 -10  12   0   46.90    4.90
 -10  12   0   56.09    4.30
  10  12   0   54.19    4.50
 -10  12   0   53.39    3.50
 -12 -12   0   75.69    5.00
  12 -12   0   78.29    5.30
  12 -12   0   74.29    4.80
 -12 -12   0   82.19    8.30
  12 -12   0   71.99    4.80
  12 -12   0   82.99    5.20
  12 -12   0   82.29    6.10
 -12 -12   0   77.39    5.10
 -12 -12   0   73.89    4.40
 -12 -12   0   71.89    4.50
  12  12   0   74.69    3.80
  12  12   0   75.99    4.90
  12  12   0   73.69    5.10
  12  12   0   74.49    5.40
 -12  12   0   84.59    5.80
  12  12   0   77.79    4.40
 -12  12   0   81.49    5.00
 -12  12   0   80.09    4.10
 -12  12   0   76.19    6.70
 -12  12   0   77.69    5.00
 -14 -12   0   15.70    5.20
  14 -12   0   15.30    2.60
  14 -12   0   15.60    2.60
  14 -12   0   14.30    3.50
 -14 -12   0   22.30    2.60
 -14 -12   0   19.10    2.40
 -14  12   0   10.10    3.20
  14  12   0   17.50    3.10
 -14  12   0   17.90    2.90
  14  12   0   18.10    1.70
  14  12   0   17.60    2.20
 -14  12   0   14.60    2.80
  14  12   0   18.60    2.90
  14  12   0   15.70    3.00
  14  12   0   16.30    2.30
 -16 -12   0    0.10    1.50
  16 -12   0    1.20    1.70
  16 -12   0    2.10    2.00
  16 -12   0    4.60    3.20
  16 -12   0    0.60    2.00
 -16 -12   0   -2.40    4.40
 -16  12   0    1.80    2.00
  16  12   0    0.70    2.10
  16  12   0   -1.70    2.00
 -16  12   0   -1.20    3.00
 -16  12   0   -2.40    2.20
 -16  12   0    4.00    2.80
  16  12   0    0.90    2.10
  16  12   0    0.90    1.50
  16  12   0   -1.90    1.20
  18 -12   0  132.79    7.40
  18 -12   0  132.79    7.40
  18 -12   0  156.78    9.00
 -18 -12   0  146.99    6.60
  18 -12   0  134.49    7.10
 -18 -12   0  138.89   10.80
  18  12   0  140.49    7.20
  18  12   0  127.09    7.40
  18  12   0  124.19    6.30
 -18  12   0  136.39    7.80
  18  12   0  136.09    6.50
 -18  12   0  144.79    7.40
  20 -12   0   16.40    3.80
 -20 -12   0   16.80    6.10
  20 -12   0   12.40    3.00
  20 -12   0   11.10    2.60
 -20 -12   0   12.70    2.20
 -20  12   0   14.20    2.80
 -20  12   0    7.10    3.10
  20  12   0   14.10    3.00
  20  12   0   12.50    2.20
  20  12   0    9.10    2.00
  20  12   0   15.80    3.20
 -22 -12   0   35.80    3.30
  22 -12   0   38.30    4.20
  22 -12   0   40.30    5.30
  22 -12   0   27.40    3.70
 -22 -12   0   32.10    7.00
  22  12   0   41.10    4.50
  22  12   0   28.50    3.10
  22  12   0   34.90    4.10
  22  12   0   43.70    3.60
 -22  12   0   35.00    4.40
 -22  12   0   40.70    4.30
  -1 -13   0   99.39    5.20
   1 -13   0  101.59    5.40
   1 -13   0  104.49    5.60
  -1 -13   0  104.19    7.50
  -1 -13   0   96.59    5.60
  -1 -13   0  104.69    6.10
  -1 -13   0   93.79    5.00
  -1 -13   0  110.19    5.40
   1 -13   0   99.59    6.20
  -1 -13   0  103.49    5.50
   1 -13   0  106.59    5.50
   1 -13   0  113.89    7.20
   1 -13   0  100.19    5.10
   1 -13   0   99.49    6.50
  -1  13   0  102.49    5.20
   1  13   0   93.69    5.80
  -1  13   0  102.19    5.40
   1  13   0  103.99    5.40
  -1  13   0  105.09    6.40
  -1  13   0   98.09    5.30
  -1  13   0   95.39    5.60
  -1  13   0  100.49    5.90
   1  13   0  100.19    5.30
   1  13   0  100.89    5.30
   1  13   0  104.09    5.30
   1  13   0   93.69    6.10
   3 -13   0   88.49    6.00
   3 -13   0   86.69    4.90
   3 -13   0   79.89    4.70
   3 -13   0   98.39    5.10
  -3 -13   0   83.09    5.20
  -3 -13   0   90.29    4.90
  -3 -13   0   85.89    4.90
  -3 -13   0   84.99    4.80
   3 -13   0   86.39    5.20
  -3 -13   0   88.39    5.60
  -3 -13   0   85.19    4.70
   3 -13   0   93.79    6.40
   3 -13   0   88.19    5.50
  -3 -13   0   82.59    7.20
   3  13   0  101.59    5.70
  -3  13   0   84.99    4.90
  -3  13   0   82.89    5.00
   3  13   0   91.69    4.90
   3  13   0   89.59    4.90
  -3  13   0   90.99    4.80
   3  13   0   85.89    4.80
  -3  13   0   88.59    5.60
   3  13   0   81.59    5.70
  -3  13   0   86.29    5.00
   3  13   0   86.79    4.80
   3  13   0   77.59    5.10
  -3  13   0   79.09    5.80
   5 -13   0    0.90    1.80
  -5 -13   0    0.90    1.70
   5 -13   0   -0.30    1.70
  -5 -13   0    5.90    3.80
   5 -13   0    2.30    2.50
  -5 -13   0    3.40    2.20
  -5 -13   0    0.10    1.50
   5 -13   0    2.60    1.60
  -5 -13   0   -0.80    1.30
  -5 -13   0   -0.10    1.50
   5 -13   0   -1.80    1.30
   5 -13   0    0.20    1.50
  -5 -13   0    1.80    1.40
   5 -13   0    0.40    2.30
   5  13   0    0.60    1.30
   5  13   0    1.30    2.00
   5  13   0    2.10    1.70
  -5  13   0   -0.40    2.10
  -5  13   0    1.80    2.00
  -5  13   0    0.20    1.40
   5  13   0    1.10    1.70
  -5  13   0   -0.60    2.00
   5  13   0   -0.50    1.30
  -5  13   0    1.10    1.80
   5  13   0    1.00    2.00
   5  13   0   -1.20    1.20
   7 -13   0    0.00    1.70
  -7 -13   0    0.80    1.60
   7 -13   0    0.00    2.20
  -7 -13   0   -0.70    1.90
  -7 -13   0    1.10    1.60
   7 -13   0   -1.00    2.10
   7 -13   0   -0.10    1.60
  -7 -13   0    0.80    1.30
  -7 -13   0    7.80    4.20
   7 -13   0    1.60    1.90
   7 -13   0    1.50    2.40
   7 -13   0    2.80    1.70
  -7 -13   0    0.70    1.50
   7  13   0    1.70    1.40
  -7  13   0    2.70    1.60
   7  13   0    2.40    1.40
  -7  13   0    0.80    1.60
   7  13   0    4.20    2.30
   7  13   0    1.90    1.40
   7  13   0    1.30    1.90
   7  13   0   -0.20    1.80
  -7  13   0   -1.80    2.00
   7  13   0    1.10    2.10
  -7  13   0    1.70    2.40
  -9 -13   0    7.80    1.90
  -9 -13   0    5.50    2.00
   9 -13   0    8.90    1.90
  -9 -13   0    6.80    2.30
   9 -13   0    7.00    2.80
   9 -13   0    3.90    1.90
   9 -13   0    4.70    1.90
   9 -13   0    6.20    2.10
  -9 -13   0    6.70    1.90
  -9 -13   0    3.30    1.90
   9 -13   0    8.90    2.20
  -9 -13   0    4.90    4.20
  -9  13   0   14.30    3.00
   9  13   0    5.40    1.80
   9  13   0    6.60    2.50
  -9  13   0    3.70    1.90
   9  13   0    6.00    1.70
   9  13   0    4.10    2.30
   9  13   0    5.60    2.20
  -9  13   0    4.40    1.80
   9  13   0    5.30    1.50
  -9  13   0    6.00    2.10
  11 -13   0   -1.00    1.70
 -11 -13   0    2.10    1.90
  11 -13   0    3.30    1.80
 -11 -13   0    2.30    4.30
 -11 -13   0    0.30    1.60
 -11 -13   0    1.10    1.90
  11 -13   0    0.00    2.90
  11  13   0    3.50    2.00
  11  13   0    0.60    1.20
 -11  13   0    0.50    2.50
  11  13   0    2.90    1.60
  11  13   0    3.20    2.20
  11  13   0    1.90    1.50
 -11  13   0    2.30    2.00
  11  13   0   -2.30    2.00
 -11  13   0    0.30    2.10
 -11  13   0    1.40    1.60
  13 -13   0  131.59    7.10
  13 -13   0  134.79    6.60
 -13 -13   0  128.19   14.30
 -13 -13   0  120.29    6.10
  13 -13   0  128.89    6.60
 -13 -13   0  130.99    6.30
  13 -13   0  131.99    8.10
  13  13   0  114.59    7.10
  13  13   0  118.29    6.90
  13  13   0  126.79    6.00
  13  13   0  122.29    5.50
  13  13   0  129.19    9.00
  13  13   0  124.29    6.10
 -13  13   0  117.39    6.60
 -13  13   0  130.09    5.80
 -13  13   0  123.29    6.50
  15 -13   0    4.00    2.90
 -15 -13   0    8.80    5.00
 -15 -13   0    6.70    1.80
 -15 -13   0    3.80    1.80
  15 -13   0    3.60    2.40
  15 -13   0    4.20    2.10
 -15  13   0    3.10    2.20
 -15  13   0    5.20    1.80
 -15  13   0    2.10    2.40
  15  13   0    1.90    1.60
  15  13   0    1.60    2.20
 -15  13   0    5.70    3.00
  15  13   0    0.70    1.40
  15  13   0    7.00    2.60
  17 -13   0    4.10    3.40
 -17 -13   0    8.40    2.40
  17 -13   0    8.90    2.50
 -17 -13   0    3.40    4.80
  17 -13   0    5.50    2.50
 -17  13   0    6.10    1.70
 -17  13   0    7.50    3.20
 -17  13   0    7.70    2.60
  17  13   0    7.00    1.90
 -17  13   0    5.10    1.50
  17  13   0    5.60    2.40
  19 -13   0   27.40    4.60
  19 -13   0   25.40    3.40
  19 -13   0   24.00    3.60
 -19 -13   0   22.60    6.30
  19  13   0   28.80    3.70
 -19  13   0   31.00    3.70
  19  13   0   26.00    3.00
  19  13   0   29.80    4.00
  19  13   0   27.70    3.00
 -19  13   0   26.00    4.10
 -21 -13   0    8.10    5.70
  21 -13   0    5.00    2.70
  21 -13   0   11.40    3.70
  21 -13   0    7.90    2.50
  21  13   0    9.30    2.80
 -21  13   0    5.30    3.10
  21  13   0    1.10    1.70
  21  13   0    4.70    1.90
 -21  13   0    6.90    2.60
  21  13   0    6.10    2.70
   0 -14   0  419.76   16.20
   0 -14   0  430.86   16.10
   0 -14   0  410.16   16.60
   0 -14   0  427.76   16.40
   0 -14   0  428.06   18.00
   0 -14   0  441.86   17.30
   0 -14   0  410.16   16.30
   0  14   0  398.86   17.20
   0  14   0  429.36   16.30
   0  14   0  416.56   16.80
   0  14   0  436.36   16.40
   0  14   0  417.76   16.40
   0  14   0  443.76   16.20
   2 -14   0   20.80    2.90
  -2 -14   0   20.00    3.40
   2 -14   0   17.60    2.70
  -2 -14   0   21.20    2.80
   2 -14   0   19.70    2.70
   2 -14   0   23.10    3.20
  -2 -14   0   23.30    2.80
   2 -14   0   21.60    2.70
   2 -14   0   22.70    3.60
   2 -14   0   15.90    4.10
  -2 -14   0   23.60    2.90
  -2 -14   0   32.20    5.10
   2  14   0   18.90    2.70
   2  14   0   30.30    3.70
  -2  14   0   16.70    4.00
  -2  14   0   22.50    2.90
   2  14   0   23.20    2.70
  -2  14   0   16.80    3.00
   2  14   0   21.50    3.10
  -2  14   0   15.10    2.50
  -2  14   0   22.40    2.80
   2  14   0   23.30    3.60
   2  14   0   22.00    3.00
   2  14   0   22.40    2.70
  -2  14   0   19.20    2.90
   4 -14   0    0.90    1.50
  -4 -14   0    1.40    1.60
   4 -14   0    2.30    1.90
   4 -14   0   -1.90    2.60
   4 -14   0    2.60    2.60
  -4 -14   0    3.30    2.00
   4 -14   0    2.80    1.70
   4 -14   0    3.30    1.80
  -4 -14   0    0.50    2.20
  -4 -14   0    3.50    1.80
  -4 -14   0    1.80    1.70
  -4 -14   0    4.00    4.00
   4 -14   0    2.20    2.10
  -4  14   0    2.80    2.30
   4  14   0   -0.80    1.30
  -4  14   0    2.00    1.90
   4  14   0   -0.30    1.70
   4  14   0    2.00    1.60
   4  14   0   -0.90    2.10
  -4  14   0    2.00    2.00
   4  14   0    2.20    2.70
  -4  14   0    0.70    1.60
   4  14   0    1.40    2.30
   6 -14   0   56.49    4.40
   6 -14   0   62.69    5.00
  -6 -14   0   60.09    4.10
  -6 -14   0   60.09    7.00
   6 -14   0   60.39    4.60
  -6 -14   0   58.49    4.80
  -6 -14   0   53.79    4.00
   6 -14   0   56.99    5.30
   6 -14   0   59.49    4.20
  -6 -14   0   55.59    4.00
   6 -14   0   58.99    4.40
  -6 -14   0   54.49    4.40
   6  14   0   61.19    4.20
   6  14   0   58.69    4.80
   6  14   0   54.69    5.00
   6  14   0   58.39    3.90
   6  14   0   57.89    3.90
  -6  14   0   64.59    4.30
   6  14   0   60.49    4.00
  -6  14   0   59.39    5.00
   8 -14   0   30.40    3.40
   8 -14   0   27.60    3.10
  -8 -14   0   28.50    3.20
  -8 -14   0   25.20    2.90
  -8 -14   0   19.90    3.20
  -8 -14   0   26.20    2.90
  -8 -14   0   27.90    5.80
   8  14   0   24.50    3.50
  -8  14   0   25.30    4.40
   8  14   0   18.10    2.70
   8  14   0   24.80    3.00
  -8  14   0   26.50    3.30
   8  14   0   28.80    4.00
   8  14   0   26.00    2.70
   8  14   0   28.00    2.90
 -10 -14   0   11.30    2.60
 -10 -14   0   14.40    2.20
  10 -14   0   13.60    2.70
  10 -14   0    9.40    4.00
 -10 -14   0    9.00    2.10
 -10 -14   0    7.00    4.80
  10 -14   0   12.00    3.30
 -10 -14   0   12.30    2.60
 -10  14   0   13.70    2.30
  10  14   0   11.50    2.60
 -10  14   0    7.50    2.40
  10  14   0   11.30    2.10
  10  14   0   11.30    2.00
  10  14   0   12.40    2.20
  10  14   0   14.80    2.90
 -10  14   0   10.20    3.10
 -10  14   0    6.20    2.30
 -12 -14   0   33.70    3.40
  12 -14   0   25.90    3.20
 -12 -14   0   27.50    3.00
  12 -14   0   28.20    4.30
 -12 -14   0   28.10    6.30
  12 -14   0   33.10    3.90
 -12 -14   0   24.90    3.00
  12  14   0   29.10    2.70
 -12  14   0   24.90    3.30
 -12  14   0   27.10    4.10
 -12  14   0   31.60    3.00
 -12  14   0   31.00    3.30
  12  14   0   31.10    3.00
  12  14   0   28.70    3.70
  12  14   0   32.30    3.50
  12  14   0   31.40    3.10
 -14 -14   0    6.60    5.00
  14 -14   0   -1.60    2.10
  14 -14   0    0.90    2.00
  14 -14   0   -0.30    2.60
 -14 -14   0   -6.10    1.70
 -14 -14   0    0.50    1.60
  14  14   0    0.10    1.40
  14  14   0    0.10    1.10
 -14  14   0   -0.10    1.40
 -14  14   0    0.60    2.20
 -14  14   0   -0.20    1.60
  14  14   0    0.60    1.50
  14  14   0   -1.20    1.90
 -14  14   0    1.20    2.90
  16 -14   0    0.70    2.00
  16 -14   0    2.80    2.30
 -16 -14   0    1.00    4.80
  16 -14   0   -0.30    2.80
 -16 -14   0    2.80    1.70
  16  14   0    1.60    1.60
  16  14   0   -1.60    1.40
 -16  14   0    1.50    1.60
 -16  14   0    1.50    2.30
 -16  14   0   -1.40    2.90
  16  14   0   -1.60    2.10
 -16  14   0    2.10    1.40
 -16  14   0    0.00    2.70
  16  14   0    2.30    2.60
  18 -14   0   30.50    4.90
  18 -14   0   31.70    4.00
  18 -14   0   32.00    3.70
 -18 -14   0   29.00    6.50
 -18  14   0   32.70    2.60
 -18  14   0   32.00    3.90
  18  14   0   33.80    4.00
  18  14   0   34.40    3.30
  18  14   0   30.10    3.10
 -18  14   0   29.50    4.30
  18  14   0   32.00    4.10
 -20 -14   0    1.10    5.20
  20 -14   0    4.90    2.50
  20 -14   0    1.40    2.60
  20 -14   0    6.90    3.50
 -20  14   0    6.70    2.70
  20  14   0    8.10    2.80
  20  14   0    8.60    3.10
  20  14   0    8.40    2.10
 -20  14   0    2.20    3.00
  20  14   0    2.30    2.00
  -1 -15   0   -2.60    1.50
   1 -15   0    0.40    3.40
  -1 -15   0    2.10    1.90
   1 -15   0    0.90    2.20
   1 -15   0    0.60    2.50
  -1 -15   0    1.20    1.60
  -1 -15   0    0.80    2.00
   1 -15   0   -2.50    1.40
   1 -15   0   -1.80    1.50
  -1 -15   0    1.20    2.40
  -1 -15   0   -0.70    3.70
   1 -15   0    1.40    2.00
  -1  15   0    1.80    2.00
   1  15   0    0.60    1.40
   1  15   0   -2.10    1.50
  -1  15   0    1.60    1.80
   1  15   0    3.00    2.00
  -1  15   0    1.50    1.70
  -1  15   0   -0.70    1.80
   1  15   0    0.30    1.80
  -1  15   0    3.60    2.50
   1  15   0   -0.70    2.30
   3 -15   0    3.70    1.90
  -3 -15   0    2.10    1.70
  -3 -15   0    3.30    1.90
  -3 -15   0    3.00    4.00
  -3 -15   0    1.30    1.70
   3 -15   0    5.10    3.10
   3 -15   0   -0.50    1.80
  -3 -15   0    3.10    2.50
   3 -15   0    2.70    1.80
  -3 -15   0   -1.20    1.90
   3 -15   0    1.30    2.60
  -3  15   0    1.40    1.70
  -3  15   0    0.90    1.90
   3  15   0    1.60    1.90
   3  15   0    3.10    2.40
   3  15   0    1.60    1.60
  -3  15   0    5.80    2.30
   3  15   0    0.60    1.60
   5 -15   0   30.20    3.40
   5 -15   0   24.00    4.70
  -5 -15   0   26.50    3.30
  -5 -15   0   25.70    3.60
   5 -15   0   20.50    3.30
  -5 -15   0   24.70    3.00
  -5 -15   0   27.60    3.10
  -5 -15   0   25.50    5.60
   5  15   0   27.00    3.10
  -5  15   0   23.50    3.70
  -5  15   0   22.90    3.60
   5  15   0   26.40    3.00
   5  15   0   25.10    3.00
   5  15   0   26.70    3.00
   5  15   0   24.10    3.60
  -5  15   0   26.50    3.10
   7 -15   0   38.10    4.00
   7 -15   0   30.70    4.40
   7 -15   0   32.40    3.70
  -7 -15   0   33.60    3.40
  -7 -15   0   30.30    3.70
  -7 -15   0   31.50    3.20
   7 -15   0   31.50    3.50
  -7 -15   0   43.70    6.50
  -7  15   0   29.80    4.00
   7  15   0   29.60    3.10
   7  15   0   31.20    3.40
   7  15   0   40.00    3.60
   7  15   0   28.60    3.20
   7  15   0   30.60    3.90
  -9 -15   0   -0.90    1.80
  -9 -15   0   -2.30    1.40
  -9 -15   0   -4.70    4.10
   9 -15   0    2.90    1.90
  -9 -15   0    1.10    2.10
   9 -15   0   -0.60    1.90
  -9 -15   0    2.70    1.80
   9 -15   0    0.20    2.60
   9 -15   0    3.90    2.00
   9  15   0    1.30    1.50
  -9  15   0   -0.30    2.70
   9  15   0   -1.40    1.30
  -9  15   0    0.40    1.90
   9  15   0    0.40    1.60
  -9  15   0    1.20    1.70
   9  15   0    2.00    2.40
  11 -15   0    0.90    2.10
 -11 -15   0    1.60    2.00
 -11 -15   0   -5.40    4.30
  11 -15   0    1.90    2.90
 -11 -15   0   -1.00    1.50
 -11 -15   0    2.00    2.10
  11 -15   0    1.50    2.00
 -11  15   0   -0.20    1.90
  11  15   0    2.30    2.30
 -11  15   0   -2.90    2.00
  11  15   0   -1.20    1.40
 -11  15   0    3.10    1.80
  11  15   0    0.70    1.30
  11  15   0   -0.10    2.10
 -11  15   0    0.90    2.70
  11  15   0    5.00    1.90
 -13 -15   0   -0.20    1.40
 -13 -15   0   -0.10    1.80
 -13 -15   0   -4.00    1.90
  13 -15   0   -0.80    1.70
  13 -15   0    2.50    2.90
 -13 -15   0   -0.60    4.60
  13 -15   0    1.00    2.10
  13  15   0   -0.10    1.60
  13  15   0   -0.80    1.40
  13  15   0   -0.20    1.20
  13  15   0   -1.40    2.10
  13  15   0    2.60    2.30
 -13  15   0    0.00    1.50
 -13  15   0   -1.10    1.60
 -13  15   0    1.20    2.20
 -13  15   0    0.90    2.00
 -13  15   0    1.00    2.90
 -15 -15   0   40.00    3.50
  15 -15   0   37.60    4.30
  15 -15   0   34.20    3.90
 -15 -15   0   38.70    6.90
 -15 -15   0   26.80    3.00
  15 -15   0   35.70    5.10
 -15  15   0   37.50    4.00
  15  15   0   36.10    4.30
 -15  15   0   29.70    3.00
 -15  15   0   33.80    4.60
  15  15   0   30.20    3.70
 -15  15   0   37.20    3.20
  15  15   0   35.90    2.70
  15  15   0   32.20    3.30
  15  15   0   34.80    3.40
 -15  15   0   42.00    4.30
 -17 -15   0   33.60    6.90
 -17 -15   0   28.50    3.20
  17 -15   0   25.40    3.50
  17 -15   0   29.60    4.80
  17 -15   0   22.10    3.60
 -17  15   0   27.40    2.60
  17  15   0   30.50    3.70
 -17  15   0   19.80    3.40
 -17  15   0   22.20    4.30
  17  15   0   27.60    3.00
 -17  15   0   28.10    2.80
  17  15   0   26.70    2.90
  17  15   0   29.40    4.00
   0 -16   0   17.20    4.40
   0 -16   0   10.00    3.10
   0 -16   0   12.30    2.50
   0 -16   0   16.10    4.70
   0  16   0   11.70    3.10
   0  16   0    8.80    2.30
   0  16   0   10.70    2.50
   0  16   0    6.60    2.00
  -2 -16   0    2.00    2.40
   2 -16   0    1.20    3.30
  -2 -16   0    0.50    1.80
  -2 -16   0    0.40    2.10
   2 -16   0    4.00    2.10
  -2 -16   0   -0.30    2.70
   2 -16   0    5.00    2.30
  -2 -16   0   -0.80    4.00
  -2  16   0    0.80    1.60
   2  16   0    4.10    2.20
   2  16   0    2.30    2.60
  -2  16   0    1.40    2.00
   2  16   0    4.50    1.90
  -2  16   0    1.20    2.40
  -2  16   0    2.80    2.00
   2  16   0    2.70    1.90
  -4 -16   0    2.90    2.50
   4 -16   0   -1.30    2.90
   4 -16   0    0.80    2.10
   4 -16   0    3.10    2.00
  -4 -16   0   -0.80    1.80
  -4 -16   0    2.90    2.20
  -4 -16   0    3.60    4.20
   4 -16   0    7.40    3.00
  -4 -16   0    4.40    1.90
   4  16   0    3.00    2.50
  -4  16   0    4.20    2.20
  -4  16   0    4.50    2.50
   4  16   0   -0.90    2.40
   4  16   0    1.80    1.80
  -4  16   0    2.70    3.20
   4  16   0    2.70    1.70
  -6 -16   0   43.30    4.60
  -6 -16   0   43.90    6.60
  -6 -16   0   45.00    4.00
  -6 -16   0   49.30    4.10
   6 -16   0   49.60    5.20
  -6 -16   0   38.10    4.10
   6 -16   0   51.89    5.50
   6 -16   0   49.30    4.40
   6  16   0   43.50    3.80
  -6  16   0   50.89    5.10
  -6  16   0   43.60    4.00
   6  16   0   42.20    3.70
   6  16   0   54.19    4.00
   6  16   0   50.99    5.10
   6  16   0   43.90    4.10
   8 -16   0   99.29    5.80
  -8 -16   0   88.49    5.30
   8 -16   0  100.39    5.60
   8 -16   0   91.09    6.00
   8 -16   0   94.69    6.90
  -8 -16   0   85.69    5.90
  -8 -16   0  104.19   12.20
  -8 -16   0   91.89    5.40
  -8 -16   0   89.89    5.70
  -8  16   0   91.09    6.70
   8  16   0   91.89    5.60
  -8  16   0   83.89    5.40
   8  16   0   86.39    5.10
   8  16   0   87.19    6.20
   8  16   0   80.09    5.20
   8  16   0   99.89    5.50
  -8  16   0   84.09    5.60
 -10 -16   0   18.00    3.00
 -10 -16   0   22.30    5.90
 -10 -16   0   13.00    2.50
  10 -16   0   15.80    3.00
 -10 -16   0   15.10    2.80
  10 -16   0   21.50    2.30
  10 -16   0   15.50    2.80
 -10 -16   0   17.30    2.60
  10 -16   0   19.50    3.90
  10  16   0   16.00    3.30
  10  16   0   16.00    2.30
  10  16   0   15.30    2.60
  10  16   0   14.10    2.80
 -10  16   0   18.60    3.00
 -10  16   0   19.00    2.70
 -10  16   0   14.50    3.40
 -10  16   0   19.80    2.90
 -10  16   0   15.90    2.70
  10  16   0   19.30    2.80
 -12 -16   0   14.70    2.60
 -12 -16   0   16.40    2.80
  12 -16   0    9.40    2.50
  12 -16   0   14.30    3.80
 -12 -16   0    3.10    4.90
  12 -16   0   17.20    3.20
 -12 -16   0    8.50    2.50
 -12  16   0   16.00    3.70
 -12  16   0   18.30    2.70
 -12  16   0   17.00    2.70
 -12  16   0   14.00    2.50
  12  16   0   14.10    2.40
  12  16   0   11.10    2.70
 -12  16   0   11.80    2.70
  12  16   0   14.40    2.50
  12  16   0   11.30    2.10
  12  16   0   13.80    3.20
  14 -16   0    1.80    2.10
 -14 -16   0   -1.00    2.00
 -14 -16   0   -0.60    4.90
  14 -16   0    2.80    2.50
  14 -16   0   -1.80    2.70
 -14 -16   0    2.30    1.70
 -14 -16   0    3.60    1.80
  14  16   0    1.80    1.40
  14  16   0    5.00    2.00
  14  16   0    2.20    2.50
 -14  16   0    1.30    2.20
 -14  16   0    2.10    1.90
 -14  16   0    0.80    1.90
 -14  16   0    9.30    3.40
 -14  16   0    2.40    2.20
  14  16   0    4.50    2.40
  14  16   0    1.40    1.60
  16 -16   0   12.50    2.80
 -16 -16   0   11.00    5.60
 -16 -16   0    9.50    2.20
  16 -16   0   10.60    3.60
  16 -16   0    2.40    2.60
  16  16   0    8.80    2.20
 -16  16   0    7.50    3.50
  16  16   0    7.30    1.50
 -16  16   0   11.20    2.10
  16  16   0    9.60    2.30
 -16  16   0    8.90    2.70
 -16  16   0   12.80    2.30
  16  16   0   11.10    3.10
  16  16   0    6.80    2.60
  -1 -17   0  174.28    8.10
  -1 -17   0  158.58    8.10
   1 -17   0  163.28    9.10
   1 -17   0  166.28    8.20
   1 -17   0  154.78    7.90
  -1 -17   0  169.98   10.40
   1 -17   0  150.98    9.70
   1  17   0  162.18    8.00
   1  17   0  164.58    8.70
   1  17   0  147.69    7.80
   1  17   0  150.28    7.70
  -1  17   0  159.38    8.00
  -1  17   0  160.28    7.80
  -1  17   0  165.58    8.80
   3 -17   0   21.00    4.00
   3 -17   0   23.60    4.70
  -3 -17   0   23.40    3.10
  -3 -17   0   26.90    3.40
  -3 -17   0   25.20    5.60
  -3 -17   0   31.80    4.30
   3 -17   0   24.90    3.60
   3 -17   0   26.40    4.50
  -3  17   0   23.70    3.80
   3  17   0   22.40    3.70
  -3  17   0   23.70    3.30
  -3  17   0   28.40    3.50
   3  17   0   19.50    2.90
   3  17   0   23.80    3.20
   3  17   0   20.20    3.00
  -5 -17   0    0.30    1.80
   5 -17   0   -0.50    1.80
  -5 -17   0    2.70    2.70
  -5 -17   0   -3.30    4.10
   5 -17   0    0.90    3.00
   5 -17   0   -0.80    2.10
  -5 -17   0   -2.20    2.00
   5 -17   0    0.50    2.70
   5  17   0    0.30    1.70
  -5  17   0    1.90    2.70
   5  17   0   -1.00    1.90
   5  17   0   -0.60    2.40
   5  17   0   -1.50    1.50
   7 -17   0    7.70    2.90
  -7 -17   0    1.60    2.50
   7 -17   0    2.00    2.30
   7 -17   0    4.80    2.20
  -7 -17   0    9.80    5.00
  -7 -17   0    6.80    2.10
  -7 -17   0    9.90    2.60
   7 -17   0    4.80    3.00
   7  17   0    3.10    1.90
   7  17   0    4.50    2.00
   7  17   0    5.10    2.70
   7  17   0    0.90    2.10
  -7  17   0    3.50    2.80
  -7  17   0    3.30    2.00
  -9 -17   0   11.50    2.70
  -9 -17   0   13.10    2.80
   9 -17   0   10.70    3.50
  -9 -17   0   16.30    2.60
   9 -17   0   14.80    3.10
  -9 -17   0   17.00    3.10
   9 -17   0   15.70    2.60
  -9 -17   0   13.20    5.60
   9 -17   0   10.80    2.60
  -9  17   0   15.90    3.00
   9  17   0    9.20    3.00
  -9  17   0   17.10    2.70
   9  17   0   11.80    2.30
  -9  17   0   13.50    3.60
   9  17   0   13.30    2.50
   9  17   0   12.90    2.50
   9  17   0   13.80    2.90
  11 -17   0   21.80    3.60
 -11 -17   0   26.20    3.50
 -11 -17   0   23.60    4.20
  11 -17   0   25.40    3.50
 -11 -17   0   27.10    6.50
  11 -17   0   18.70    4.10
 -11 -17   0   32.50    3.50
  11  17   0   24.20    3.40
  11  17   0   26.40    2.90
 -11  17   0   25.70    3.50
 -11  17   0   25.60    3.00
 -11  17   0   31.80    4.50
  11  17   0   22.30    3.00
 -11  17   0   28.90    3.40
 -11  17   0   26.30    3.20
  11  17   0   27.60    3.20
  11  17   0   27.10    4.10
  13 -17   0   -3.50    2.00
  13 -17   0    1.60    2.00
 -13 -17   0   -5.10    1.90
 -13 -17   0   -0.60    5.10
 -13 -17   0   -0.10    1.50
  13 -17   0    2.20    3.00
 -13 -17   0    2.60    2.00
 -13  17   0   -0.70    1.90
 -13  17   0    3.10    2.90
 -13  17   0    0.30    1.70
  13  17   0    3.50    1.70
  13  17   0   -0.90    2.00
 -13  17   0   -0.90    2.00
  13  17   0   -1.20    1.50
  13  17   0    2.80    2.00
  13  17   0    0.10    2.40
 -13  17   0   -0.50    1.70
  15 -17   0   11.00    2.80
 -15 -17   0   13.20    2.50
  15 -17   0   10.60    3.90
 -15 -17   0   10.40    2.30
 -15 -17   0   13.70    6.00
  15 -17   0    9.60    3.20
  15  17   0    7.50    2.20
  15  17   0   10.30    1.80
  15  17   0    5.30    2.10
 -15  17   0   10.50    3.00
 -15  17   0    6.40    2.20
  15  17   0    5.00    2.90
 -15  17   0    8.00    2.20
 -15  17   0   10.00    3.70
  15  17   0   11.30    2.90
   0 -18   0   -0.50    2.20
   0 -18   0    1.60    3.60
   0 -18   0   -1.60    2.40
   0 -18   0   -0.90    2.10
   0  18   0   -3.50    1.60
   0  18   0    0.40    2.40
   0  18   0   -1.90    2.00
  -2 -18   0    1.10    1.80
   2 -18   0    2.60    3.50
   2 -18   0   -0.30    2.30
  -2 -18   0    5.60    4.10
  -2 -18   0   -0.80    2.50
   2 -18   0    1.50    2.70
  -2 -18   0    0.40    2.00
   2 -18   0    0.60    1.90
   2  18   0    1.10    2.60
  -2  18   0    0.80    2.60
  -2  18   0    4.10    2.30
   2  18   0   -1.50    1.70
  -2  18   0   -0.10    2.10
   2  18   0    1.10    2.10
   4 -18   0    0.20    2.20
   4 -18   0    5.90    2.30
  -4 -18   0    4.10    2.30
  -4 -18   0   10.20    7.10
   4 -18   0    8.00    3.20
  -4 -18   0    3.60    2.10
   4 -18   0    5.60    3.40
  -4 -18   0    2.80    2.60
   4  18   0    4.90    2.00
   4  18   0    3.60    2.40
   4  18   0    3.50    2.00
  -4  18   0    3.80    2.60
   4  18   0    0.50    2.50
   6 -18   0   17.80    3.50
   6 -18   0   23.40    3.40
  -6 -18   0   24.60    3.40
  -6 -18   0   27.30    4.00
  -6 -18   0   29.50    3.60
   6 -18   0   31.00    4.80
   6 -18   0   34.40    4.50
  -6 -18   0   31.60    6.50
   6  18   0   18.30    3.00
   6  18   0   26.40    4.10
  -6  18   0   27.00    3.50
   6  18   0   27.60    3.40
   6  18   0   23.70    3.40
  -6  18   0   27.00    4.20
  -8 -18   0   17.10    3.40
  -8 -18   0   15.30    5.60
   8 -18   0   25.60    4.80
   8 -18   0   18.80    3.50
   8 -18   0   17.40    3.80
  -8 -18   0   17.20    2.80
   8 -18   0   18.30    3.00
  -8  18   0   13.90    3.50
   8  18   0   13.40    2.70
   8  18   0   19.90    3.00
  -8  18   0   23.90    3.40
   8  18   0   16.80    3.40
   8  18   0   17.10    3.00
 -10 -18   0   22.40    3.30
  10 -18   0   30.50    4.80
  10 -18   0   26.80    2.70
 -10 -18   0   29.70    6.90
 -10 -18   0   29.50    3.40
  10 -18   0   24.90    4.00
 -10 -18   0   25.20    3.50
  10 -18   0   31.60    3.80
  10  18   0   21.60    3.00
 -10  18   0   26.30    4.20
 -10  18   0   24.90    3.40
  10  18   0   26.80    4.00
 -10  18   0   32.40    3.90
  10  18   0   27.20    3.60
  12 -18   0   19.10    4.00
 -12 -18   0   17.90    2.80
  12 -18   0    9.80    3.20
  12 -18   0   10.80    2.80
 -12 -18   0    6.70    5.80
 -12 -18   0   15.00    2.80
 -12  18   0   13.10    3.00
  12  18   0   12.90    2.90
  12  18   0   10.40    2.50
 -12  18   0   13.60    3.70
  12  18   0   13.50    2.60
  12  18   0   14.10    3.30
  12  18   0    8.20    2.40
 -12  18   0   11.90    2.70
  -1 -19   0  138.59    7.50
  -1 -19   0  148.99    8.60
  -1 -19   0  138.19    7.80
   1 -19   0  126.49    7.60
   1 -19   0  127.39    8.40
   1 -19   0  143.49    9.50
   1 -19   0  139.59    7.50
  -1 -19   0  140.49    9.70
   1  19   0  142.09    7.60
  -1  19   0  133.39    7.70
  -1  19   0  130.79    8.30
   1  19   0  136.29    7.40
   1  19   0  150.48    8.50
  -1  19   0  136.69    7.40
  -3 -19   0   16.50    4.90
  -3 -19   0   13.20    3.40
   3 -19   0    6.70    2.70
   3 -19   0    8.10    2.60
  -3 -19   0   14.40    3.00
   3 -19   0   15.40    4.20
   3 -19   0    8.80    3.40
   3  19   0    8.80    2.40
   3  19   0    7.20    2.60
  -3  19   0    6.90    2.70
  -3  19   0   10.80    3.40
   3  19   0   13.50    3.20
  -5 -19   0    2.70    4.40
  -5 -19   0   -1.90    2.10
   5 -19   0   -0.80    1.80
   5 -19   0    4.30    3.00
  -5 -19   0   -0.80    1.70
   5 -19   0    1.00    2.50
  -5 -19   0    4.90    2.80
   5 -19   0    3.20    3.30
   5  19   0   -0.90    2.00
   5  19   0    3.10    2.50
  -5  19   0    1.00    1.80
  -5  19   0    5.90    3.00
   5  19   0    2.00    2.00
   7 -19   0   11.10    3.70
  -7 -19   0   10.20    3.00
  -7 -19   0   14.30    2.80
  -7 -19   0   16.60    5.40
   7 -19   0   13.20    2.90
  -7 -19   0    9.40    3.50
   7 -19   0   13.40    3.10
   7 -19   0    7.60    3.00
   7  19   0    9.30    2.70
   7  19   0    8.70    2.50
   7  19   0   12.40    2.70
   7  19   0   14.80    3.50
  -7  19   0   13.80    3.60
  -7  19   0   11.40    2.70
  -9 -19   0   -2.00    2.40
  -9 -19   0    5.40    2.20
   9 -19   0    5.20    3.20
   9 -19   0    2.60    2.20
  -9 -19   0    9.10    2.90
  -9 -19   0    0.30    4.50
   9 -19   0    1.60    2.60
  -9  19   0    4.90    2.50
   9  19   0    2.70    2.00
  -9  19   0    3.10    2.20
  -9  19   0    8.90    3.30
   9  19   0    6.20    2.90
   9  19   0    5.10    2.50
   9  19   0    1.20    1.90
   0 -20   0   17.00    3.90
   0 -20   0   17.30    3.00
   0 -20   0   20.30    7.30
   0 -20   0   10.90    3.20
   0  20   0   16.20    3.20
   0  20   0   15.60    3.20
   0  20   0   21.70    4.00
  -2 -20   0    6.90    4.40
  -2 -20   0    2.00    2.20
  -2 -20   0    2.10    2.50
  -2 -20   0    6.70    3.00
   2 -20   0    5.70    2.30
   2 -20   0    2.00    3.50
   2 -20   0    4.60    3.00
   2 -20   0    0.50    2.50
   2  20   0    1.80    2.10
  -2  20   0    3.20    2.80
  -2  20   0    1.80    2.30
   2  20   0    3.40    2.40
   2  20   0    0.80    2.50
  -4 -20   0   12.70    3.30
   4 -20   0    0.80    3.30
  -4 -20   0    9.50    5.00
   4 -20   0    7.30    3.30
   4 -20   0    1.10    2.50
   4 -20   0    5.00    2.30
  -4 -20   0    4.60    2.30
  -4 -20   0    5.60    2.80
   4  20   0    5.50    2.60
   4  20   0    2.50    2.80
   4  20   0    5.90    3.00
  -4  20   0    5.50    4.60
  28   0  -1   -0.30    3.40
  28   0  -1   -0.30    1.60
 -28   0   1   -3.60    1.50
  28   0  -1    0.60    2.30
 -28   0   1    0.90    3.60
  28   0  -1   -0.90    1.70
 -26   0   1    2.90    3.30
  26   0  -1    0.40    1.60
  26   0  -1    1.50    1.60
 -26   0   1   -2.20    1.40
  26   0  -1   -0.70    2.30
  26   0  -1   -1.80    3.20
  26   0  -1    1.30    1.30
 -24   0   1    0.60    1.60
  24   0  -1    0.50    2.10
 -24   0   1    2.70    3.60
  24   0  -1    0.10    1.30
 -24   0   1    1.40    1.60
  24   0  -1    0.80    1.50
  24   0  -1    1.40    1.70
  24   0  -1    0.10    3.30
  22   0  -1   -0.90    1.80
  22   0  -1   -0.60    2.10
  22   0  -1   -1.20    1.90
  22   0  -1   -0.40    2.90
 -22   0   1   -0.90    3.50
 -22   0   1   -1.00    1.40
 -22   0   1    0.10    1.70
 -22   0   1   -0.90    0.70
  22   0  -1    0.50    1.30
  22   0  -1    0.30    1.40
 -20   0   1    1.20    1.40
 -20   0   1   -0.90    0.70
 -20   0   1    1.40    1.70
 -20   0   1    1.10    1.40
  20   0  -1   -0.80    1.40
  20   0  -1   -0.40    1.90
  20   0  -1   -1.00    2.70
  20   0  -1    0.60    1.90
  20   0  -1   -1.00    1.30
  18   0  -1   -1.10    1.10
 -18   0   1   -0.10    1.20
  18   0  -1    0.70    1.80
  18   0  -1   -1.60    1.60
  18   0  -1   -2.50    2.30
  18   0  -1   -0.80    2.30
 -18   0   1   -0.10    1.10
 -18   0   1   -1.20    0.70
  18   0  -1   -0.10    1.20
 -18   0   1    1.20    1.30
 -18   0   1   -0.50    1.60
 -18   0   1   -5.40    2.60
  18   0  -1    1.40    1.30
 -18   0   1   -1.70    1.40
  16   0  -1    1.30    1.10
 -16   0   1    0.00    1.00
 -16   0   1    0.00    2.50
  16   0  -1    1.80    1.60
 -16   0   1    0.40    0.70
 -16   0   1    1.40    1.10
 -16   0   1    0.00    1.30
 -16   0   1   -0.10    1.10
  16   0  -1    1.40    1.10
  16   0  -1   -0.40    1.00
 -16   0   1   -0.30    1.60
  16   0  -1    0.50    1.90
  16   0  -1   -0.20    2.10
  16   0  -1   -1.00    1.40
 -14   0   1   -1.00    1.10
 -14   0   1   -0.30    0.70
  14   0  -1   -1.60    1.40
  14   0  -1   -2.20    1.00
  14   0  -1   -3.40    2.00
  14   0  -1    1.30    1.90
 -14   0   1   -0.80    1.50
 -14   0   1    0.20    1.10
  14   0  -1    0.50    1.10
 -14   0   1   -0.30    1.00
 -14   0   1   -2.30    1.30
  14   0  -1   -0.90    1.40
  14   0  -1   -1.50    1.00
  12   0  -1    2.80    2.00
 -12   0   1    1.90    1.20
 -12   0   1   -0.40    1.10
  12   0  -1    0.50    1.10
 -12   0   1    0.50    0.80
  12   0  -1    0.20    1.10
  12   0  -1    3.80    1.80
 -12   0   1   -0.70    1.10
 -12   0   1    0.20    1.40
 -12   0   1   -3.70    1.30
  12   0  -1   -0.90    1.10
  12   0  -1   -3.90    2.00
  10   0  -1    0.50    1.00
 -10   0   1    1.20    0.90
  10   0  -1    1.20    1.20
 -10   0   1    1.00    0.90
 -10   0   1    0.80    0.70
  10   0  -1    4.80    1.00
  10   0  -1    0.70    0.90
   8   0  -1    0.20    0.70
  -8   0   1   -1.10    0.90
   8   0  -1   -0.50    1.30
  -8   0   1   -1.20    1.00
   8   0  -1    0.30    0.80
  -8   0   1   -0.50    0.70
   8   0  -1   -1.30    0.70
   8   0  -1    1.10    1.00
   8   0  -1    0.60    0.80
  -8   0   1    0.40    0.70
  -8   0   1    0.70    0.50
  -8   0   1    0.90    0.70
   6   0  -1    1.80    0.90
   6   0  -1    0.80    1.30
  -6   0   1   -0.60    0.70
   6   0  -1   -0.80    0.70
  -6   0   1    0.10    0.50
  -6   0   1    0.50    0.80
  -6   0   1   -2.00    1.00
   6   0  -1   -0.90    0.70
  -6   0   1    0.80    0.70
  -6   0   1    1.70    0.70
   6   0  -1    1.40    1.00
  -6   0   1    0.10    1.00
   6   0  -1    0.00    0.70
   4   0  -1   -0.30    0.90
  -4   0   1    0.80    0.70
   4   0  -1    0.60    0.70
  -4   0   1   -0.50    0.90
   4   0  -1    0.10    0.50
   4   0  -1    0.70    0.50
   4   0  -1    0.20    0.60
  -4   0   1    0.50    0.50
   4   0  -1    0.30    0.50
  -4   0   1   -0.40    0.50
  -4   0   1    1.20    0.60
  -4   0   1    0.10    0.50
   2   0   1   -0.20    0.70
  -2   0  -1    0.30    0.30
   2   0   1    0.20    0.30
  -2   0  -1   -0.10    0.60
  -2   0  -1   -0.40    0.20
   2   0   1    0.10    0.20
  -4   0  -1   -1.10    1.50
  -4   0  -1   -0.50    0.50
   4   0   1    0.20    0.50
   4   0   1    0.90    1.30
   4   0   1   -1.10    0.50
   4   0   1    0.70    0.60
  -4   0  -1   -2.40    1.20
  -4   0  -1   -0.30    0.50
   4   0   1    0.50    0.70
   4   0   1   -2.00    1.40
   4   0   1   -0.20    0.50
  -6   0  -1    0.10    0.40
   6   0   1    0.30    0.70
   6   0   1   -0.80    0.50
   6   0   1   -1.00    1.50
  -6   0  -1    0.00    0.50
   6   0   1   -1.00    0.50
   6   0   1   -0.70    0.80
   6   0   1   -0.80    0.80
  -6   0  -1    1.10    1.20
   6   0   1    0.70    0.60
  -6   0  -1   -0.10    1.30
  -6   0  -1   -0.20    0.50
  -6   0  -1    0.00    0.50
   6   0   1    0.00    1.40
   6   0   1   -0.70    0.50
  -8   0  -1   -0.40    0.60
   8   0   1   -0.40    0.90
  -8   0  -1    0.10    0.70
   8   0   1    0.10    1.50
   8   0   1    0.10    0.60
  -8   0  -1   -0.10    0.60
   8   0   1    0.50    0.70
  -8   0  -1   -0.60    0.70
   8   0   1    1.50    0.90
  -8   0  -1   -0.10    1.60
   8   0   1    0.40    0.70
  -8   0  -1    0.90    0.70
   8   0   1   -0.50    0.70
   8   0   1    1.00    1.00
  -8   0  -1    1.20    1.40
 -10   0  -1    0.50    2.30
  10   0   1   -0.20    1.00
  10   0   1    1.70    0.80
  10   0   1    1.50    2.10
 -10   0  -1    1.60    0.90
  10   0   1    1.30    1.00
 -10   0  -1    0.40    0.70
  10   0   1    2.00    1.40
  10   0   1    1.60    1.20
 -10   0  -1    1.40    1.80
  10   0   1   -1.80    1.50
  10   0   1   -0.40    0.90
 -10   0  -1    0.90    1.00
 -10   0  -1    0.30    0.90
 -12   0  -1    0.00    0.70
  12   0   1   -1.30    0.90
  12   0   1    0.20    0.80
  12   0   1   -0.30    2.10
  12   0   1   -1.20    1.40
  12   0   1   -0.80    0.90
  12   0   1    1.00    1.20
  12   0   1    0.60    1.30
 -12   0  -1   -0.90    0.90
 -12   0  -1    1.10    0.90
 -12   0  -1    0.80    0.90
 -12   0  -1   -0.30    2.20
  12   0   1   -2.80    1.50
 -14   0  -1    1.60    2.20
  14   0   1   -1.30    1.50
 -14   0  -1    0.10    0.70
  14   0   1    0.30    1.00
  14   0   1   -0.40    0.80
 -14   0  -1    0.80    1.00
  14   0   1   -0.10    1.30
  14   0   1   -1.80    1.90
  14   0   1    0.60    0.80
  14   0   1   -0.10    0.90
  14   0   1   -0.10    1.40
 -14   0  -1   -0.20    0.90
 -16   0  -1   -1.10    0.90
  16   0   1   -0.50    1.00
 -16   0  -1   -1.40    0.70
 -16   0  -1    1.30    1.10
  16   0   1    3.30    2.40
  16   0   1    0.90    0.90
  16   0   1    0.40    1.60
 -16   0  -1    3.70    2.50
  16   0   1   -2.40    1.40
  16   0   1    0.30    1.80
  16   0   1    0.30    1.00
  16   0   1    1.70    0.90
  18   0   1    0.40    1.20
 -18   0  -1   -0.40    1.20
 -18   0  -1   -0.70    0.70
 -18   0  -1   -2.00    2.50
  18   0   1   -1.10    0.90
  18   0   1    0.50    2.30
  18   0   1    0.50    1.20
  18   0   1   -0.90    1.70
  18   0   1   -2.00    1.70
  18   0   1   -0.20    1.00
  20   0   1    1.50    2.10
 -20   0  -1   -1.10    0.70
 -20   0  -1   -0.20    1.20
 -20   0  -1    1.20    1.30
  20   0   1   -2.30    2.50
  20   0   1    0.70    1.30
  20   0   1    0.20    1.30
 -20   0  -1    1.10    3.00
  20   0   1   -0.20    1.00
  20   0   1    0.00    1.90
  20   0   1    1.00    1.10
 -22   0  -1   -1.20    3.00
  22   0   1   -0.70    2.00
  22   0   1    1.90    1.40
 -22   0  -1   -0.10    1.30
  22   0   1   -4.10    2.00
  22   0   1    1.20    1.40
  22   0   1    0.20    3.00
 -22   0  -1   -0.30    0.70
  24   0   1   -0.70    1.40
  24   0   1    2.50    3.10
  24   0   1    2.00    1.40
 -24   0  -1    0.00    1.40
  24   0   1    0.10    2.10
 -24   0  -1    0.70    3.00
 -26   0  -1    2.30    2.80
  26   0   1    1.70    3.40
  26   0   1   -0.30    2.20
  26   0   1   -0.60    1.60
 -26   0  -1   -1.20    1.40
 -27  -1   1  107.49    6.10
  27  -1  -1  119.29    8.40
 -27  -1   1  119.39    8.50
  27  -1  -1  121.29    6.80
  27  -1  -1  116.29    6.00
  27  -1  -1  114.29    6.00
  27   1  -1  113.39    5.90
  27   1  -1  116.49    5.90
  27   1  -1  100.79    5.20
  27   1  -1  113.09    6.70
 -27   1   1  124.59    6.10
 -27   1   1  129.49    8.00
  27   1  -1  118.59    8.10
  25  -1  -1   17.20    4.30
 -25  -1   1   18.50    4.60
  25  -1  -1   20.50    2.60
 -25  -1   1   19.00    2.50
  25  -1  -1   12.60    2.30
  25  -1  -1   16.80    3.00
  25   1  -1   16.10    2.50
  25   1  -1   15.20    2.90
  25   1  -1   20.80    4.70
 -25   1   1   16.20    3.80
  25   1  -1   17.90    2.50
  25   1  -1   16.50    2.10
 -25   1   1   13.70    2.30
 -25   1   1   16.30    2.30
 -25   1   1   19.60    1.60
 -23  -1   1   19.50    4.60
  23  -1  -1   16.40    3.20
 -23  -1   1   17.80    2.20
  23  -1  -1   20.60    4.00
  23  -1  -1   21.00    2.50
  23  -1  -1   18.50    2.50
  23  -1  -1   16.50    2.20
  23  -1  -1   17.80    2.90
 -23  -1   1   20.80    2.40
 -23  -1   1   22.10    2.50
  23   1  -1   18.50    2.80
  23   1  -1   18.40    2.50
 -23   1   1   26.70    4.20
 -23   1   1   22.20    2.70
 -23   1   1   17.80    3.70
  23   1  -1   18.60    3.90
  23   1  -1   20.20    2.20
 -23   1   1   17.50    1.70
 -23   1   1   23.10    2.60
  23   1  -1   19.00    3.00
  23   1  -1   16.00    2.90
 -21  -1   1   28.70    2.70
  21  -1  -1   37.60    4.40
  21  -1  -1   29.70    3.40
  21  -1  -1   36.40    4.30
  21  -1  -1   30.40    2.90
  21  -1  -1   30.00    3.40
 -21  -1   1   29.40    2.70
 -21  -1   1   34.60    5.10
  21  -1  -1   30.30    2.30
 -21  -1   1   28.00    3.10
 -21   1   1   32.60    3.20
  21   1  -1   28.10    2.80
  21   1  -1   29.40    4.30
  21   1  -1   26.60    3.20
 -21   1   1   32.10    2.90
  21   1  -1   29.60    2.70
 -21   1   1   33.10    2.20
 -21   1   1   38.80    4.70
  21   1  -1   32.30    4.00
  21   1  -1   31.70    2.90
  19  -1  -1   -0.80    1.30
  19  -1  -1    3.10    2.80
 -19  -1   1    2.20    2.70
 -19  -1   1    1.90    1.40
  19  -1  -1    1.30    1.20
 -19  -1   1    2.10    1.40
  19  -1  -1   -0.10    1.30
 -19  -1   1    1.70    1.30
  19  -1  -1    0.80    1.90
 -19  -1   1    0.60    3.10
  19  -1  -1    0.10    1.90
 -19   1   1   -1.80    2.70
 -19   1   1    0.70    0.90
  19   1  -1    2.50    1.30
 -19   1   1   -0.40    1.50
 -19   1   1   -1.30    1.20
  19   1  -1    1.40    2.60
  19   1  -1    0.50    1.80
  19   1  -1    0.90    1.30
 -19   1   1   -0.50    1.20
  19   1  -1   -1.10    1.20
 -19   1   1    1.90    1.40
  19   1  -1   -3.60    1.70
 -19   1   1    0.50    1.70
  17  -1  -1   49.20    3.60
 -17  -1   1   50.19    3.10
  17  -1  -1   45.00    4.60
 -17  -1   1   50.69    3.10
  17  -1  -1   49.30    2.70
 -17  -1   1   63.39    6.40
  17  -1  -1   46.80    3.20
 -17  -1   1   51.69    3.50
  17  -1  -1   45.70    3.70
  17  -1  -1   50.89    4.60
  17  -1  -1   50.29    3.10
 -17  -1   1   50.39    3.30
  17   1  -1   53.39    3.20
 -17   1   1   51.29    3.10
  17   1  -1   52.89    3.10
 -17   1   1   54.19    2.70
  17   1  -1   54.49    3.50
  17   1  -1   46.00    3.60
  17   1  -1   53.99    4.50
 -17   1   1   48.30    4.50
 -17   1   1   51.19    3.60
 -17   1   1   51.69    2.90
 -17   1   1   53.19    3.20
  17   1  -1   49.70    4.30
 -15  -1   1   37.10    2.60
  15  -1  -1   40.00    3.30
  15  -1  -1   37.80    2.20
 -15  -1   1   35.60    3.00
  15  -1  -1   41.10    3.10
  15  -1  -1   39.50    3.70
  15  -1  -1   36.90    2.70
 -15  -1   1   35.10    2.60
  15  -1  -1   41.80    3.70
 -15  -1   1   37.20    2.50
  15  -1  -1   40.00    2.60
 -15  -1   1   38.20    2.80
  15  -1  -1   39.90    2.30
  15   1  -1   35.00    2.90
  15   1  -1   33.60    2.60
 -15   1   1   38.60    2.40
  15   1  -1   34.40    3.00
 -15   1   1   37.90    3.00
 -15   1   1   39.20    2.60
  15   1  -1   30.90    2.40
 -15   1   1   36.40    2.60
  15   1  -1   38.50    2.50
 -15   1   1   37.10    2.20
  15   1  -1   36.90    3.80
  13  -1  -1  292.47   11.90
 -13  -1   1  278.07   10.70
  13  -1  -1  292.47   11.60
 -13  -1   1  290.97   10.60
  13  -1  -1  296.37   10.70
  13  -1  -1  302.57   10.40
 -13  -1   1  274.77   10.70
  13  -1  -1  289.17   10.90
 -13  -1   1  279.97   10.60
  13  -1  -1  297.87   10.70
  13  -1  -1  294.77   10.30
 -13  -1   1  279.67   10.90
  13  -1  -1  288.77   11.00
 -13   1   1  292.57   10.40
  13   1  -1  288.07   11.60
  13   1  -1  281.47   10.60
 -13   1   1  297.27   10.70
  13   1  -1  294.27   10.90
 -13   1   1  282.97   11.10
  13   1  -1  280.57   11.40
  13   1  -1  292.97   10.60
 -13   1   1  282.37   10.60
 -13   1   1  280.47   10.40
  13   1  -1  272.57   10.80
 -13   1   1  293.17   10.90
  13   1  -1  274.07   10.50
 -11  -1   1   17.30    1.60
 -11  -1   1   16.80    1.90
 -11  -1   1   18.80    2.00
  11  -1  -1   13.10    2.40
 -11  -1   1   13.30    1.10
  11  -1  -1   16.90    1.50
  11  -1  -1   15.20    2.60
 -11  -1   1   14.00    2.10
  11  -1  -1   17.10    1.50
 -11  -1   1   16.30    1.80
 -11  -1   1   18.00    1.60
  11  -1  -1   17.20    1.70
 -11   1   1   23.50    2.20
 -11   1   1   13.40    1.40
 -11   1   1   14.70    1.70
  11   1  -1   19.90    1.80
  11   1  -1   16.80    1.90
  11   1  -1   16.70    1.70
 -11   1   1   11.10    1.40
  11   1  -1   18.50    2.10
 -11   1   1   15.30    2.10
 -11   1   1   13.50    1.60
   9  -1  -1  673.93   23.00
  -9  -1   1  689.93   23.40
  -9  -1   1  664.83   23.40
   9  -1  -1  664.03   23.10
  -9  -1   1  667.33   23.20
   9  -1  -1  674.53   23.60
  -9  -1   1  683.63   23.20
   9  -1  -1  667.33   23.20
   9  -1  -1  695.93   23.70
  -9  -1   1  650.43   22.80
   9  -1  -1  668.03   23.30
   9  -1  -1  666.13   23.40
  -9  -1   1  661.53   23.30
  -9  -1   1  688.93   23.30
   9   1  -1  668.03   23.20
   9   1  -1  654.43   23.30
  -9   1   1  670.93   23.50
  -9   1   1  669.43   23.20
   9   1  -1  677.43   23.20
  -9   1   1  699.33   23.40
   9   1  -1  664.63   23.30
  -9   1   1  645.54   23.00
  -9   1   1  666.53   23.10
  -9   1   1  667.73   23.20
   9   1  -1  658.03   23.50
   7  -1  -1   46.00    2.10
  -7  -1   1   46.10    2.70
  -7  -1   1   44.90    2.20
  -7  -1   1   45.30    2.40
   7  -1  -1   47.30    2.30
   7  -1  -1   48.40    2.20
   7  -1  -1   45.80    2.30
   7  -1  -1   43.80    2.50
   7  -1  -1   45.10    2.80
  -7  -1   1   47.30    2.20
  -7  -1   1   44.80    2.30
  -7  -1   1   50.89    2.50
   7  -1  -1   41.60    2.30
   7  -1  -1   47.50    2.60
   7   1  -1   45.80    2.20
   7   1  -1   50.39    2.20
   7   1  -1   47.70    2.40
   7   1  -1   45.90    2.30
   7   1  -1   54.39    2.60
  -7   1   1   43.10    2.10
  -7   1   1   47.10    2.30
  -7   1   1   41.20    2.60
   7   1  -1   50.59    2.80
  -7   1   1   45.00    2.30
  -7   1   1   53.19    2.60
  -7   1   1   40.30    2.10
   5  -1  -1 1030.30  151.38
   5  -1  -1 1128.49   53.29
  -5   1   1 1184.68  106.99
  -5   1   1 1160.18   53.19
   5   1  -1 1139.09  134.59
   5   1  -1 1222.98   53.49
  -3  -1   1   86.89    3.20
   3  -1  -1   85.19    3.40
   3  -1  -1   89.39    3.20
   3  -1  -1   87.39    3.20
  -3  -1   1   85.89    3.40
  -3  -1   1   83.69    3.30
   3  -1  -1   81.69    3.30
  -3  -1   1   86.89    3.40
  -3  -1   1   86.29    3.20
  -3  -1   1   83.59    3.10
   3  -1  -1   88.79    3.20
  -3  -1   1   84.99    3.20
  -3   1   1   87.69    3.30
   3   1  -1   86.09    3.10
  -3   1   1   91.19    3.30
   3   1  -1   87.49    3.40
  -3   1   1   87.19    3.50
   3   1  -1   85.99    3.20
   3   1  -1   84.39    3.20
  -3   1   1   87.69    3.20
   3   1  -1   90.09    3.30
  -3   1   1   87.89    3.20
   3   1  -1   85.49    3.40
   3   1  -1   87.59    3.20
  -3   1   1   87.79    3.20
   1  -1  -1    2.50    0.60
   3  -1   1  154.18    5.50
  -3  -1  -1  158.18    5.60
   3  -1   1  151.78    5.60
   3  -1   1  148.59    5.50
  -3  -1  -1  153.48    6.20
  -3  -1  -1  160.38    5.30
   3  -1   1  150.28    5.50
   3  -1   1  154.78    5.50
   3  -1   1  150.68    5.60
  -3  -1  -1  154.78    5.90
   3   1   1  142.99    5.50
   3   1   1  162.08    5.90
   3   1   1  152.68    5.30
   3   1   1  152.78    6.20
  -3   1  -1  148.89    5.50
   3   1   1  154.78    5.40
  -3   1  -1  152.48    5.50
  -3   1  -1  156.98    5.60
  -3   1  -1  153.28    5.50
  -5  -1  -1  313.57   10.60
  -5  -1  -1  317.17   10.80
   5  -1   1  303.47   10.70
   5  -1   1  305.37   10.80
  -5  -1  -1  306.37   10.50
  -5  -1  -1  299.97   11.20
   5  -1   1  308.07   10.70
   5  -1   1  306.57   11.10
   5  -1   1  309.07   10.70
  -5  -1  -1  301.67   11.60
   5  -1   1  310.67   10.90
   5   1   1  313.77   11.70
  -5   1  -1  288.47   10.90
   5   1   1  310.77   10.60
   5   1   1  311.07   10.80
   5   1   1  306.07   10.50
  -5   1  -1  309.67   11.30
   5   1   1  305.47   11.30
  -5   1  -1  299.87   10.70
  -5   1  -1  294.67   10.70
  -5   1  -1  304.07   10.80
  -5   1  -1  296.67   10.60
   5   1   1  316.27   10.60
  -5   1  -1  311.27   10.80
   7  -1   1   21.60    1.50
  -7  -1  -1   22.90    2.10
   7  -1   1   20.30    1.90
   7  -1   1   21.60    1.50
  -7  -1  -1   21.30    2.50
   7  -1   1   22.00    1.50
  -7  -1  -1   21.70    1.10
  -7  -1  -1   22.90    1.30
   7  -1   1   24.50    1.80
   7   1   1   29.60    2.50
   7   1   1   19.10    1.60
   7   1   1   22.40    1.50
  -7   1  -1   24.60    2.30
   7   1   1   21.10    1.80
  -7   1  -1   22.70    2.00
   7   1   1   21.30    1.30
  -7   1  -1   20.70    1.50
  -7   1  -1   21.40    1.50
  -7   1  -1   20.50    1.60
   7   1   1   19.40    1.50
  -7   1  -1   22.70    1.50
  -7   1  -1   23.40    1.50
   7   1   1   24.30    1.40
   7   1   1   18.10    1.10
  -9  -1  -1   90.39    3.70
   9  -1   1   87.79    4.30
   9  -1   1   93.79    4.10
  -9  -1  -1   90.79    3.40
   9  -1   1   91.29    3.80
  -9  -1  -1   90.99    5.40
   9  -1   1   96.79    5.20
   9  -1   1   89.29    3.90
  -9  -1  -1   94.39    3.80
   9  -1   1   90.99    3.80
   9   1   1   93.79    3.70
  -9   1  -1   85.09    3.70
   9   1   1   97.59    3.70
  -9   1  -1   93.79    4.90
   9   1   1   96.79    5.00
   9   1   1   95.59    3.90
   9   1   1   90.09    3.50
   9   1   1   94.89    4.00
   9   1   1   96.29    4.20
  -9   1  -1   84.89    4.70
  -9   1  -1   91.39    4.00
  -9   1  -1   90.69    3.80
   9   1   1   82.79    4.10
  -9   1  -1   91.39    3.80
  -9   1  -1   92.49    3.80
  11  -1   1  211.08    7.80
 -11  -1  -1  209.98    7.70
  11  -1   1  203.48    8.20
  11  -1   1  193.38    9.10
  11  -1   1  203.58    8.00
 -11  -1  -1  211.88    9.60
  11  -1   1  201.08    7.70
  11  -1   1  208.68    7.80
 -11  -1  -1  198.38    7.30
  11  -1   1  210.08    8.40
 -11  -1  -1  218.38    7.70
 -11   1  -1  202.08    7.70
  11   1   1  214.68    7.40
 -11   1  -1  205.88    8.70
  11   1   1  215.48    8.00
  11   1   1  208.38    7.80
 -11   1  -1  208.68    7.80
  11   1   1  212.28    7.70
 -11   1  -1  215.68    7.80
 -11   1  -1  202.98    7.70
  11   1   1  206.08    7.70
  11   1   1  212.38    8.20
 -11   1  -1  209.28    8.90
 -11   1  -1  208.38    7.90
  11   1   1  204.78    9.00
  11   1   1  201.18    8.20
  13  -1   1  261.87    9.60
  13  -1   1  261.87   10.30
  13  -1   1  261.97   11.20
 -13  -1  -1  256.67    9.50
 -13  -1  -1  252.57    9.10
 -13  -1  -1  248.08   11.30
  13  -1   1  259.67    9.50
  13  -1   1  267.57    9.60
  13  -1   1  253.47   11.30
 -13  -1  -1  254.37    9.50
  13  -1   1  260.67   10.10
 -13   1  -1  260.27    9.50
  13   1   1  259.87   10.10
  13   1   1  258.27    9.50
 -13   1  -1  248.98    9.40
 -13   1  -1  262.47    9.60
  13   1   1  261.77   11.00
  13   1   1  252.37    9.50
 -13   1  -1  260.37    9.60
  13   1   1  255.97    9.50
  13   1   1  269.87    9.80
 -13   1  -1  258.37    9.60
  13   1   1  265.17    9.20
  13   1   1  251.07   10.00
 -13   1  -1  261.27   10.50
  15  -1   1    7.30    1.90
 -15  -1  -1    6.60    1.30
  15  -1   1    6.40    1.20
  15  -1   1    6.90    1.80
 -15  -1  -1    5.20    0.80
 -15  -1  -1    6.00    2.80
  15  -1   1    6.10    1.30
 -15  -1  -1    6.80    1.30
  15  -1   1    5.60    1.30
  15   1   1    5.80    1.20
  15   1   1    6.80    0.90
 -15   1  -1    5.20    1.30
  15   1   1   11.60    1.90
  15   1   1   10.30    2.70
 -15   1  -1    6.50    1.10
 -15   1  -1    4.70    1.20
  15   1   1    4.90    1.70
  15   1   1    5.10    1.20
 -15   1  -1    8.10    1.40
 -15   1  -1    6.80    1.30
 -15   1  -1    6.80    2.40
  17  -1   1   12.00    2.20
 -17  -1  -1   11.70    1.50
  17  -1   1   11.40    1.60
  17  -1   1   10.20    1.50
  17  -1   1   11.00    1.70
  17  -1   1   10.90    2.40
  17  -1   1   11.80    2.30
 -17  -1  -1   11.60    1.50
  17   1   1   11.40    2.20
 -17   1  -1   11.40    1.70
 -17   1  -1   13.70    2.90
  17   1   1   12.50    2.10
  17   1   1    9.80    1.50
 -17   1  -1   10.30    1.60
 -17   1  -1    9.80    1.30
  17   1   1   10.30    2.60
  17   1   1    9.10    1.50
  17   1   1   10.80    1.60
 -19  -1  -1    2.60    3.30
  19  -1   1   10.10    1.80
 -19  -1  -1    8.40    1.60
  19  -1   1   11.10    2.90
 -19  -1  -1    7.80    1.50
  19  -1   1    9.20    2.40
  19  -1   1    7.40    2.20
  19  -1   1    9.70    1.70
  19  -1   1   11.20    1.50
  19   1   1    9.90    1.60
 -19   1  -1   11.70    1.70
 -19   1  -1   10.30    1.30
  19   1   1   13.20    3.00
  19   1   1    9.60    1.60
 -19   1  -1    7.70    1.60
  19   1   1    7.90    1.60
  19   1   1    9.40    2.20
  19   1   1    3.70    2.00
 -21  -1  -1   41.30    5.20
  21  -1   1   28.80    2.40
 -21  -1  -1   27.80    2.50
  21  -1   1   32.10    2.80
  21  -1   1   29.70    2.80
  21  -1   1   33.70    4.10
  21  -1   1   26.20    3.40
  21   1   1   28.10    2.70
 -21   1  -1   31.10    2.10
 -21   1  -1   33.80    4.80
  21   1   1   20.80    3.00
  21   1   1   31.70    2.80
  21   1   1   26.40    4.00
  21   1   1   29.90    3.50
 -21   1  -1   29.10    2.80
 -23  -1  -1    7.90    3.70
  23  -1   1    1.10    1.50
  23  -1   1    4.40    3.20
  23  -1   1    3.40    1.50
 -23  -1  -1    0.20    1.40
  23  -1   1   -0.30    2.30
  23  -1   1    1.20    2.30
 -23   1  -1    0.10    1.40
  23   1   1    0.00    1.60
  23   1   1    1.90    3.10
  23   1   1    0.00    2.10
 -23   1  -1    2.30    0.90
 -23   1  -1    0.40    2.80
  23   1   1   -0.60    2.10
  23   1   1    1.80    2.30
  23   1   1    3.00    1.50
 -25  -1  -1    7.90    1.80
  25  -1   1    8.30    2.00
  25  -1   1   10.10    2.70
 -25  -1  -1    7.20    3.80
  25   1   1    6.40    3.50
  25   1   1    8.40    1.80
 -25   1  -1   10.20    1.20
  25   1   1    9.60    2.80
 -25   1  -1    6.70    3.00
 -25   1  -1    7.40    1.90
  25   1   1    9.70    1.90
  27  -1   1   27.80    2.90
  27  -1   1   31.40    5.00
  27  -1   1   27.00    3.70
 -27  -1  -1   31.50    3.00
 -27  -1  -1   29.50    4.80
  27   1   1   22.10    3.80
  27   1   1   38.70    3.10
  27   1   1   32.90    3.00
 -27   1  -1   31.00    3.10
 -27   1  -1   37.70    4.30
  27   1   1   31.90    4.80
  28  -2  -1    0.70    1.80
 -28  -2   1    0.30    2.10
  28  -2  -1    2.90    2.60
 -28  -2   1    6.30    4.10
  28  -2  -1   -3.70    3.60
  28  -2  -1    3.20    1.80
  28   2  -1    4.30    1.70
  28   2  -1   -0.30    2.30
 -28   2   1    7.10    3.00
 -28   2   1    0.20    1.80
  28   2  -1    1.00    3.20
  28   2  -1    2.00    1.70
  28   2  -1   -0.40    1.60
  26  -2  -1    4.20    1.90
  26  -2  -1    1.70    3.50
  26  -2  -1    3.90    2.40
 -26  -2   1    7.10    4.10
 -26  -2   1    3.50    1.80
  26  -2  -1    4.10    1.80
  26   2  -1    8.00    2.90
  26   2  -1    3.20    2.20
  26   2  -1    4.60    1.70
 -26   2   1    4.10    3.00
 -26   2   1    1.00    1.70
 -26   2   1    3.10    1.70
  26   2  -1   -0.20    3.20
 -26   2   1    2.90    1.10
  26   2  -1    2.10    1.80
  24  -2  -1   18.30    2.60
 -24  -2   1   17.60    2.40
  24  -2  -1   23.30    4.40
  24  -2  -1   18.70    2.60
  24  -2  -1   23.40    3.20
 -24  -2   1   21.20    5.00
 -24   2   1   22.60    2.80
 -24   2   1   18.90    2.50
 -24   2   1   20.20    5.70
  24   2  -1   23.30    4.00
 -24   2   1   18.80    1.80
  24   2  -1   25.30    2.50
  24   2  -1   20.70    3.20
 -24   2   1   19.30    2.50
  24   2  -1   19.60    2.50
  24   2  -1   24.50    2.70
 -22  -2   1   98.59    4.70
  22  -2  -1   83.49    5.80
  22  -2  -1   88.79    4.90
  22  -2  -1   93.69    5.90
 -22  -2   1   91.39    4.50
  22  -2  -1   84.19    5.40
 -22  -2   1   87.69    4.70
 -22  -2   1   90.09    7.90
  22  -2  -1   93.79    7.20
 -22   2   1   96.79    5.20
  22   2  -1   89.19    4.70
  22   2  -1   83.69    5.40
  22   2  -1   96.29    4.90
 -22   2   1   93.49    4.30
  22   2  -1   88.39    5.60
  22   2  -1   90.79    4.60
  22   2  -1   95.69    6.60
 -22   2   1  102.39    6.80
 -22   2   1   68.19    6.10
 -22   2   1   88.59    5.30
 -20  -2   1   17.20    2.10
  20  -2  -1   19.70    1.70
 -20  -2   1   14.20    2.00
 -20  -2   1   17.00    4.20
  20  -2  -1   15.50    3.50
 -20  -2   1   15.90    2.20
  20  -2  -1   16.30    2.30
  20  -2  -1   18.00    2.70
 -20  -2   1   15.20    2.10
  20  -2  -1   18.30    2.30
  20   2  -1   23.80    3.60
 -20   2   1   22.00    2.80
  20   2  -1   12.20    2.40
  20   2  -1   14.50    2.10
  20   2  -1   16.90    2.20
 -20   2   1   19.60    2.50
  20   2  -1   18.60    2.30
  20   2  -1   15.20    2.70
 -20   2   1   16.60    2.20
 -20   2   1   21.80    3.60
 -18  -2   1  164.58    6.90
 -18  -2   1  168.98    6.90
  18  -2  -1  156.88    7.30
 -18  -2   1  175.78    9.30
  18  -2  -1  157.18    6.20
  18  -2  -1  159.98    6.60
  18  -2  -1  160.88    7.00
  18  -2  -1  160.98    7.00
 -18  -2   1  171.58    7.10
  18  -2  -1  160.58    7.60
  18  -2  -1  166.48    8.20
  18  -2  -1  160.28    8.50
 -18  -2   1  170.58    6.90
  18   2  -1  162.48    7.40
 -18   2   1  158.88    6.60
 -18   2   1  169.78    7.00
 -18   2   1  174.48    9.20
  18   2  -1  171.48    6.90
 -18   2   1  151.48    6.90
  18   2  -1  177.88    6.90
  18   2  -1  163.18    7.30
 -18   2   1  158.68    8.00
  18   2  -1  167.98    8.00
 -18   2   1  159.98    7.40
 -18   2   1  161.88    6.50
  18   2  -1  173.38    6.90
  16  -2  -1    6.80    1.70
  16  -2  -1    7.80    2.00
 -16  -2   1    9.20    1.50
 -16  -2   1    4.40    1.30
  16  -2  -1    7.80    1.40
  16  -2  -1    8.00    1.50
 -16  -2   1    4.80    1.60
  16  -2  -1    8.70    1.20
  16  -2  -1    8.60    1.60
 -16  -2   1    8.00    1.70
  16  -2  -1    6.10    2.30
 -16   2   1    9.80    1.30
 -16   2   1    5.00    1.80
  16   2  -1    8.20    1.50
 -16   2   1   10.00    1.60
 -16   2   1    7.90    1.50
  16   2  -1    7.90    1.50
 -16   2   1    6.20    1.20
 -16   2   1    2.20    2.30
 -16   2   1    9.30    1.80
  16   2  -1    5.10    1.70
  16   2  -1    5.30    1.80
  16   2  -1    7.50    1.40
  16   2  -1    8.00    2.30
  16   2  -1    7.50    2.30
 -14  -2   1  692.13   24.10
  14  -2  -1  672.13   24.70
 -14  -2   1  679.93   24.10
 -14  -2   1  688.63   23.90
  14  -2  -1  676.83   23.80
  14  -2  -1  674.83   24.00
 -14  -2   1  690.23   23.90
  14  -2  -1  678.73   24.90
  14  -2  -1  674.03   24.00
  14  -2  -1  665.43   24.20
  14  -2  -1  676.03   23.50
 -14  -2   1  710.53   24.20
  14  -2  -1  683.03   24.40
 -14  -2   1  683.33   24.10
  14   2  -1  703.43   23.90
 -14   2   1  662.23   24.00
  14   2  -1  691.43   24.50
 -14   2   1  673.03   24.20
  14   2  -1  678.13   24.00
 -14   2   1  652.63   23.60
  14   2  -1  715.63   24.30
  14   2  -1  692.23   23.90
 -14   2   1  673.23   24.00
 -14   2   1  679.43   23.90
 -14   2   1  652.63   24.40
  14   2  -1  703.63   24.30
  14   2  -1  712.43   25.00
 -12  -2   1  117.29    5.40
 -12  -2   1  127.19    5.20
  12  -2  -1  131.89    6.20
 -12  -2   1  118.39    5.40
  12  -2  -1  124.59    5.10
 -12  -2   1  119.19    5.40
  12  -2  -1  130.59    5.40
  12  -2  -1  130.19    4.80
 -12  -2   1  126.59    5.20
  12  -2  -1  134.19    5.90
  12  -2  -1  129.49    5.40
 -12  -2   1  111.49    5.40
  12  -2  -1  124.39    5.60
 -12   2   1  125.99    5.80
 -12   2   1  117.49    5.10
 -12   2   1  135.09    5.60
  12   2  -1  120.79    5.50
  12   2  -1  132.49    5.20
 -12   2   1  116.59    4.90
 -12   2   1  129.49    5.30
 -12   2   1  128.19    5.30
  12   2  -1  124.59    5.30
  12   2  -1  125.69    6.10
  12   2  -1  125.79    5.60
  12   2  -1  124.99    5.60
  10  -2  -1   14.30    1.40
 -10  -2   1   14.70    1.70
 -10  -2   1   14.70    1.80
  10  -2  -1   13.00    2.10
 -10  -2   1   11.10    1.90
  10  -2  -1   16.70    1.60
  10  -2  -1   16.30    1.40
  10  -2  -1   16.60    1.60
 -10  -2   1   12.80    1.70
 -10  -2   1   14.70    1.40
  10  -2  -1   16.70    2.00
  10  -2  -1   12.80    2.20
  10   2  -1   11.80    1.40
 -10   2   1   13.20    1.40
 -10   2   1   14.00    1.30
  10   2  -1   13.80    1.70
  10   2  -1   13.70    1.80
 -10   2   1   14.50    2.10
  10   2  -1   13.50    1.40
  10   2  -1   13.60    1.70
  10   2  -1   13.80    2.10
 -10   2   1   15.50    1.60
 -10   2   1   19.60    2.00
 -10   2   1   18.50    1.70
   8  -2  -1   12.90    1.00
  -8  -2   1   14.90    1.50
   8  -2  -1   11.00    1.20
   8  -2  -1   11.90    1.30
  -8  -2   1   10.70    1.10
  -8  -2   1   11.30    1.60
   8  -2  -1   14.40    1.70
  -8  -2   1   12.50    1.50
  -8  -2   1   11.80    1.50
   8  -2  -1   10.00    1.60
  -8  -2   1   12.00    1.20
   8  -2  -1   10.80    1.30
   8  -2  -1    9.50    1.60
  -8   2   1   15.90    1.60
   8   2  -1   12.70    1.40
  -8   2   1   11.00    1.00
  -8   2   1   10.40    1.20
  -8   2   1   10.00    1.50
   8   2  -1   11.90    1.40
  -8   2   1   11.40    1.20
   8   2  -1   12.90    1.40
  -8   2   1   10.40    1.20
   8   2  -1   15.30    1.70
   8   2  -1   13.50    1.20
   8   2  -1   16.00    1.30
   6  -2  -1  264.37    9.00
  -6  -2   1  254.57    9.10
   6  -2  -1  260.97    9.20
   6  -2  -1  258.47    9.20
  -6  -2   1  252.47    9.40
   6  -2  -1  252.67    9.40
   6  -2  -1  252.87    9.70
   6  -2  -1  246.18    9.20
  -6  -2   1  264.37    9.40
  -6  -2   1  255.97    9.20
   6  -2  -1  266.47    9.50
  -6  -2   1  248.98    9.20
  -6  -2   1  264.17    9.40
  -6   2   1  262.37    9.60
   6   2  -1  260.07    9.20
   6   2  -1  244.58    9.40
   6   2  -1  266.07    9.40
   6   2  -1  266.57    9.30
   6   2  -1  243.28    9.30
  -6   2   1  248.08    9.20
  -6   2   1  248.38    9.20
  -6   2   1  266.07    9.40
  -6   2   1  259.67    9.00
   6   2  -1  270.47    9.20
  -6   2   1  267.97    9.30
  -4  -2   1  444.16   15.50
  -4  -2   1  467.35   15.30
  -4  -2   1  465.95   15.50
   4  -2  -1  441.66   15.40
   4  -2  -1  449.95   15.30
   4  -2  -1  410.26   15.60
   4  -2  -1  444.66   15.30
  -4  -2   1  455.85   15.30
   4  -2  -1  443.66   15.20
  -4  -2   1  454.35   15.50
  -4  -2   1  421.06   15.10
   4  -2  -1  429.56   15.30
   4  -2  -1  440.76   15.40
  -4   2   1  438.86   15.20
  -4   2   1  445.26   15.50
  -4   2   1  429.66   15.60
   4   2  -1  445.26   15.50
   4   2  -1  465.85   15.30
  -4   2   1  421.76   15.30
   4   2  -1  470.75   15.30
  -4   2   1  437.46   15.30
   4   2  -1  429.26   15.40
   4   2  -1  437.46   15.10
  -4   2   1  432.16   15.30
  -2  -2   1  529.05   18.40
   2  -2  -1  549.15   18.40
   2  -2  -1  563.44   18.50
  -2  -2   1  536.55   18.60
  -2  -2   1  544.75   18.50
   2  -2  -1  529.25   18.40
   2  -2  -1  500.95   18.60
   2  -2  -1  554.34   18.50
  -2   2   1  554.44   18.50
   2   2  -1  541.55   18.60
   2   2  -1  525.75   18.40
  -2   2   1  543.95   18.40
   2   2  -1  518.15   18.50
   0  -2   1  380.46   13.20
   0  -2  -1  377.26   13.10
   0  -2  -1  419.16   13.20
   0  -2   1  350.86   13.30
   0  -2   1  362.76   13.40
   0  -2   1  397.16   13.30
   0  -2   1  407.76   13.20
   0  -2   1  366.36   13.20
   0  -2   1  363.46   13.20
   0  -2  -1  387.36   13.20
   0  -2  -1  376.66   13.50
   0   2  -1  361.06   13.20
   0   2   1  392.16   13.20
   0   2  -1  375.36   13.20
   0   2   1  402.76   13.10
   0   2   1  394.56   13.20
   0   2   1  410.16   13.60
   0   2  -1  364.56   13.40
   0   2   1  392.06   13.30
   0   2   1  401.96   13.30
   0   2  -1  371.66   13.30
   0   2  -1  386.66   13.30
   0   2  -1  383.66   13.20
  -2  -2  -1  698.43   23.30
  -2  -2  -1  668.13   24.00
   2  -2   1  651.43   23.60
   2  -2   1  702.93   23.50
  -2   2  -1  690.53   23.40
   2   2   1  696.93   24.10
   2   2   1  650.33   23.30
  -2   2  -1  692.63   23.30
   2   2   1  692.83   23.30
  -2   2  -1  666.53   23.60
   2   2   1  708.73   23.60
   2   2   1  676.13   23.30
  -2   2  -1  702.53   23.50
  -2   2  -1  696.83   23.40
   4  -2   1  179.58    6.80
   4  -2   1  176.98    7.10
  -4  -2  -1  204.08    6.90
  -4  -2  -1  175.78    7.80
   4  -2   1  188.08    6.70
   4  -2   1  192.88    6.80
  -4  -2  -1  197.08    6.60
   4  -2   1  185.78    7.00
   4  -2   1  186.98    7.00
  -4   2  -1  186.38    6.90
   4   2   1  199.38    6.90
   4   2   1  200.78    7.30
  -4   2  -1  186.18    6.80
  -4   2  -1  194.68    6.90
   4   2   1  201.18    6.60
   4   2   1  190.38    6.60
   4   2   1  197.28    6.70
   4   2   1  182.68    6.70
  -4   2  -1  178.88    6.80
  -4   2  -1  183.88    7.10
   4   2   1  177.48    7.90
   6  -2   1  102.29    4.30
  -6  -2  -1  105.59    3.90
   6  -2   1  104.39    4.20
   6  -2   1  107.99    4.10
  -6  -2  -1  105.89    4.20
  -6  -2  -1   98.29    5.30
   6  -2   1  110.19    4.30
   6  -2   1   99.89    4.10
   6  -2   1  111.79    4.60
  -6   2  -1  104.09    4.10
  -6   2  -1  108.69    4.20
  -6   2  -1  107.99    4.40
   6   2   1  107.99    3.90
  -6   2  -1  110.69    5.00
   6   2   1  103.89    4.70
  -6   2  -1   94.49    4.10
   6   2   1  103.79    3.90
   6   2   1  104.69    4.20
  -6   2  -1   99.29    4.00
   6   2   1   98.89    3.70
   6   2   1  100.89    4.00
  -6   2  -1  101.99    4.10
  -8  -2  -1   32.60    1.70
   8  -2   1   31.60    2.10
   8  -2   1   31.40    2.00
   8  -2   1   28.70    2.60
  -8  -2  -1   33.40    2.20
   8  -2   1   30.30    2.00
   8  -2   1   29.10    2.40
  -8   2  -1   32.80    2.50
   8   2   1   34.60    1.70
   8   2   1   33.90    1.80
   8   2   1   32.50    2.30
   8   2   1   34.90    2.00
  -8   2  -1   25.50    1.90
   8   2   1   32.20    2.30
  -8   2  -1   31.10    1.90
   8   2   1   34.10    2.90
  -8   2  -1   28.90    2.30
  -8   2  -1   31.40    2.10
   8   2   1   32.00    2.10
  -8   2  -1   29.00    2.00
  -8   2  -1   31.80    3.10
  10  -2   1   50.79    2.80
 -10  -2  -1   49.50    2.50
  10  -2   1   45.90    3.50
 -10  -2  -1   50.99    3.20
  10  -2   1   49.50    2.80
  10  -2   1   52.59    3.40
 -10  -2  -1   53.79    2.80
 -10  -2  -1   52.09    4.90
  10   2   1   50.19    2.90
 -10   2  -1   51.49    2.80
 -10   2  -1   46.10    2.70
  10   2   1   54.49    2.50
 -10   2  -1   46.60    3.50
  10   2   1   47.50    3.90
 -10   2  -1   48.40    2.70
  10   2   1   48.50    2.80
  10   2   1   52.49    3.10
 -10   2  -1   50.59    3.00
  10   2   1   52.89    2.60
 -10   2  -1   46.40    3.90
 -10   2  -1   51.39    2.90
  10   2   1   41.10    3.30
 -12  -2  -1   42.30    2.30
 -12  -2  -1   43.70    2.40
  12  -2   1   45.70    2.70
 -12  -2  -1   39.30    4.30
  12  -2   1   37.80    2.50
  12  -2   1   42.10    2.60
  12  -2   1   39.00    3.30
  12   2   1   42.10    3.90
  12   2   1   41.50    2.70
  12   2   1   45.80    3.40
  12   2   1   42.30    2.40
  12   2   1   35.50    2.60
  12   2   1   44.00    3.10
 -12   2  -1   39.60    2.50
 -12   2  -1   44.50    2.60
 -12   2  -1   39.60    2.40
 -12   2  -1   43.50    2.70
 -12   2  -1   41.40    2.80
 -12   2  -1   41.80    3.40
  12   2   1   43.00    2.30
 -12   2  -1   41.20    3.80
 -14  -2  -1   40.90    2.30
  14  -2   1   42.90    2.70
  14  -2   1   36.20    3.20
  14  -2   1   42.30    2.60
  14  -2   1   42.40    2.60
  14  -2   1   40.90    3.10
 -14  -2  -1   39.10    2.40
  14   2   1   41.80    4.00
 -14   2  -1   36.70    2.40
  14   2   1   40.10    3.50
 -14   2  -1   36.40    2.60
  14   2   1   41.50    2.40
  14   2   1   42.10    3.20
 -14   2  -1   37.00    2.50
  14   2   1   41.70    3.20
  14   2   1   45.20    2.40
  14   2   1   37.50    2.60
 -14   2  -1   42.90    3.60
 -14   2  -1   44.30    2.70
 -14   2  -1   42.60    2.80
  16  -2   1   71.69    4.30
 -16  -2  -1   71.19    3.50
  16  -2   1   78.49    4.70
  16  -2   1   73.09    3.70
  16  -2   1   70.39    3.70
  16  -2   1   68.69    3.60
 -16  -2  -1   66.89    3.40
  16  -2   1   68.19    4.40
 -16  -2  -1   58.29    5.90
 -16   2  -1   68.99    3.70
 -16   2  -1   69.89    3.60
 -16   2  -1   77.09    3.80
 -16   2  -1   67.49    4.60
  16   2   1   72.69    3.50
 -16   2  -1   71.59    3.50
  16   2   1   73.59    5.40
  16   2   1   62.59    3.90
  16   2   1   70.59    4.10
  16   2   1   65.99    3.60
  16   2   1   64.59    3.40
 -16   2  -1   68.89    3.40
  18  -2   1    0.00    1.40
  18  -2   1    0.20    1.20
 -18  -2  -1    3.00    1.30
  18  -2   1    2.10    1.30
 -18  -2  -1   -1.00    3.00
  18  -2   1    2.60    2.00
 -18  -2  -1    3.80    1.20
  18  -2   1    1.80    2.30
  18  -2   1    1.40    1.80
 -18   2  -1    0.90    2.20
 -18   2  -1    1.80    1.30
  18   2   1    2.60    1.30
 -18   2  -1    4.10    1.50
 -18   2  -1    3.40    1.30
 -18   2  -1    3.10    1.30
  18   2   1    0.30    1.60
  18   2   1    3.40    1.30
  18   2   1    3.80    1.90
  18   2   1    1.80    2.40
  18   2   1    3.20    1.40
 -18   2  -1    2.60    1.20
 -20  -2  -1   23.10    2.20
  20  -2   1   22.70    3.10
 -20  -2  -1   29.20    4.60
  20  -2   1   24.10    2.50
  20  -2   1   27.20    3.80
 -20  -2  -1   22.30    2.20
  20  -2   1   22.40    4.50
  20  -2   1   22.30    2.40
  20   2   1   24.50    3.20
 -20   2  -1   27.90    3.40
  20   2   1   23.60    2.30
  20   2   1   26.10    2.30
  20   2   1   22.20    2.90
  20   2   1   26.00    3.60
 -20   2  -1   25.90    3.30
 -20   2  -1   21.40    2.00
 -20   2  -1   18.10    2.20
  20   2   1   21.90    2.30
  22  -2   1    3.90    2.40
  22  -2   1    4.30    2.90
  22  -2   1    2.50    1.90
 -22  -2  -1    6.40    1.60
  22  -2   1    3.70    2.40
 -22  -2  -1    5.90    3.70
  22  -2   1    6.30    1.70
  22   2   1    4.40    2.90
  22   2   1    3.60    1.60
 -22   2  -1    4.70    1.20
  22   2   1    9.80    1.80
 -22   2  -1    7.20    2.70
  22   2   1    4.80    1.60
 -22   2  -1    5.20    1.70
  22   2   1    6.10    2.40
  24  -2   1   -1.80    1.40
  24  -2   1    2.80    3.10
 -24  -2  -1   -0.80    1.30
 -24  -2  -1    2.20    3.50
  24  -2   1    0.60    2.40
  24  -2   1    1.20    1.50
 -24   2  -1    0.00    1.50
  24   2   1   -4.30    2.80
 -24   2  -1    0.50    1.00
  24   2   1    1.10    1.30
  24   2   1   -2.60    2.10
  24   2   1    2.60    2.40
 -24   2  -1    1.20    2.50
  24   2   1    1.80    1.40
  24   2   1   -0.10    1.40
 -26  -2  -1    2.00    3.70
  26  -2   1    1.20    1.90
  26  -2   1   -0.80    1.50
  26  -2   1    1.50    2.50
 -26  -2  -1   -0.70    1.40
  26  -2   1    1.60    3.30
 -26   2  -1    4.40    2.50
  26   2   1   -0.70    1.40
 -26   2  -1    1.00    2.50
  26   2   1    4.00    1.60
  26   2   1   -3.10    4.10
 -26   2  -1    2.10    1.00
  26   2   1    3.30    1.40
  26   2   1    5.00    2.60
  27  -3  -1   58.19    5.20
  27  -3  -1   78.99    7.60
  27  -3  -1   78.69    4.70
  27  -3  -1   67.59    4.60
 -27  -3   1   61.89    4.30
 -27  -3   1   77.49    7.90
 -27   3   1   73.69    5.20
  27   3  -1   71.99    6.60
 -27   3   1   66.39    4.30
 -27   3   1   67.49    3.60
 -27   3   1   67.69    4.30
  27   3  -1   63.89    4.40
 -27   3   1   69.79    4.70
  27   3  -1   70.29    5.30
  27   3  -1   72.19    4.30
  25  -3  -1  140.99    7.00
 -25  -3   1  137.09    6.90
  25  -3  -1  156.98    9.30
 -25  -3   1  162.48   10.60
  25  -3  -1  141.59    7.60
  25  -3  -1  143.59    7.00
 -25   3   1  145.09    7.00
 -25   3   1  155.98    7.90
 -25   3   1  162.68    7.00
 -25   3   1  154.88    7.10
  25   3  -1  141.79    6.60
 -25   3   1  143.59    6.30
  25   3  -1  148.59    7.50
  25   3  -1  134.29    6.70
  25   3  -1  148.09    6.80
  25   3  -1  137.89    8.80
 -23  -3   1  179.48   10.80
  23  -3  -1  171.78    7.80
  23  -3  -1  167.88    8.30
  23  -3  -1  177.68    7.80
  23  -3  -1  166.38    9.60
 -23  -3   1  179.38    7.60
 -23   3   1  177.08    7.80
 -23   3   1  183.48    7.30
  23   3  -1  177.58    7.60
  23   3  -1  172.48    9.10
 -23   3   1  174.28    8.40
  23   3  -1  166.18    7.50
 -23   3   1  176.88    8.10
  23   3  -1  176.58    8.20
 -23   3   1  188.08    8.00
  23   3  -1  158.28    8.30
  23   3  -1  175.78    7.60
 -21  -3   1    8.90    4.10
  21  -3  -1    6.10    3.10
  21  -3  -1   11.80    2.10
 -21  -3   1   12.50    1.90
 -21  -3   1   16.40    2.10
  21  -3  -1   14.90    3.00
  21  -3  -1   11.60    3.10
  21  -3  -1   13.80    2.20
 -21  -3   1   13.50    2.00
  21  -3  -1   15.10    2.70
 -21   3   1    9.40    2.60
 -21   3   1   14.70    2.70
  21   3  -1   14.60    2.10
  21   3  -1   16.60    2.10
 -21   3   1   11.20    2.30
 -21   3   1   13.00    2.60
  21   3  -1   14.50    3.20
  21   3  -1   11.90    2.80
  21   3  -1   16.40    2.30
  21   3  -1    7.00    2.90
 -21   3   1   13.30    1.80
 -19  -3   1   11.00    2.00
 -19  -3   1    7.20    1.60
 -19  -3   1    7.50    1.70
  19  -3  -1    9.00    1.90
 -19  -3   1    8.30    1.80
  19  -3  -1    8.90    1.70
  19  -3  -1    7.60    2.20
  19  -3  -1    9.00    1.30
  19  -3  -1    8.20    3.00
  19  -3  -1    5.70    2.30
  19  -3  -1    8.20    1.80
 -19  -3   1    5.50    3.80
 -19   3   1   11.30    2.40
  19   3  -1    6.50    2.10
  19   3  -1    8.40    1.70
  19   3  -1    8.20    1.80
  19   3  -1    9.60    2.80
 -19   3   1   11.30    2.00
 -19   3   1    8.30    1.70
 -19   3   1    7.40    2.10
 -19   3   1    6.30    2.60
  19   3  -1    7.90    1.70
  19   3  -1   10.00    2.20
 -19   3   1    8.50    1.40
 -19   3   1    9.70    1.60
 -17  -3   1  175.08    7.60
  17  -3  -1  192.78    9.00
  17  -3  -1  224.98   10.10
  17  -3  -1  195.88    7.90
  17  -3  -1  199.68    8.20
 -17  -3   1  190.78   10.40
 -17  -3   1  192.38    7.80
  17  -3  -1  182.58    8.40
 -17  -3   1  189.38    7.90
  17  -3  -1  193.68    7.10
  17  -3  -1  189.48    9.30
 -17  -3   1  195.78    7.70
  17  -3  -1  211.48    8.20
 -17   3   1  199.58    7.90
 -17   3   1  193.58    8.40
  17   3  -1  195.78    8.70
 -17   3   1  186.28    7.90
 -17   3   1  188.98    7.30
  17   3  -1  188.58    7.70
  17   3  -1  195.28    7.90
 -17   3   1  191.48    7.70
 -17   3   1  195.68    8.10
  17   3  -1  195.38    7.70
 -17   3   1  187.28    8.40
  17   3  -1  199.28    8.30
  15  -3  -1    7.60    2.00
  15  -3  -1    8.00    2.50
  15  -3  -1    9.40    1.60
 -15  -3   1    7.80    1.70
 -15  -3   1    8.40    1.40
  15  -3  -1    6.40    1.50
  15  -3  -1    8.90    2.40
 -15  -3   1    3.00    1.40
  15  -3  -1    6.50    1.40
 -15  -3   1    5.20    1.60
 -15  -3   1    6.30    1.30
  15  -3  -1    6.50    1.10
  15  -3  -1    5.40    1.70
 -15   3   1    6.70    2.20
  15   3  -1    8.90    1.50
 -15   3   1    4.80    1.30
 -15   3   1   10.30    2.10
  15   3  -1    6.10    1.70
  15   3  -1    7.60    1.40
 -15   3   1    7.80    1.60
  15   3  -1    8.40    1.60
  15   3  -1    4.80    2.00
  15   3  -1    7.50    1.70
 -15   3   1    6.30    1.90
 -15   3   1    9.80    1.20
  15   3  -1    9.00    2.20
 -13  -3   1    7.40    1.60
 -13  -3   1    7.70    1.60
  13  -3  -1    8.30    1.40
 -13  -3   1   10.10    1.40
  13  -3  -1    7.00    1.60
 -13  -3   1    7.50    1.70
 -13  -3   1    8.80    1.30
  13  -3  -1    8.20    2.40
  13  -3  -1    6.60    1.10
  13  -3  -1    9.50    1.70
  13  -3  -1    6.30    2.00
  13  -3  -1    5.10    2.20
 -13   3   1    6.90    1.50
 -13   3   1    7.30    1.50
 -13   3   1    6.60    1.40
  13   3  -1    7.00    1.70
  13   3  -1   10.40    2.40
  13   3  -1    9.10    1.40
 -13   3   1    5.10    1.90
  13   3  -1    9.10    1.70
  13   3  -1   10.80    1.80
 -13   3   1    7.90    1.20
  13   3  -1   10.40    1.50
 -11  -3   1  112.09    4.90
  11  -3  -1  106.19    4.80
 -11  -3   1  102.39    4.50
  11  -3  -1  104.59    4.60
  11  -3  -1  104.59    5.80
 -11  -3   1  102.09    4.80
  11  -3  -1  107.19    5.50
 -11  -3   1  104.89    4.50
 -11  -3   1  106.89    4.90
  11  -3  -1  110.29    5.30
  11  -3  -1  113.09    4.20
 -11  -3   1   95.09    4.90
 -11   3   1  104.89    5.50
 -11   3   1  107.59    4.60
  11   3  -1  106.39    4.90
  11   3  -1  105.29    5.00
 -11   3   1   98.59    4.20
  11   3  -1  109.69    4.50
  11   3  -1  105.09    5.30
 -11   3   1  109.29    5.10
 -11   3   1  108.89    4.70
  11   3  -1  114.09    4.50
 -11   3   1  101.49    4.60
   9  -3  -1  181.38    6.80
   9  -3  -1  160.58    7.00
  -9  -3   1  154.48    6.10
   9  -3  -1  161.28    6.30
   9  -3  -1  156.08    6.30
   9  -3  -1  163.68    6.30
   9  -3  -1  167.68    5.90
  -9  -3   1  151.58    6.10
   9  -3  -1  173.28    6.80
  -9  -3   1  161.38    6.50
  -9  -3   1  162.58    6.60
  -9  -3   1  147.79    6.40
  -9   3   1  177.68    6.70
   9   3  -1  152.98    6.60
  -9   3   1  157.48    5.90
   9   3  -1  159.58    6.30
  -9   3   1  161.88    6.80
   9   3  -1  155.78    6.50
   9   3  -1  153.18    6.10
  -9   3   1  155.88    6.30
  -9   3   1  165.18    6.30
   9   3  -1  160.28    6.10
   9   3  -1  150.88    6.40
  -7  -3   1  319.27   11.60
  -7  -3   1  320.97   11.40
   7  -3  -1  338.37   11.70
   7  -3  -1  328.27   11.20
   7  -3  -1  319.37   11.50
   7  -3  -1  327.07   11.60
  -7  -3   1  326.17   11.70
   7  -3  -1  324.17   11.50
   7  -3  -1  329.77   12.00
  -7  -3   1  316.97   11.70
   7  -3  -1  326.27   11.70
  -7  -3   1  313.37   11.40
  -7   3   1  326.17   11.20
  -7   3   1  315.77   11.50
   7   3  -1  315.87   11.50
   7   3  -1  322.37   11.70
   7   3  -1  316.07   11.40
  -7   3   1  322.07   12.00
  -7   3   1  316.07   11.60
   7   3  -1  320.97   11.70
  -7   3   1  330.07   11.50
   7   3  -1  301.07   11.60
   7   3  -1  325.17   11.40
  -7   3   1  323.07   11.70
  -5  -3   1    4.60    0.90
  -5  -3   1    4.90    1.20
  -5  -3   1    4.80    0.90
  -5  -3   1    6.40    0.90
   5  -3  -1    4.60    1.00
   5  -3  -1    6.30    0.90
  -5  -3   1    6.10    1.20
   5  -3  -1    5.40    0.90
   5  -3  -1    3.80    1.30
  -5  -3   1    4.80    1.20
   5  -3  -1    3.50    1.20
   5  -3  -1    5.60    1.00
  -5  -3   1    4.20    0.60
  -5   3   1    4.20    0.90
   5   3  -1    4.60    0.60
   5   3  -1    4.00    1.10
  -5   3   1    4.90    1.00
   5   3  -1    5.80    0.90
   5   3  -1    6.70    1.20
   5   3  -1    3.80    1.00
   5   3  -1    5.40    0.90
  -5   3   1    4.40    0.70
  -5   3   1    7.50    0.90
  -5   3   1    6.70    1.30
  -5   3   1    4.70    1.00
  -5   3   1    3.10    1.30
   5   3  -1    5.40    1.20
  -5   3   1    6.80    1.00
   3  -3  -1  212.08    8.20
   3  -3  -1  216.98    7.90
  -3  -3   1  219.48    7.80
   3  -3  -1  214.28    7.80
  -3  -3   1  208.28    7.80
  -3  -3   1  220.68    7.70
   3  -3  -1  220.48    7.80
  -3  -3   1  215.88    8.00
  -3  -3   1  223.18    8.00
  -3  -3   1  224.08    8.10
   3  -3  -1  215.18    8.00
   3  -3  -1  228.18    7.80
  -3  -3   1  216.98    7.80
  -3   3   1  221.68    8.00
   3   3  -1  219.28    8.00
  -3   3   1  210.98    7.80
  -3   3   1  214.78    7.80
  -3   3   1  214.98    7.80
   3   3  -1  224.78    8.10
   3   3  -1  218.68    7.80
   3   3  -1  220.58    7.70
   3   3  -1  213.68    8.00
   3   3  -1  218.48    7.80
  -3   3   1  208.68    8.20
  -3   3   1  206.38    8.00
  -3   3   1  226.48    7.90
   3   3  -1  228.78    7.90
  -1   3   1  921.91   31.80
   1  -3   1   49.90    2.30
   1  -3   1   49.99    2.50
  -1  -3  -1   49.90    2.10
  -1  -3  -1   48.00    2.10
   1  -3   1   47.00    2.70
   1  -3   1   47.90    2.30
   1  -3   1   53.99    2.50
  -1  -3  -1   51.59    3.50
  -1  -3  -1   50.19    2.20
   1  -3   1   49.30    2.30
  -1  -3  -1   49.60    2.20
  -1  -3  -1   47.80    2.10
  -1  -3  -1   47.40    2.40
  -1   3  -1   51.49    2.30
  -1   3  -1   50.09    2.50
  -1   3  -1   49.70    2.70
  -1   3  -1   46.80    2.30
   1   3   1   50.39    2.20
   1   3   1   44.20    3.40
   1   3   1   47.70    2.10
   1   3   1   50.39    2.20
  -1   3  -1   52.39    2.40
   1   3   1   48.10    2.30
  -1   3  -1   50.49    2.30
   1   3   1   47.80    2.10
   1   3   1   48.20    2.40
  -1   3  -1   49.30    2.30
   3  -3   1  227.98    8.40
   3  -3   1  235.88    8.50
   3  -3   1  241.78    8.80
  -3  -3  -1  217.08    8.20
  -3  -3  -1  244.28    9.50
   3  -3   1  243.18    8.40
  -3  -3  -1  236.68    8.30
   3  -3   1  238.68    8.50
  -3  -3  -1  236.38    8.20
  -3  -3  -1  232.38    8.10
  -3   3  -1  237.18    8.40
  -3   3  -1  235.28    8.70
  -3   3  -1  238.68    8.20
   3   3   1  230.48    8.20
   3   3   1  233.78    8.30
  -3   3  -1  234.88    8.40
   3   3   1  241.88    9.60
   3   3   1  242.88    8.20
   3   3   1  234.08    8.20
  -3   3  -1  224.68    8.50
  -3   3  -1  232.88    8.50
   3   3   1  228.88    8.40
   3   3   1  210.48    8.20
   5  -3   1  117.09    4.70
   5  -3   1  116.19    4.80
  -5  -3  -1  119.89    4.40
  -5  -3  -1  121.79    4.70
   5  -3   1  119.29    4.80
   5  -3   1  122.49    4.70
   5  -3   1  120.79    5.10
  -5  -3  -1  117.69    6.00
  -5   3  -1  114.99    4.60
  -5   3  -1  115.29    4.60
   5   3   1  118.89    4.50
  -5   3  -1  118.69    5.00
   5   3   1  122.59    4.30
   5   3   1  121.89    4.40
   5   3   1  120.39    4.70
  -5   3  -1  117.49    4.80
   5   3   1  118.39    4.40
  -5   3  -1  112.89    4.70
   5   3   1  119.79    4.60
  -7  -3  -1    5.80    0.80
  -7  -3  -1    7.70    2.40
   7  -3   1    6.00    1.00
   7  -3   1    6.80    1.10
  -7  -3  -1    5.70    1.10
   7  -3   1    5.60    1.40
   7  -3   1    4.60    1.40
   7  -3   1    5.00    1.10
  -7   3  -1    4.80    1.00
   7   3   1    6.00    1.60
   7   3   1    6.00    0.80
  -7   3  -1    5.10    1.00
   7   3   1    6.70    1.10
  -7   3  -1    4.80    1.00
   7   3   1    9.80    1.30
  -7   3  -1    5.40    1.30
   7   3   1    7.20    0.80
  -7   3  -1    6.20    1.40
   7   3   1    6.00    1.20
  -7   3  -1    5.20    1.80
   9  -3   1   15.50    2.00
  -9  -3  -1   16.90    1.50
   9  -3   1   16.30    1.70
  -9  -3  -1   16.30    1.50
   9  -3   1   19.70    2.50
  -9  -3  -1   19.90    2.00
   9  -3   1   15.60    2.20
   9  -3   1   15.40    1.80
  -9  -3  -1   12.60    3.40
  -9   3  -1   15.90    1.50
  -9   3  -1   17.40    2.50
  -9   3  -1   16.60    1.70
   9   3   1   17.80    1.80
   9   3   1   16.70    2.60
   9   3   1   21.10    2.10
  -9   3  -1   20.40    2.00
   9   3   1   13.90    1.80
   9   3   1   19.90    2.10
  -9   3  -1   14.90    1.60
   9   3   1   18.30    1.60
  -9   3  -1   15.40    2.00
   9   3   1   16.20    1.50
  -9   3  -1   14.60    1.60
 -11  -3  -1  125.19    5.00
 -11  -3  -1  134.39    7.60
  11  -3   1  123.39    5.30
  11  -3   1  122.09    5.40
  11  -3   1  130.09    5.80
 -11  -3  -1  124.39    5.50
  11  -3   1  125.19    6.10
 -11   3  -1  122.59    5.20
  11   3   1  129.39    5.60
 -11   3  -1  130.49    5.50
 -11   3  -1  126.29    5.60
 -11   3  -1  127.99    5.30
  11   3   1  122.09    5.30
  11   3   1  135.49    5.60
  11   3   1  126.49    6.40
 -11   3  -1  124.09    5.30
  11   3   1  130.69    5.00
 -11   3  -1  128.39    5.30
 -11   3  -1  130.79    6.40
  11   3   1  123.59    5.40
  13  -3   1   32.60    3.00
  13  -3   1   33.70    2.40
  13  -3   1   31.50    2.50
 -13  -3  -1   22.30    3.90
 -13  -3  -1   30.00    2.70
 -13  -3  -1   32.40    2.00
 -13  -3  -1   29.70    2.00
  13   3   1   33.00    2.90
  13   3   1   30.10    2.10
 -13   3  -1   35.20    2.80
 -13   3  -1   31.10    2.30
  13   3   1   30.70    2.70
 -13   3  -1   35.50    3.50
 -13   3  -1   35.40    2.50
  13   3   1   32.20    2.50
 -13   3  -1   32.40    2.60
  13   3   1   29.70    2.10
 -13   3  -1   36.40    2.60
  13   3   1   28.50    2.40
  13   3   1   30.90    3.70
  15  -3   1  243.08    9.30
  15  -3   1  221.08    8.80
  15  -3   1  215.58    9.20
 -15  -3  -1  223.48   11.00
 -15  -3  -1  236.68    8.60
 -15  -3  -1  232.38    8.60
  15  -3   1  236.68    9.80
 -15   3  -1  226.68    9.10
  15   3   1  239.18    8.60
  15   3   1  234.18    9.20
  15   3   1  222.28    9.00
 -15   3  -1  214.88    8.80
  15   3   1  223.68    8.90
  15   3   1  240.18    8.60
  15   3   1  217.68   10.20
 -15   3  -1  223.08    8.80
 -15   3  -1  227.78    8.80
 -15   3  -1  231.58    8.90
 -15   3  -1  218.48    8.80
  17  -3   1    2.30    1.40
 -17  -3  -1    0.70    3.40
 -17  -3  -1    0.90    1.10
  17  -3   1    1.30    2.10
  17  -3   1    0.50    1.90
  17  -3   1    2.00    1.40
 -17  -3  -1    1.40    1.20
  17  -3   1    3.80    1.90
 -17   3  -1   -0.90    1.10
 -17   3  -1    2.10    1.30
  17   3   1   -2.00    1.20
  17   3   1   -0.70    1.60
 -17   3  -1    0.90    1.40
 -17   3  -1    0.60    1.40
  17   3   1    0.90    1.20
 -17   3  -1    0.70    1.40
  17   3   1    1.90    2.20
  17   3   1   -0.70    1.50
  17   3   1    1.20    1.20
 -17   3  -1    4.90    1.90
 -19  -3  -1   37.30    2.60
 -19  -3  -1   36.10    5.20
  19  -3   1   33.70    3.50
  19  -3   1   37.70    3.70
  19  -3   1   43.40    4.40
  19  -3   1   39.00    2.90
  19  -3   1   37.30    3.10
 -19  -3  -1   32.80    2.60
  19   3   1   32.50    2.70
 -19   3  -1   34.20    2.90
  19   3   1   34.90    3.80
 -19   3  -1   35.50    2.90
  19   3   1   34.90    3.50
  19   3   1   36.30    3.00
 -19   3  -1   38.50    3.10
  19   3   1   35.70    2.70
 -19   3  -1   32.80    2.60
  19   3   1   32.20    3.20
 -19   3  -1   38.80    3.60
 -19   3  -1   35.40    2.90
  21  -3   1  139.69    7.60
 -21  -3  -1  164.68    9.70
  21  -3   1  151.78    7.60
  21  -3   1  159.68    6.70
  21  -3   1  148.39    6.90
  21  -3   1  178.88    8.60
 -21  -3  -1  148.19    6.50
 -21   3  -1  145.89    6.80
 -21   3  -1  156.18    7.10
 -21   3  -1  154.58    6.50
 -21   3  -1  153.38    6.50
  21   3   1  146.89    6.50
  21   3   1  160.78    6.50
  21   3   1  161.08    6.70
  21   3   1  157.08    7.50
  21   3   1  148.29    8.00
  21   3   1  139.89    7.20
 -21   3  -1  147.59    6.30
  23  -3   1   25.30    4.10
  23  -3   1   22.60    3.00
 -23  -3  -1   18.40    2.20
 -23  -3  -1   20.40    4.80
  23  -3   1   22.90    2.50
  23  -3   1   20.50    2.50
  23  -3   1   16.40    3.10
  23   3   1   23.20    2.50
 -23   3  -1   20.30    2.10
  23   3   1   17.00    3.00
  23   3   1   19.50    2.20
  23   3   1   18.40    3.80
  23   3   1   19.30    3.10
 -23   3  -1   23.50    3.00
 -23   3  -1   20.00    2.70
 -25  -3  -1   11.80    4.30
  25  -3   1    8.20    2.10
 -25  -3  -1    6.10    1.70
  25  -3   1    6.20    1.80
  25  -3   1    8.00    2.30
  25  -3   1    9.30    2.80
  25  -3   1    9.30    3.60
  25   3   1    9.90    1.90
 -25   3  -1   10.30    1.60
  25   3   1    9.70    3.40
 -25   3  -1    5.10    1.90
  25   3   1    4.50    2.40
  25   3   1    7.10    1.80
  25   3   1    9.10    1.80
 -27  -3  -1   17.90    5.60
  27  -3   1   21.90    4.50
  27  -3   1   23.20    4.60
  27  -3   1   14.20    2.50
  27  -3   1   13.40    2.40
  27   3   1   10.20    3.70
  27   3   1   14.70    2.00
  27   3   1   18.00    2.10
 -27   3  -1    9.80    1.50
 -27   3  -1   10.30    2.40
  27   3   1   13.00    3.20
  27   3   1   15.90    2.30
  28  -4  -1   -0.90    1.80
  28  -4  -1    9.60    4.20
 -28  -4   1    1.60    1.60
 -28  -4   1    4.00    4.10
  28  -4  -1   -2.10    2.40
  28   4  -1    4.10    1.80
  28   4  -1    0.70    2.30
 -28   4   1    2.10    2.00
  28   4  -1    0.40    3.10
  28   4  -1    3.20    2.40
 -28   4   1    0.90    1.20
 -28   4   1    1.80    1.80
  28   4  -1    5.50    1.80
 -28   4   1    2.60    1.70
 -26  -4   1    7.20    4.90
  26  -4  -1    6.90    2.70
  26  -4  -1    6.10    2.10
 -26  -4   1   10.10    2.40
  26  -4  -1    8.90    4.10
  26   4  -1   14.30    3.00
 -26   4   1    8.50    2.20
  26   4  -1    7.10    3.40
 -26   4   1   13.10    2.30
 -26   4   1   10.50    1.80
  26   4  -1   12.00    2.30
  26   4  -1    8.10    2.10
 -26   4   1   10.90    2.30
  26   4  -1   14.30    3.50
 -26   4   1    7.60    2.30
 -24  -4   1    6.40    4.70
  24  -4  -1   10.30    2.20
 -24  -4   1   14.70    2.20
  24  -4  -1   13.50    2.40
  24  -4  -1   10.90    2.90
  24  -4  -1   14.30    3.90
  24   4  -1   11.60    2.40
 -24   4   1   11.30    2.30
  24   4  -1   10.70    3.40
 -24   4   1   11.50    2.50
 -24   4   1   10.20    2.30
 -24   4   1   15.80    2.80
  24   4  -1    8.80    2.10
 -24   4   1   11.90    1.90
  24   4  -1   14.50    2.90
  24   4  -1   11.40    2.10
  22  -4  -1   11.20    2.70
  22  -4  -1   15.70    2.50
 -22  -4   1    6.80    4.40
 -22  -4   1   10.20    1.90
  22  -4  -1   12.10    2.10
  22  -4  -1   12.50    3.60
  22  -4  -1   11.10    2.30
  22   4  -1   12.70    2.20
 -22   4   1   13.10    2.70
  22   4  -1   13.40    3.20
 -22   4   1    7.10    1.70
  22   4  -1   12.20    2.00
 -22   4   1   11.60    2.50
  22   4  -1   11.20    2.70
  22   4  -1   12.90    2.00
  22   4  -1   11.00    2.60
 -22   4   1   12.90    2.50
 -22   4   1   12.30    2.30
  20  -4  -1    5.30    1.80
  20  -4  -1    4.30    2.90
 -20  -4   1    5.10    1.60
  20  -4  -1    3.50    1.70
 -20  -4   1    2.60    1.50
  20  -4  -1    4.60    2.20
  20  -4  -1    5.70    1.70
 -20  -4   1    5.20    1.60
 -20  -4   1    4.30    1.50
 -20  -4   1    0.50    3.90
  20  -4  -1    2.90    2.20
  20   4  -1    2.80    2.60
 -20   4   1    4.50    2.10
  20   4  -1    3.50    1.50
 -20   4   1    4.50    1.50
 -20   4   1    5.40    2.20
  20   4  -1    3.30    1.50
 -20   4   1    4.70    1.80
  20   4  -1    3.10    2.10
  20   4  -1    4.30    1.80
 -20   4   1    0.20    2.00
  20   4  -1    5.00    2.10
  18  -4  -1   90.69    4.70
 -18  -4   1   86.99    4.80
 -18  -4   1   82.89    7.50
 -18  -4   1   92.19    4.40
 -18  -4   1   86.59    4.60
 -18  -4   1   81.19    4.60
  18  -4  -1   74.69    5.20
  18  -4  -1   83.09    4.90
  18  -4  -1   85.89    4.60
  18  -4  -1   92.29    4.60
  18  -4  -1   95.09    6.00
 -18  -4   1   89.79    4.40
  18   4  -1   93.49    5.00
  18   4  -1   93.29    5.60
 -18   4   1   85.49    4.70
  18   4  -1   90.69    4.70
 -18   4   1   81.29    4.50
 -18   4   1   89.09    4.70
 -18   4   1   86.09    4.90
  18   4  -1   86.29    5.00
  18   4  -1   90.29    4.30
 -18   4   1   82.59    5.20
 -18   4   1   77.69    4.30
  18   4  -1   84.79    4.30
  16  -4  -1  149.59    5.60
  16  -4  -1  153.18    7.50
 -16  -4   1  150.88    6.20
  16  -4  -1  143.69    6.90
 -16  -4   1  133.29    6.00
 -16  -4   1  145.79    6.30
 -16  -4   1  135.09    6.40
  16  -4  -1  161.48    6.70
  16  -4  -1  159.48    6.50
  16  -4  -1  153.18    6.40
 -16  -4   1  149.99    6.30
 -16   4   1  147.29    5.70
  16   4  -1  141.49    7.00
 -16   4   1  147.69    6.70
  16   4  -1  145.99    6.20
 -16   4   1  138.79    6.30
  16   4  -1  140.39    7.30
  16   4  -1  157.78    6.20
  16   4  -1  137.39    6.40
 -16   4   1  155.08    6.40
  16   4  -1  141.49    6.50
 -16   4   1  152.18    8.10
  16   4  -1  138.69    6.60
 -16   4   1  150.28    7.00
 -16   4   1  153.48    6.30
 -14  -4   1   55.09    3.40
 -14  -4   1   58.99    3.40
 -14  -4   1   57.19    3.00
  14  -4  -1   43.90    3.90
  14  -4  -1   51.99    2.50
 -14  -4   1   58.99    3.30
  14  -4  -1   52.59    3.30
 -14  -4   1   53.39    2.90
  14  -4  -1   51.99    3.30
  14  -4  -1   51.59    3.80
  14   4  -1   55.19    3.40
 -14   4   1   55.09    3.70
  14   4  -1   59.09    3.00
 -14   4   1   51.89    3.30
 -14   4   1   50.29    2.60
  14   4  -1   52.99    3.30
  14   4  -1   53.19    3.00
 -14   4   1   47.80    3.00
 -14   4   1   49.80    3.40
 -14   4   1   53.39    3.90
  14   4  -1   60.49    3.60
 -14   4   1   49.80    3.10
  12  -4  -1   21.20    2.10
 -12  -4   1   20.20    1.80
 -12  -4   1   18.20    2.10
  12  -4  -1   17.90    1.60
  12  -4  -1   18.30    2.40
 -12  -4   1   17.30    2.20
  12  -4  -1   20.50    2.10
 -12  -4   1   18.70    1.70
  12  -4  -1   21.80    2.10
 -12  -4   1   18.50    2.10
  12  -4  -1   17.00    2.80
  12   4  -1   16.00    2.00
 -12   4   1   18.80    1.90
  12   4  -1   18.40    2.40
  12   4  -1   14.60    1.70
 -12   4   1   21.70    2.50
 -12   4   1   21.30    2.60
  12   4  -1   19.10    1.80
  12   4  -1   19.00    2.20
 -12   4   1   18.30    1.50
 -12   4   1   17.60    2.00
  12   4  -1   19.60    2.30
 -10  -4   1   59.99    3.10
  10  -4  -1   64.39    3.40
  10  -4  -1   62.99    3.40
 -10  -4   1   66.59    3.20
 -10  -4   1   59.49    3.60
  10  -4  -1   65.29    6.40
  10  -4  -1   58.79    3.40
  10  -4  -1   60.59    2.80
  10  -4  -1   60.19    3.90
 -10  -4   1   68.09    3.90
 -10  -4   1   67.19    3.60
 -10   4   1   62.69    2.90
  10   4  -1   66.29    3.60
 -10   4   1   59.29    4.10
 -10   4   1   60.49    3.40
  10   4  -1   68.49    3.80
  10   4  -1   68.59    3.90
  10   4  -1   65.99    3.50
 -10   4   1   70.59    4.20
 -10   4   1   62.19    3.50
 -10   4   1   56.79    3.30
  10   4  -1   67.19    3.10
   8  -4  -1  136.59    5.50
  -8  -4   1  119.99    4.80
   8  -4  -1  133.49    5.50
  -8  -4   1  135.59    5.30
  -8  -4   1  128.99    5.20
  -8  -4   1  136.19    5.60
  -8  -4   1  144.69    5.70
   8  -4  -1  146.49    5.90
   8  -4  -1  129.59    5.40
   8  -4  -1  132.39    6.10
  -8  -4   1  140.19    5.70
  -8   4   1  132.39    5.40
   8   4  -1  136.49    5.30
  -8   4   1  132.49    5.50
  -8   4   1  142.09    5.50
   8   4  -1  128.99    5.30
  -8   4   1  136.99    5.10
  -8   4   1  139.49    5.80
   8   4  -1  129.29    5.50
   8   4  -1  125.39    4.70
  -8   4   1  123.59    5.50
   8   4  -1  135.09    5.60
  -8   4   1  138.39    6.10
   8   4  -1  142.99    5.80
   8   4  -1  134.49    5.70
   6  -4  -1  100.99    4.20
   6  -4  -1   96.89    4.10
  -6  -4   1   87.89    3.70
   6  -4  -1   98.89    4.40
   6  -4  -1   88.99    4.50
  -6  -4   1  100.89    4.00
  -6  -4   1   94.79    4.00
  -6  -4   1   98.89    4.40
  -6  -4   1   97.89    4.00
  -6  -4   1  102.49    4.20
   6   4  -1   95.19    3.70
   6   4  -1   98.39    4.00
   6   4  -1   96.19    4.30
  -6   4   1   99.49    4.10
  -6   4   1   98.29    4.10
  -6   4   1   95.09    4.20
  -6   4   1  100.09    3.80
  -6   4   1   90.39    4.60
   6   4  -1   97.89    4.40
   6   4  -1  102.59    4.30
   6   4  -1   95.69    3.90
   6   4  -1   96.59    4.10
  -6   4   1  102.09    4.40
  -6   4   1   94.09    4.00
   4  -4  -1   22.90    1.50
   4  -4  -1   17.80    1.60
  -4  -4   1   20.40    1.40
   4  -4  -1   21.60    1.70
  -4  -4   1   25.10    1.60
   4  -4  -1   22.90    1.80
   4  -4  -1   20.90    2.20
  -4  -4   1   24.90    2.00
  -4  -4   1   27.70    2.20
   4  -4  -1   21.90    1.70
  -4  -4   1   25.10    1.70
   4  -4  -1   25.00    2.00
  -4  -4   1   23.70    1.60
   4   4  -1   24.80    1.70
  -4   4   1   18.80    1.90
  -4   4   1   18.60    1.90
   4   4  -1   20.60    1.40
  -4   4   1   22.30    1.70
   4   4  -1   23.60    2.20
  -4   4   1   19.70    1.70
  -4   4   1   20.90    1.50
   4   4  -1   26.10    2.00
  -4   4   1   19.70    1.50
  -4   4   1   23.80    2.00
  -4   4   1   22.70    1.80
   4   4  -1   22.50    1.90
   4   4  -1   22.60    1.60
   4   4  -1   23.90    1.70
   2  -4  -1  671.43   22.50
  -2  -4   1  643.34   22.70
  -2  -4   1  684.53   22.70
  -2  -4   1  677.63   22.90
   2  -4  -1  639.14   22.80
   2  -4  -1  660.43   22.90
   2  -4  -1  651.63   22.70
   2  -4  -1  643.14   22.70
   2  -4  -1  649.14   22.70
  -2  -4   1  661.43   22.70
   2  -4  -1  640.24   22.90
  -2  -4   1  673.63   23.00
  -2  -4   1  660.53   22.70
  -2   4   1  650.73   22.70
  -2   4   1  630.04   22.70
   2   4  -1  662.93   22.70
  -2   4   1  661.03   23.00
  -2   4   1  652.23   22.80
   2   4  -1  637.44   22.80
  -2   4   1  651.43   23.00
   2   4  -1  648.14   22.60
   2   4  -1  669.63   22.70
   2   4  -1  663.53   23.00
  -2   4   1  680.43   22.70
   0  -4  -1  246.48    8.70
   0  -4   1  229.78    8.80
   0  -4   1  237.18    8.70
   0  -4  -1  252.17    8.50
   0  -4   1  239.38    8.60
   0  -4  -1  246.98    8.80
   0  -4   1  236.28    9.10
   0  -4   1  236.08    8.70
   0  -4  -1  237.18    8.70
   0  -4  -1  245.68    9.40
   0  -4  -1  229.48    8.50
   0  -4   1  239.68    8.70
   0  -4  -1  224.88    8.50
   0   4   1  259.97    9.50
   0   4  -1  224.28    8.70
   0   4   1  240.68    8.60
   0   4  -1  236.18    8.80
   0   4  -1  237.38    8.70
   0   4   1  247.58    8.70
   0   4   1  242.28    8.60
   0   4   1  241.38    8.90
   0   4  -1  235.98    9.00
   0   4   1  229.58    8.50
   0   4   1  240.58    8.50
   0   4  -1  228.08    8.70
   0   4  -1  238.28    8.60
   0   4  -1  240.28    8.70
  -2  -4  -1   54.19    3.70
   2  -4   1   56.59    3.10
  -2  -4  -1   49.90    2.60
  -2  -4  -1   47.30    2.40
   2  -4   1   51.79    2.70
   2  -4   1   53.09    2.60
   2  -4   1   52.49    2.80
  -2  -4  -1   57.09    2.50
   2  -4   1   51.79    2.60
   2  -4   1   51.39    2.60
  -2  -4  -1   56.39    2.50
  -2  -4  -1   56.19    2.40
  -2  -4  -1   50.99    2.40
   2   4   1   49.70    2.70
  -2   4  -1   52.69    2.60
   2   4   1   52.49    2.40
  -2   4  -1   54.29    2.60
   2   4   1   58.49    2.50
  -2   4  -1   51.69    2.60
  -2   4  -1   53.39    3.00
   2   4   1   56.39    2.50
   2   4   1   53.69    2.40
  -2   4  -1   53.29    2.80
   2   4   1   54.19    2.60
  -2   4  -1   57.09    2.60
   4  -4   1   21.70    1.80
  -4  -4  -1   20.70    1.50
   4  -4   1   21.60    2.10
   4  -4   1   20.60    1.60
   4  -4   1   19.70    1.90
  -4  -4  -1   20.00    1.40
  -4  -4  -1   17.50    1.50
  -4  -4  -1   20.90    1.40
  -4  -4  -1   22.00    1.40
  -4  -4  -1   21.80    2.90
   4  -4   1   19.30    1.60
   4  -4   1   21.30    1.60
   4   4   1   21.10    1.40
   4   4   1   17.20    1.80
  -4   4  -1   20.20    1.60
   4   4   1   21.10    1.60
  -4   4  -1   18.20    1.90
   4   4   1   21.00    1.40
   4   4   1   22.60    1.70
  -4   4  -1   20.10    1.70
   4   4   1   19.90    1.40
  -4   4  -1   19.90    1.60
  -4   4  -1   20.80    2.10
   6  -4   1    1.20    1.00
   6  -4   1    0.80    0.80
   6  -4   1    1.30    1.10
  -6  -4  -1    1.20    0.70
  -6  -4  -1    2.60    2.20
  -6  -4  -1    2.10    0.70
   6  -4   1    2.10    0.90
   6  -4   1    1.70    1.40
  -6  -4  -1    1.20    0.90
   6   4   1    1.30    0.60
   6   4   1    1.90    0.90
  -6   4  -1    1.90    0.90
   6   4   1    2.50    0.70
   6   4   1    0.70    1.10
   6   4   1    1.40    1.00
  -6   4  -1    2.70    1.30
   6   4   1    2.00    0.70
  -6   4  -1    2.20    0.90
  -6   4  -1    1.70    1.20
  -6   4  -1    2.90    1.00
   6   4   1    1.20    1.00
  -8  -4  -1   87.39    3.70
  -8  -4  -1   92.59    3.70
   8  -4   1   96.89    4.60
   8  -4   1   85.49    4.10
   8  -4   1   82.39    4.20
   8  -4   1   90.39    4.90
  -8  -4  -1   90.69    4.40
  -8  -4  -1   93.99    6.50
  -8   4  -1   87.99    4.00
  -8   4  -1   87.39    4.10
  -8   4  -1   90.79    5.20
   8   4   1   82.89    4.10
   8   4   1   83.49    3.70
   8   4   1   86.79    4.30
   8   4   1   96.29    4.20
  -8   4  -1   86.19    4.10
   8   4   1   93.29    3.70
  -8   4  -1   97.19    4.70
   8   4   1   95.49    4.20
   8   4   1   90.89    4.80
  10  -4   1   11.20    1.60
 -10  -4  -1   11.10    1.80
  10  -4   1    6.70    1.50
 -10  -4  -1    9.30    3.40
  10  -4   1   12.30    2.10
 -10  -4  -1    9.80    1.20
  10  -4   1   13.90    1.70
  10  -4   1    5.80    2.40
 -10   4  -1    8.00    2.30
  10   4   1   10.20    2.30
  10   4   1   11.40    1.70
  10   4   1   12.80    1.30
 -10   4  -1   12.80    1.90
  10   4   1   12.00    2.10
  10   4   1   10.40    1.80
 -10   4  -1   11.00    1.90
  10   4   1    9.80    1.20
  10   4   1   10.00    2.10
 -10   4  -1    9.00    1.60
 -10   4  -1   12.70    1.60
  12  -4   1   48.20    4.00
  12  -4   1   50.59    3.00
 -12  -4  -1   58.79    6.20
 -12  -4  -1   53.69    2.60
  12  -4   1   49.60    3.10
  12  -4   1   52.89    3.50
 -12  -4  -1   50.59    2.60
 -12  -4  -1   50.99    3.20
  12   4   1   54.49    2.60
 -12   4  -1   46.80    2.90
  12   4   1   47.70    3.10
  12   4   1   49.70    4.00
 -12   4  -1   46.70    3.40
  12   4   1   51.69    3.00
  12   4   1   49.20    2.60
 -12   4  -1   47.10    2.90
 -12   4  -1   53.69    3.30
 -12   4  -1   51.29    3.10
  12   4   1   52.89    3.30
 -12   4  -1   54.29    4.00
  12   4   1   53.19    3.40
  14  -4   1   20.70    2.30
 -14  -4  -1   18.40    3.90
 -14  -4  -1   19.40    2.30
  14  -4   1   22.40    2.10
 -14  -4  -1   19.30    1.80
 -14  -4  -1   19.90    1.80
  14  -4   1   23.20    3.00
  14  -4   1   23.20    2.60
  14  -4   1   21.20    2.20
 -14   4  -1   22.70    2.10
 -14   4  -1   22.00    3.10
 -14   4  -1   27.20    2.60
 -14   4  -1   20.10    2.10
 -14   4  -1   19.90    1.70
 -14   4  -1   21.90    2.10
  14   4   1   19.80    2.30
 -14   4  -1   24.90    3.20
  14   4   1   19.00    1.80
  14   4   1   20.30    3.10
  14   4   1   21.90    1.90
  14   4   1   26.00    2.60
  14   4   1   23.30    2.90
 -16  -4  -1   72.39    6.70
  16  -4   1   75.39    5.20
 -16  -4  -1   72.89    3.60
  16  -4   1   73.79    4.10
  16  -4   1   75.89    4.00
  16  -4   1   68.59    4.50
  16  -4   1   79.79    4.10
 -16  -4  -1   75.09    3.60
 -16   4  -1   70.89    3.60
 -16   4  -1   72.29    4.90
 -16   4  -1   72.59    4.30
 -16   4  -1   78.09    3.90
  16   4   1   78.39    4.20
 -16   4  -1   67.19    3.90
  16   4   1   74.89    4.20
  16   4   1   72.89    3.60
  16   4   1   75.59    4.40
  16   4   1   74.99    3.60
 -18  -4  -1    4.20    3.90
  18  -4   1    0.80    2.40
 -18  -4  -1    4.20    1.30
  18  -4   1    3.90    1.70
  18  -4   1    4.20    1.50
  18  -4   1    1.80    2.00
  18  -4   1    3.00    2.10
  18  -4   1    3.90    1.60
  18   4   1    1.00    1.80
 -18   4  -1    2.70    1.60
  18   4   1    3.30    1.70
 -18   4  -1    3.10    1.40
  18   4   1    9.40    2.50
 -18   4  -1    3.50    1.40
 -18   4  -1    0.60    1.50
  18   4   1    0.30    1.70
 -18   4  -1    3.90    1.60
  18   4   1    1.60    1.30
  18   4   1    1.80    1.20
  20  -4   1    8.00    2.00
  20  -4   1    9.30    2.70
  20  -4   1    5.70    2.40
 -20  -4  -1    6.30    1.50
  20  -4   1   10.50    2.60
 -20  -4  -1    5.80    1.50
  20  -4   1    7.00    1.90
  20  -4   1    9.30    3.00
 -20  -4  -1   10.00    4.10
  20   4   1    6.40    3.80
  20   4   1    6.10    2.70
 -20   4  -1    6.60    1.90
  20   4   1    6.70    2.10
 -20   4  -1    7.70    1.70
 -20   4  -1    8.80    1.90
 -20   4  -1    7.40    1.90
  20   4   1    7.10    1.60
  20   4   1    7.30    1.60
  20   4   1    9.30    2.00
  22  -4   1   27.90    3.50
 -22  -4  -1   29.70    2.60
  22  -4   1   33.30    3.10
  22  -4   1   27.40    3.00
 -22  -4  -1   23.30    5.10
  22  -4   1   31.80    4.10
  22  -4   1   24.30    2.70
  22   4   1   27.30    2.60
 -22   4  -1   30.50    2.90
  22   4   1   27.40    3.60
 -22   4  -1   26.70    2.60
  22   4   1   30.50    2.90
 -22   4  -1   26.20    2.60
  22   4   1   26.50    3.80
  22   4   1   26.00    2.50
 -22   4  -1   28.30    3.00
  24  -4   1    3.10    3.00
 -24  -4  -1   11.50    4.50
  24  -4   1   -1.00    1.70
  24  -4   1    0.70    1.80
  24  -4   1   -0.80    2.30
 -24  -4  -1    0.60    1.30
  24  -4   1   -0.10    1.60
  24   4   1    0.80    1.50
 -24   4  -1    1.60    1.20
  24   4   1    3.00    2.30
  24   4   1    0.10    1.40
  24   4   1    0.40    2.30
  24   4   1    2.00    1.50
  24   4   1   -0.80    2.70
 -24   4  -1   -1.50    1.90
 -24   4  -1    0.30    1.60
 -26  -4  -1   -0.10    1.20
 -26  -4  -1    6.60    4.90
  26  -4   1    8.20    3.60
  26  -4   1    2.00    1.90
  26  -4   1    1.30    1.80
  26  -4   1    1.50    2.60
  26  -4   1    2.40    1.80
  26   4   1    1.10    1.60
  26   4   1    3.40    2.50
  26   4   1    7.70    1.90
 -26   4  -1    3.30    1.30
  26   4   1   -1.30    3.80
 -26   4  -1    2.00    1.60
 -26   4  -1   -3.30    1.50
  26   4   1    6.10    1.60
  27  -5  -1   25.00    3.50
 -27  -5   1   29.20    6.30
  27  -5  -1   31.10    3.90
  27  -5  -1   29.60    3.40
  27  -5  -1   34.00    5.50
  27   5  -1   29.20    3.00
 -27   5   1   33.80    2.90
  27   5  -1   28.40    4.40
  27   5  -1   30.50    3.80
 -27   5   1   33.80    3.60
  27   5  -1   28.70    3.00
 -27   5   1   28.50    3.50
 -27   5   1   25.50    3.30
  27   5  -1   40.70    3.60
  25  -5  -1  136.59    7.40
 -25  -5   1  140.39   10.40
  25  -5  -1  143.29    7.00
 -25  -5   1  138.39    6.60
  25  -5  -1  142.69    9.00
 -25   5   1  137.59    6.90
 -25   5   1  137.79    6.50
 -25   5   1  140.79    7.30
  25   5  -1  136.19    6.50
  25   5  -1  126.69    6.50
  25   5  -1  149.88    6.90
 -25   5   1  142.29    7.00
  25   5  -1  133.19    7.50
 -23  -5   1   19.00    2.40
  23  -5  -1   19.50    3.20
 -23  -5   1   16.10    5.00
  23  -5  -1   15.60    2.50
  23  -5  -1   22.40    4.10
  23  -5  -1   18.90    2.80
  23   5  -1   22.10    3.80
  23   5  -1   18.10    2.30
 -23   5   1   19.40    2.40
  23   5  -1   16.40    3.10
 -23   5   1   17.40    2.70
  23   5  -1   15.40    2.90
  23   5  -1   20.30    2.50
 -23   5   1   15.80    2.90
 -23   5   1   20.60    3.10
  21  -5  -1   14.40    2.40
 -21  -5   1   14.30    2.10
  21  -5  -1   16.40    2.40
  21  -5  -1   10.80    3.00
  21  -5  -1   17.20    3.60
 -21  -5   1   13.20    4.70
  21   5  -1   14.60    2.70
  21   5  -1   12.60    2.40
 -21   5   1   16.00    2.90
 -21   5   1   15.30    2.20
  21   5  -1   12.40    2.80
 -21   5   1   14.20    2.60
  21   5  -1   11.70    2.00
 -21   5   1   14.30    2.40
  21   5  -1   23.10    3.50
  21   5  -1   14.10    2.10
  19  -5  -1  114.09    5.70
 -19  -5   1  112.69    5.30
 -19  -5   1  117.49    8.80
  19  -5  -1  105.89    5.80
 -19  -5   1  113.99    5.10
 -19  -5   1  116.29    5.20
  19  -5  -1  119.49    5.60
  19  -5  -1  105.89    6.30
  19  -5  -1  113.89    5.70
  19  -5  -1  113.79    7.00
 -19  -5   1  103.39    5.10
 -19   5   1  107.79    5.40
  19   5  -1  113.79    5.30
 -19   5   1  113.19    7.30
  19   5  -1  106.29    5.60
  19   5  -1  103.09    5.90
 -19   5   1  114.29    5.70
  19   5  -1  112.99    6.50
  19   5  -1  107.39    5.80
 -19   5   1  111.29    6.00
 -19   5   1  119.29    6.40
  19   5  -1  103.79    5.20
 -17  -5   1   59.39    3.50
 -17  -5   1   55.39    3.90
  17  -5  -1   69.49    3.90
 -17  -5   1   57.19    3.50
  17  -5  -1   68.29    3.90
  17  -5  -1   63.79    4.60
 -17  -5   1   62.39    6.70
 -17  -5   1   66.79    3.70
  17  -5  -1   66.09    4.00
 -17  -5   1   68.09    3.90
  17  -5  -1   64.29    5.10
  17   5  -1   61.89    4.10
 -17   5   1   69.49    4.70
 -17   5   1   59.09    3.60
 -17   5   1   62.59    4.00
 -17   5   1   65.89    3.90
  17   5  -1   66.79    3.60
  17   5  -1   60.99    4.20
  17   5  -1   65.09    4.00
  17   5  -1   63.49    4.60
 -17   5   1   73.69    4.50
  17   5  -1   60.89    3.50
  15  -5  -1    8.10    2.30
 -15  -5   1    3.60    1.60
  15  -5  -1    7.10    1.60
 -15  -5   1    2.90    1.10
 -15  -5   1    2.70    1.40
  15  -5  -1    2.70    1.90
  15  -5  -1    8.30    1.60
 -15  -5   1    4.50    1.60
 -15  -5   1    5.50    1.30
  15   5  -1    3.40    1.10
  15   5  -1    3.30    1.60
  15   5  -1    3.10    1.60
 -15   5   1    8.10    2.10
 -15   5   1    5.70    1.50
  15   5  -1    1.70    1.60
 -15   5   1    7.30    1.90
  15   5  -1    1.10    1.80
 -15   5   1    8.50    1.60
  15   5  -1    2.60    1.20
 -15   5   1    7.70    1.60
 -15   5   1    7.50    1.10
 -13  -5   1   33.90    2.70
  13  -5  -1   33.60    3.30
 -13  -5   1   34.40    2.90
 -13  -5   1   33.30    2.30
  13  -5  -1   37.30    3.60
  13  -5  -1   29.40    2.60
 -13  -5   1   32.80    2.70
 -13  -5   1   37.80    2.50
  13  -5  -1   28.50    2.70
 -13   5   1   36.90    3.40
  13   5  -1   35.60    3.20
 -13   5   1   31.90    2.60
  13   5  -1   35.10    3.00
 -13   5   1   33.70    2.80
  13   5  -1   32.50    2.80
 -13   5   1   31.80    3.40
  13   5  -1   34.40    2.30
 -13   5   1   32.30    2.50
 -13   5   1   33.20    2.10
  13   5  -1   34.10    2.40
  13   5  -1   33.70    3.00
 -11  -5   1  396.96   14.50
 -11  -5   1  388.76   14.70
  11  -5  -1  413.76   14.70
 -11  -5   1  408.86   14.80
 -11  -5   1  404.86   14.70
  11  -5  -1  399.56   14.80
  11  -5  -1  386.36   15.00
 -11  -5   1  413.36   14.50
  11  -5  -1  389.56   15.40
  11  -5  -1  431.96   14.90
 -11   5   1  397.26   14.10
  11   5  -1  422.46   15.00
  11   5  -1  407.46   14.80
  11   5  -1  385.46   14.90
 -11   5   1  392.56   14.70
  11   5  -1  402.66   14.40
 -11   5   1  406.66   15.40
 -11   5   1  422.26   15.50
  11   5  -1  388.46   14.90
 -11   5   1  419.46   14.80
 -11   5   1  411.56   14.70
  11   5  -1  389.56   14.50
  -9  -5   1  370.66   13.30
  -9  -5   1  366.76   13.60
   9  -5  -1  359.56   13.80
   9  -5  -1  382.46   13.50
   9  -5  -1  384.26   13.70
  -9  -5   1  369.76   13.70
  -9  -5   1  361.46   13.40
  -9  -5   1  351.86   12.80
  -9  -5   1  359.56   13.30
   9  -5  -1  374.06   14.20
  -9   5   1  372.26   13.00
  -9   5   1  372.16   14.10
  -9   5   1  366.86   13.60
   9   5  -1  363.86   13.80
   9   5  -1  365.16   12.80
   9   5  -1  360.76   13.70
   9   5  -1  365.46   13.40
  -9   5   1  373.06   13.50
   9   5  -1  378.26   13.60
   9   5  -1  373.96   13.30
   9   5  -1  382.76   13.80
  -9   5   1  398.26   13.50
  -9   5   1  365.06   13.50
   7  -5  -1   15.70    1.80
   7  -5  -1   14.90    1.60
  -7  -5   1   19.50    1.80
   7  -5  -1   19.30    1.90
  -7  -5   1   12.70    1.20
   7  -5  -1   12.90    2.30
  -7  -5   1   20.20    1.80
   7   5  -1   15.50    1.50
  -7   5   1   15.70    1.60
  -7   5   1   13.60    1.60
   7   5  -1   16.40    1.70
  -7   5   1   14.30    2.10
   7   5  -1   18.80    1.70
   7   5  -1   13.80    1.20
  -7   5   1   14.60    1.70
  -7   5   1   19.70    1.60
  -7   5   1   15.10    2.20
  -7   5   1   16.30    1.80
  -5  -5   1   11.50    1.10
  -5  -5   1   11.20    1.70
   5  -5  -1   15.70    1.90
   5  -5  -1   12.60    1.50
  -5  -5   1   12.30    1.40
   5  -5  -1   11.40    1.40
  -5  -5   1    8.90    1.20
   5  -5  -1    9.70    1.30
  -5  -5   1   10.70    1.30
   5  -5  -1   13.20    1.30
   5   5  -1    9.90    1.60
   5   5  -1   11.10    1.60
   5   5  -1   10.20    1.10
  -5   5   1    9.90    1.30
  -5   5   1   12.90    1.50
   5   5  -1   10.70    1.40
  -5   5   1   13.80    1.40
   5   5  -1   11.40    1.60
   5   5  -1    9.00    1.20
   5   5  -1   10.20    1.30
  -5   5   1   11.60    1.90
  -3  -5   1  365.76   12.70
  -3  -5   1  357.36   12.80
  -3  -5   1  351.66   12.70
   3  -5  -1  347.07   13.20
  -3  -5   1  381.06   13.20
  -3  -5   1  356.46   12.90
   3  -5  -1  365.16   12.80
  -3  -5   1  341.57   12.70
   3  -5  -1  348.37   12.80
   3  -5  -1  369.86   12.90
   3  -5  -1  348.37   12.90
   3  -5  -1  345.37   12.90
   3  -5  -1  361.26   12.60
   3   5  -1  358.86   12.80
  -3   5   1  343.77   12.80
   3   5  -1  349.57   12.70
   3   5  -1  358.96   12.70
   3   5  -1  377.56   13.10
  -3   5   1  340.67   12.90
   3   5  -1  365.56   12.80
  -3   5   1  357.96   13.00
  -3   5   1  356.96   13.10
  -3   5   1  346.67   12.60
  -3   5   1  353.46   13.20
   3   5  -1  370.66   13.00
   3   5  -1  387.56   13.20
   1  -5  -1    5.50    1.00
  -1  -5   1    6.50    1.40
  -1  -5   1    5.80    1.00
   1  -5  -1    6.00    1.00
   1  -5  -1    5.10    0.90
  -1  -5   1    5.90    1.10
  -1  -5   1    5.40    1.10
   1  -5  -1    6.40    1.10
   1  -5  -1    8.20    1.30
  -1  -5   1    2.40    1.40
  -1  -5   1    7.70    1.10
   1   5  -1    3.20    1.40
   1   5  -1    6.20    1.30
  -1   5   1    5.80    1.10
   1   5  -1    5.20    1.00
   1   5  -1    5.70    1.00
   1   5  -1    5.40    1.10
  -1   5   1    6.30    1.30
  -1   5   1    7.10    1.50
  -1   5   1    6.70    1.00
  -1   5   1    7.70    1.10
   1   5  -1    6.60    1.10
   1   5  -1    5.30    1.20
  -1   5   1    5.70    1.00
  -1  -5  -1  292.57   10.90
  -1  -5  -1  293.77   10.80
   1  -5   1  300.57   10.90
   1  -5   1  300.97   11.10
  -1  -5  -1  327.37   11.10
  -1  -5  -1  294.47   10.80
  -1  -5  -1  324.77   11.90
   1  -5   1  289.87   10.90
  -1  -5  -1  296.17   10.70
   1  -5   1  315.07   11.10
   1  -5   1  318.77   11.40
   1  -5   1  301.87   10.90
  -1  -5  -1  299.77   10.90
   1   5   1  299.37   10.80
   1   5   1  321.37   11.20
   1   5   1  301.27   10.90
   1   5   1  290.37   10.70
   1   5   1  293.87   11.00
  -1   5  -1  294.17   10.90
  -1   5  -1  313.57   11.20
  -1   5  -1  307.37   10.90
  -1   5  -1  294.27   11.30
   1   5   1  300.87   10.80
  -1   5  -1  296.67   11.00
  -1   5  -1  305.37   10.90
   3  -5   1  513.25   18.60
  -3  -5  -1  526.25   18.20
  -3  -5  -1  514.35   18.20
  -3  -5  -1  518.85   19.40
  -3  -5  -1  537.15   18.20
   3  -5   1  530.75   18.40
   3  -5   1  536.45   18.40
   3  -5   1  518.85   18.30
   3  -5   1  541.15   18.90
   3  -5   1  548.25   18.50
  -3  -5  -1  518.85   18.30
  -3  -5  -1  507.05   18.20
  -3  -5  -1  491.05   18.10
  -3   5  -1  530.75   18.40
  -3   5  -1  518.15   18.80
  -3   5  -1  524.05   18.40
  -3   5  -1  525.45   18.50
   3   5   1  508.25   18.30
   3   5   1  511.75   18.20
   3   5   1  526.85   18.20
   3   5   1  513.55   18.50
  -3   5  -1  535.45   18.50
   3   5   1  524.45   18.20
   3   5   1  521.95   18.20
   5  -5   1   17.50    2.20
  -5  -5  -1   13.00    1.40
   5  -5   1   12.90    1.80
  -5  -5  -1   12.10    1.30
   5  -5   1   14.20    1.60
  -5  -5  -1   10.40    1.30
  -5  -5  -1   12.30    1.20
   5  -5   1   10.90    1.40
   5  -5   1   14.00    1.50
  -5  -5  -1   17.20    3.10
  -5  -5  -1   11.40    1.20
  -5   5  -1   15.10    1.80
   5   5   1   13.60    1.30
   5   5   1   11.60    1.40
   5   5   1   12.90    1.20
  -5   5  -1   12.70    1.50
  -5   5  -1   12.60    1.90
   5   5   1   10.90    1.10
  -5   5  -1   13.20    1.60
   5   5   1    9.80    1.50
   5   5   1   10.50    1.40
  -5   5  -1   14.60    1.50
  -7  -5  -1   78.39    3.10
   7  -5   1   67.29    3.70
   7  -5   1   63.79    3.80
   7  -5   1   72.09    5.60
  -7  -5  -1   72.89    3.20
  -7  -5  -1   68.19    3.10
   7  -5   1   62.69    3.40
  -7  -5  -1   66.99    3.10
   7  -5   1   69.99    4.30
   7   5   1   68.19    3.50
  -7   5  -1   69.79    4.10
  -7   5  -1   66.09    3.50
   7   5   1   65.59    3.10
   7   5   1   64.09    3.00
   7   5   1   65.69    2.90
  -7   5  -1   76.29    4.00
  -7   5  -1   64.39    3.50
   9  -5   1  165.58    6.50
  -9  -5  -1  159.48    6.20
  -9  -5  -1  162.48    6.10
   9  -5   1  149.88    7.20
   9  -5   1  160.58    6.90
   9  -5   1  154.28    6.50
  -9  -5  -1  154.98    6.50
  -9   5  -1  166.98    6.70
  -9   5  -1  166.08    6.90
   9   5   1  153.38    6.70
  -9   5  -1  159.08    6.50
   9   5   1  153.78    7.10
  -9   5  -1  154.88    7.40
   9   5   1  159.88    6.50
  -9   5  -1  156.08    6.50
   9   5   1  161.18    5.70
   9   5   1  153.78    6.40
   9   5   1  168.18    7.00
   9   5   1  163.28    6.10
   9   5   1  157.38    6.50
  11  -5   1  444.06   16.00
  11  -5   1  423.66   15.40
 -11  -5  -1  428.56   15.40
 -11  -5  -1  428.56   17.60
 -11  -5  -1  431.86   15.00
  11  -5   1  407.46   16.10
 -11  -5  -1  419.46   14.90
  11  -5   1  401.56   15.60
  11  -5   1  430.76   15.30
 -11   5  -1  422.56   15.30
 -11   5  -1  419.66   15.50
  11   5   1  420.56   15.40
  11   5   1  420.36   15.40
  11   5   1  425.56   15.40
 -11   5  -1  434.46   16.10
 -11   5  -1  403.16   15.80
  11   5   1  431.56   16.30
  11   5   1  426.06   14.90
 -11   5  -1  426.36   15.90
 -11   5  -1  405.86   15.30
  11   5   1  423.46   15.00
  11   5   1  436.56   15.70
 -13  -5  -1   71.29    4.00
  13  -5   1   75.19    3.90
 -13  -5  -1   75.09    3.40
  13  -5   1   74.29    4.40
  13  -5   1   79.69    4.10
 -13  -5  -1   75.69    3.50
  13  -5   1   73.79    4.80
  13  -5   1   71.09    3.80
 -13  -5  -1   74.09    6.30
 -13   5  -1   71.59    3.80
 -13   5  -1   78.69    3.90
  13   5   1   76.79    4.20
 -13   5  -1   64.79    4.70
  13   5   1   69.49    4.10
 -13   5  -1   80.79    3.90
 -13   5  -1   73.99    4.10
  13   5   1   74.79    4.10
  13   5   1   74.29    3.50
  13   5   1   78.09    3.50
  13   5   1   61.49    4.80
 -13   5  -1   70.19    4.30
  15  -5   1  139.99    7.30
  15  -5   1  148.99    6.40
  15  -5   1  132.39    6.80
 -15  -5  -1  145.39    5.90
 -15  -5  -1  156.28    9.10
 -15  -5  -1  144.19    5.90
 -15  -5  -1  144.49    6.50
  15  -5   1  146.69    6.30
  15  -5   1  152.88    6.50
  15   5   1  140.49    6.50
  15   5   1  143.99    6.40
 -15   5  -1  154.68    6.40
 -15   5  -1  145.79    6.40
  15   5   1  151.98    5.90
  15   5   1  145.59    5.80
  15   5   1  138.19    6.60
 -15   5  -1  141.89    6.60
 -15   5  -1  154.18    7.40
 -15   5  -1  144.49    6.80
  15   5   1  143.99    6.50
  17  -5   1    1.60    2.00
 -17  -5  -1    3.60    3.90
  17  -5   1    0.20    1.50
 -17  -5  -1    0.30    1.70
  17  -5   1    2.90    2.30
 -17  -5  -1    3.60    1.30
  17  -5   1    1.20    1.60
 -17  -5  -1    2.50    1.20
 -17   5  -1    1.70    1.40
  17   5   1    4.90    2.00
  17   5   1    3.30    1.80
 -17   5  -1    2.00    1.40
  17   5   1    0.30    1.20
  17   5   1    2.80    1.70
 -17   5  -1    2.60    1.90
 -17   5  -1    2.30    1.90
  17   5   1    4.30    1.30
  17   5   1    4.10    2.20
 -17   5  -1    1.70    1.50
  19  -5   1    1.40    1.70
 -19  -5  -1    2.90    1.40
  19  -5   1    6.80    2.40
  19  -5   1    4.60    1.80
 -19  -5  -1    4.70    1.40
  19  -5   1    2.40    2.70
 -19  -5  -1    7.80    4.30
  19  -5   1    2.90    1.70
  19   5   1    5.20    1.50
  19   5   1    6.20    2.50
 -19   5  -1    5.10    1.60
  19   5   1    5.70    2.00
 -19   5  -1    5.10    1.80
  19   5   1    6.70    2.00
  19   5   1    4.90    1.50
 -19   5  -1    4.90    2.00
  19   5   1    6.00    2.20
 -19   5  -1    3.80    1.90
 -21  -5  -1   18.30    4.90
  21  -5   1   23.70    2.70
  21  -5   1   26.00    3.00
 -21  -5  -1   20.50    2.20
  21  -5   1   19.70    2.60
  21  -5   1   23.00    3.40
  21  -5   1   23.50    3.90
  21   5   1   21.00    2.20
 -21   5  -1   29.10    4.70
 -21   5  -1   21.80    2.40
 -21   5  -1   19.90    2.70
  21   5   1   25.00    3.30
  21   5   1   19.40    2.70
  21   5   1   13.90    2.70
  21   5   1   18.90    3.40
 -21   5  -1   26.20    3.40
  21   5   1   19.20    2.20
  23  -5   1    6.70    2.20
  23  -5   1    5.70    2.10
  23  -5   1   12.70    3.40
  23  -5   1    3.10    2.60
 -23  -5  -1    5.80    4.10
 -23  -5  -1    5.40    1.60
  23  -5   1    7.70    2.10
 -23   5  -1    6.20    1.90
 -23   5  -1    8.40    1.80
  23   5   1    1.40    2.20
 -23   5  -1    5.10    2.00
  23   5   1    6.70    1.70
  23   5   1    6.20    1.70
  23   5   1    6.30    2.80
  23   5   1    8.30    2.70
  23   5   1   10.60    2.20
 -25  -5  -1   -0.10    1.30
 -25  -5  -1    2.00    4.00
  25  -5   1    0.00    2.40
  25  -5   1    1.90    1.80
  25  -5   1   -2.70    1.70
  25  -5   1   -0.50    1.80
  25  -5   1   -2.60    2.90
 -25   5  -1   -0.10    1.80
  25   5   1   -0.30    1.40
 -25   5  -1    2.10    1.40
  25   5   1    3.90    1.90
  25   5   1    2.50    2.40
  25   5   1   -0.40    1.40
  25   5   1    0.20    2.70
  26  -6  -1   26.40    3.50
  26  -6  -1   22.80    4.70
  26  -6  -1   26.30    3.20
 -26  -6   1   22.90    2.80
 -26  -6   1   23.50    5.80
  26  -6  -1   18.00    3.40
  26   6  -1   25.60    2.90
 -26   6   1   29.50    5.50
  26   6  -1   22.00    4.00
  26   6  -1   24.80    3.60
  26   6  -1   23.30    2.70
 -26   6   1   22.80    3.20
 -26   6   1   23.40    2.80
 -26   6   1   23.20    3.10
  24  -6  -1    6.80    3.60
 -24  -6   1    1.90    5.00
  24  -6  -1    4.10    2.50
  24  -6  -1    4.60    2.10
 -24  -6   1    3.00    1.60
  24  -6  -1    3.20    2.20
  24  -6  -1   -2.60    1.90
 -24   6   1    2.50    2.40
 -24   6   1    1.30    1.90
  24   6  -1    5.40    2.60
  24   6  -1    3.60    1.70
 -24   6   1    2.80    2.10
  24   6  -1    4.50    2.00
  24   6  -1    5.00    1.80
  24   6  -1    2.80    2.80
  22  -6  -1    5.20    2.00
 -22  -6   1    7.70    1.80
 -22  -6   1    8.20    4.80
  22  -6  -1    6.40    2.50
  22  -6  -1    2.00    2.00
  22  -6  -1    7.20    3.40
  22  -6  -1    4.60    2.00
 -22   6   1    7.60    2.30
  22   6  -1    1.80    2.20
  22   6  -1    6.80    2.40
  22   6  -1    5.90    1.70
  22   6  -1    6.60    1.90
 -22   6   1    4.70    2.30
 -22   6   1    5.30    1.70
  22   6  -1   10.60    2.40
  22   6  -1    3.60    2.80
 -22   6   1    6.40    2.50
 -20  -6   1    2.30    1.40
 -20  -6   1    1.20    4.10
  20  -6  -1    5.80    2.90
  20  -6  -1    5.30    2.40
  20  -6  -1    1.90    1.90
  20   6  -1    1.40    1.50
 -20   6   1    0.30    1.50
  20   6  -1    2.20    1.50
 -20   6   1    1.70    2.20
  20   6  -1    4.20    2.60
 -20   6   1    6.80    2.30
  20   6  -1    4.10    3.60
  20   6  -1    3.20    1.90
 -20   6   1    2.70    1.90
 -18  -6   1    1.70    1.50
 -18  -6   1    6.20    4.00
  18  -6  -1    5.20    1.80
 -18  -6   1    1.20    1.90
  18  -6  -1    4.70    1.70
 -18  -6   1    1.10    1.30
 -18  -6   1    2.10    1.40
  18  -6  -1    1.90    2.30
  18  -6  -1   -3.20    2.40
 -18  -6   1    5.00    1.70
 -18   6   1    5.20    1.80
 -18   6   1    3.80    1.60
 -18   6   1   -0.90    1.90
  18   6  -1    7.40    2.40
  18   6  -1    1.80    1.40
  18   6  -1    4.80    2.00
 -18   6   1    2.30    1.50
  18   6  -1    0.80    1.30
  18   6  -1    4.00    1.90
  18   6  -1    3.70    2.00
 -18   6   1   -0.40    2.00
 -16  -6   1    5.80    1.80
  16  -6  -1    5.30    1.70
 -16  -6   1    7.10    1.90
 -16  -6   1    5.20    1.40
 -16  -6   1    6.00    1.50
  16  -6  -1    3.80    2.30
  16  -6  -1    5.40    2.10
 -16  -6   1    4.40    1.50
  16  -6  -1    5.10    1.70
 -16   6   1    8.60    1.90
  16   6  -1    5.10    1.80
  16   6  -1    4.20    1.40
  16   6  -1    2.80    1.80
 -16   6   1    4.80    1.60
 -16   6   1    6.20    2.10
 -16   6   1    4.30    1.50
  16   6  -1    3.20    1.30
  16   6  -1    0.30    1.90
  16   6  -1    6.70    2.00
 -16   6   1    5.70    2.10
 -16   6   1    6.50    1.20
  14  -6  -1   15.40    2.00
  14  -6  -1   12.90    2.50
  14  -6  -1   10.50    1.80
 -14  -6   1   12.90    1.90
 -14  -6   1   14.90    1.80
  14  -6  -1    8.80    2.60
 -14  -6   1   12.40    1.50
 -14  -6   1   10.80    1.90
 -14  -6   1   12.70    2.10
  14   6  -1   14.10    1.60
 -14   6   1   10.20    2.50
 -14   6   1   16.90    1.50
 -14   6   1   15.30    2.00
  14   6  -1   14.80    2.20
 -14   6   1    7.50    2.10
  14   6  -1   17.00    2.40
 -14   6   1   14.40    2.50
  14   6  -1   13.00    2.10
 -14   6   1   13.90    2.00
  14   6  -1   12.00    2.30
  14   6  -1   12.90    1.70
 -12  -6   1  171.78    7.20
 -12  -6   1  175.28    7.10
 -12  -6   1  176.28    6.90
  12  -6  -1  182.78    7.30
 -12  -6   1  164.58    7.20
  12  -6  -1  179.48    7.70
  12  -6  -1  167.18    8.00
  12  -6  -1  176.08    7.40
 -12  -6   1  171.58    7.30
  12  -6  -1  186.48    7.40
  12   6  -1  174.58    7.00
  12   6  -1  172.78    6.90
  12   6  -1  170.18    7.50
 -12   6   1  179.98    6.60
 -12   6   1  176.88    7.30
  12   6  -1  172.28    7.50
 -12   6   1  191.48    7.80
 -12   6   1  174.18    7.40
 -12   6   1  181.68    7.30
 -12   6   1  177.18    8.00
  12   6  -1  176.98    7.30
 -10  -6   1   77.79    3.90
 -10  -6   1   85.19    4.00
 -10  -6   1   82.89    4.40
  10  -6  -1   91.19    4.30
  10  -6  -1   89.59    4.80
 -10  -6   1   82.59    3.40
 -10  -6   1   84.19    4.10
  10  -6  -1   86.29    4.30
  10  -6  -1   85.89    5.20
 -10  -6   1   86.39    4.40
 -10   6   1   92.89    5.00
 -10   6   1   87.99    4.30
 -10   6   1   83.29    4.40
 -10   6   1   85.39    4.30
 -10   6   1   80.39    4.90
  10   6  -1   83.39    6.10
 -10   6   1   91.59    3.70
  10   6  -1   92.79    4.70
  10   6  -1   84.09    3.30
  10   6  -1   86.59    4.00
 -10   6   1   84.69    4.50
  10   6  -1   83.49    4.50
  10   6  -1   82.59    4.30
  10   6  -1   85.39    4.00
  -8  -6   1    4.80    1.20
   8  -6  -1    6.20    1.50
   8  -6  -1    4.70    2.40
  -8  -6   1    6.50    1.30
  -8  -6   1    7.50    1.70
   8  -6  -1    5.30    1.60
   8  -6  -1    7.80    2.00
  -8  -6   1    2.90    1.60
  -8  -6   1    4.60    1.50
  -8  -6   1    7.30    1.10
   8   6  -1    6.70    1.80
  -8   6   1    4.70    1.60
  -8   6   1    5.60    2.00
  -8   6   1    7.30    1.30
   8   6  -1    4.80    1.30
  -8   6   1    4.50    2.00
  -8   6   1    3.00    1.30
   8   6  -1    5.30    0.90
   8   6  -1    7.00    1.80
   8   6  -1    5.80    1.60
  -8   6   1    5.60    1.40
  -8   6   1    8.30    1.60
   8   6  -1    5.50    1.20
  -6  -6   1    5.50    1.30
  -6  -6   1    5.80    1.70
   6  -6  -1    6.70    1.30
  -6  -6   1    4.40    1.20
   6  -6  -1    4.90    1.30
  -6  -6   1    6.20    1.30
  -6  -6   1    6.30    1.10
   6  -6  -1    5.90    1.20
   6  -6  -1    3.00    1.20
   6  -6  -1    4.50    1.90
   6  -6  -1    6.30    1.70
  -6  -6   1    5.90    1.50
   6  -6  -1    4.70    1.40
  -6   6   1    7.50    1.40
   6   6  -1    6.30    1.30
  -6   6   1    4.60    1.40
   6   6  -1    3.70    1.60
  -6   6   1    6.20    1.40
   6   6  -1    6.20    1.20
  -6   6   1    6.60    1.80
  -6   6   1    3.30    1.30
   6   6  -1    8.90    1.90
   6   6  -1    6.90    1.70
  -6   6   1    5.30    1.90
  -6   6   1    4.60    1.20
   6   6  -1    5.60    1.40
   6   6  -1    5.70    1.00
   4  -6  -1  133.29    5.70
   4  -6  -1  126.39    5.70
  -4  -6   1  137.99    5.80
   4  -6  -1  131.89    5.50
  -4  -6   1  136.29    6.00
  -4  -6   1  126.99    5.40
  -4  -6   1  136.49    5.40
   4  -6  -1  136.49    5.80
  -4  -6   1  132.19    5.40
  -4  -6   1  133.89    5.50
   4  -6  -1  139.79    5.50
   4  -6  -1  136.69    6.10
   4  -6  -1  143.09    5.40
   4   6  -1  146.19    5.60
  -4   6   1  129.99    6.10
   4   6  -1  131.99    6.00
  -4   6   1  138.29    5.50
  -4   6   1  135.79    5.70
   4   6  -1  138.79    5.50
   4   6  -1  138.69    5.50
   4   6  -1  146.09    5.90
   4   6  -1  134.39    5.80
  -4   6   1  136.19    5.80
   4   6  -1  133.69    5.40
   2  -6  -1   69.99    3.40
  -2  -6   1   71.99    3.30
   2  -6  -1   71.99    3.20
  -2  -6   1   69.49    3.30
  -2  -6   1   74.29    3.60
  -2  -6   1   70.69    3.90
  -2  -6   1   72.29    3.30
   2  -6  -1   62.39    4.00
   2  -6  -1   69.59    3.30
   2  -6  -1   66.39    3.30
  -2  -6   1   71.49    3.30
   2  -6  -1   70.39    3.50
   2  -6  -1   62.89    3.80
  -2   6   1   69.99    3.60
   2   6  -1   69.59    3.90
  -2   6   1   70.09    3.40
  -2   6   1   76.29    3.20
   2   6  -1   72.69    3.30
  -2   6   1   66.99    3.80
   2   6  -1   70.99    3.30
  -2   6   1   63.79    3.30
   2   6  -1   73.69    3.40
   2   6  -1   74.99    3.60
  -2   6   1   63.39    3.30
   2   6  -1   69.59    3.30
   2   6  -1   72.39    3.70
   0  -6   1    5.60    1.20
   0  -6  -1    1.80    2.00
   0  -6   1    5.80    1.20
   0  -6  -1    5.50    1.20
   0  -6  -1    5.80    1.20
   0  -6   1    6.90    1.20
   0  -6  -1    3.90    0.90
   0  -6  -1    4.50    1.40
   0  -6  -1    6.10    1.10
   0  -6   1    3.20    1.50
   0  -6   1    6.20    1.40
   0  -6  -1    3.60    1.00
   0  -6   1    4.20    1.10
   0   6   1    4.90    1.10
   0   6   1    5.20    1.10
   0   6  -1    8.30    1.30
   0   6  -1    3.40    1.10
   0   6   1    6.00    1.40
   0   6  -1    5.80    1.20
   0   6   1    5.30    1.00
   0   6  -1    4.80    1.10
   0   6   1    3.40    1.00
   0   6  -1    6.10    1.70
   0   6  -1    4.10    1.40
   0   6   1    5.40    1.50
  -2  -6  -1  230.38    9.00
   2  -6   1  241.08    8.90
   2  -6   1  238.68    8.80
   2  -6   1  242.08    9.40
   2  -6   1  236.58    9.10
   2  -6   1  231.68    8.80
  -2  -6  -1  230.18    8.80
   2  -6   1  248.88    9.00
  -2  -6  -1  225.48    8.70
  -2  -6  -1  243.38   10.10
  -2  -6  -1  234.88    8.70
  -2  -6  -1  235.48    8.70
  -2  -6  -1  229.08    8.60
   2   6   1  227.48    8.60
  -2   6  -1  246.98    8.90
  -2   6  -1  234.98    9.00
   2   6   1  229.38    8.70
  -2   6  -1  231.88    8.90
   2   6   1  238.18    8.70
  -2   6  -1  236.88    9.10
   2   6   1  238.48    8.70
   2   6   1  226.68    9.10
   2   6   1  225.48    8.90
  -2   6  -1  233.98    9.40
  -2   6  -1  253.07    8.90
   4  -6   1  127.79    5.20
  -4  -6  -1  124.69    5.00
   4  -6   1  127.69    5.20
  -4  -6  -1  119.19    5.20
   4  -6   1  128.29    6.00
  -4  -6  -1  113.19    6.80
  -4  -6  -1  118.79    5.00
  -4  -6  -1  127.19    5.00
  -4  -6  -1  121.49    5.00
   4  -6   1  126.59    5.40
  -4   6  -1  123.39    5.80
   4   6   1  117.59    4.90
  -4   6  -1  126.19    5.80
   4   6   1  120.79    4.90
  -4   6  -1  124.19    5.50
   4   6   1  121.19    5.10
   4   6   1  122.69    5.00
  -4   6  -1  129.29    5.30
   4   6   1  120.29    5.30
   4   6   1  122.39    5.50
  -6  -6  -1   17.70    1.80
  -6  -6  -1   17.20    3.80
  -6  -6  -1   21.40    2.10
   6  -6   1   19.10    1.90
  -6  -6  -1   17.90    1.70
   6  -6   1   21.40    2.10
  -6  -6  -1   19.20    1.70
   6  -6   1   20.10    2.40
   6  -6   1   15.90    1.80
  -6   6  -1   21.60    2.40
  -6   6  -1   14.80    2.30
   6   6   1   21.70    1.80
  -6   6  -1   21.40    2.10
  -6   6  -1   17.70    2.00
   6   6   1   19.70    2.20
   6   6   1   19.10    1.80
   6   6   1   19.00    2.00
   6   6   1   22.70    2.40
  -6   6  -1   20.30    2.00
   6   6   1   21.90    1.70
  -8  -6  -1  255.77    9.80
  -8  -6  -1  262.57   10.00
   8  -6   1  269.67   10.40
   8  -6   1  273.87   11.80
   8  -6   1  269.87   10.20
  -8  -6  -1  271.67    9.80
   8  -6   1  271.27   10.10
  -8  -6  -1  257.77    9.60
  -8  -6  -1  254.17   12.20
  -8  -6  -1  265.47    9.70
  -8   6  -1  260.37   10.70
   8   6   1  261.27   10.10
   8   6   1  270.77    9.80
  -8   6  -1  264.77   10.10
   8   6   1  269.47   10.20
  -8   6  -1  264.97    9.50
   8   6   1  267.87    9.60
  -8   6  -1  275.27   11.10
   8   6   1  277.97    9.80
  -8   6  -1  276.07   10.10
  -8   6  -1  267.67   10.30
   8   6   1  268.47   10.10
 -10  -6  -1    8.00    3.40
 -10  -6  -1   16.10    1.50
  10  -6   1   13.30    2.50
  10  -6   1   13.80    1.90
  10  -6   1   12.80    1.70
  10  -6   1   13.80    2.20
 -10  -6  -1   15.50    1.50
  10  -6   1   15.90    1.90
 -10  -6  -1   13.90    1.80
  10   6   1   13.80    2.30
  10   6   1   14.30    2.10
  10   6   1   12.50    1.90
 -10   6  -1   11.50    1.70
  10   6   1   17.10    2.10
 -10   6  -1   13.40    2.30
 -10   6  -1   14.20    1.90
  10   6   1   15.90    1.40
 -10   6  -1   19.30    2.70
 -10   6  -1   17.00    2.40
  10   6   1   13.30    1.20
  10   6   1   13.20    1.50
  10   6   1   15.80    2.10
 -10   6  -1   11.10    1.70
  12  -6   1  269.07   10.60
 -12  -6  -1  251.37   12.60
  12  -6   1  274.17   10.30
  12  -6   1  275.97   11.20
  12  -6   1  273.97   10.80
 -12  -6  -1  262.87   10.00
  12  -6   1  268.27   10.50
 -12  -6  -1  261.87   10.30
 -12  -6  -1  267.87    9.90
 -12   6  -1  268.17   10.90
  12   6   1  267.07   10.40
  12   6   1  260.87    9.90
  12   6   1  255.87   11.10
 -12   6  -1  258.47   10.40
  12   6   1  265.77    9.80
 -12   6  -1  274.07   10.50
  12   6   1  257.27   10.30
 -12   6  -1  283.87   10.40
  12   6   1  273.67   10.70
 -12   6  -1  278.97   10.30
 -12   6  -1  276.07   11.10
  14  -6   1   26.50    2.40
  14  -6   1   24.20    2.50
  14  -6   1   26.80    2.60
  14  -6   1   26.50    3.00
 -14  -6  -1   28.30    2.10
 -14  -6  -1   29.00    2.70
  14  -6   1   28.30    3.50
 -14  -6  -1   27.00    2.20
 -14  -6  -1   29.70    4.80
 -14   6  -1   28.40    2.60
 -14   6  -1   22.10    2.40
  14   6   1   26.90    2.10
  14   6   1   27.10    2.80
 -14   6  -1   23.90    3.20
  14   6   1   28.80    2.90
  14   6   1   31.20    2.90
 -14   6  -1   26.80    2.60
 -14   6  -1   32.80    3.00
  14   6   1   32.50    2.90
 -14   6  -1   28.30    3.10
  14   6   1   24.90    2.00
  14   6   1   24.70    3.40
  16  -6   1    1.70    1.50
  16  -6   1    2.40    1.60
 -16  -6  -1    0.60    3.50
  16  -6   1    0.40    2.30
  16  -6   1   -0.10    1.80
 -16  -6  -1   -0.70    1.60
  16  -6   1    1.60    1.40
 -16  -6  -1   -0.40    1.00
 -16  -6  -1    0.50    1.10
 -16   6  -1    1.00    1.30
 -16   6  -1   -0.30    1.40
 -16   6  -1   -0.30    1.70
  16   6   1   -0.20    1.10
  16   6   1    3.80    1.70
  16   6   1    0.60    1.80
 -16   6  -1    1.90    1.40
  16   6   1   -0.50    1.60
  16   6   1    2.90    1.80
 -16   6  -1   -1.50    1.70
  16   6   1    1.10    1.20
 -16   6  -1    0.40    2.30
  18  -6   1   53.69    4.60
 -18  -6  -1   43.70    3.00
 -18  -6  -1   51.39    3.10
 -18  -6  -1   56.19    6.80
  18  -6   1   53.49    3.80
  18  -6   1   47.10    3.70
  18  -6   1   53.79    5.10
  18  -6   1   47.60    3.70
  18   6   1   47.20    3.80
  18   6   1   47.50    3.10
 -18   6  -1   50.59    4.00
  18   6   1   53.79    3.20
 -18   6  -1   52.39    5.80
  18   6   1   47.20    3.90
 -18   6  -1   47.30    3.40
 -18   6  -1   48.50    4.00
  18   6   1   48.00    3.80
  18   6   1   48.70    4.30
  20  -6   1    2.20    1.80
  20  -6   1    2.50    1.80
 -20  -6  -1    9.00    4.30
  20  -6   1    1.80    1.70
  20  -6   1   -1.60    2.40
 -20  -6  -1    3.20    1.40
 -20  -6  -1    1.00    1.60
  20   6   1    1.60    2.00
  20   6   1    1.20    2.10
 -20   6  -1    3.40    1.60
 -20   6  -1    3.80    1.90
  20   6   1    1.60    1.40
  20   6   1    1.30    1.30
 -20   6  -1    1.60    1.80
  20   6   1    2.90    1.80
 -20   6  -1    1.10    1.90
  20   6   1    4.40    2.40
  22  -6   1    6.10    2.10
 -22  -6  -1    7.10    1.70
  22  -6   1    8.10    2.20
  22  -6   1    8.00    2.60
  22  -6   1    9.20    3.20
 -22  -6  -1   12.80    4.50
  22  -6   1    5.60    2.00
  22   6   1    2.60    2.70
  22   6   1    2.20    2.20
  22   6   1    9.00    2.30
  22   6   1    7.90    2.60
 -22   6  -1    6.20    2.00
 -22   6  -1    5.00    2.00
 -22   6  -1    8.70    2.20
  22   6   1    6.60    1.70
  22   6   1    5.80    1.90
  24  -6   1   -2.20    1.70
  24  -6   1   -2.30    2.20
  24  -6   1    1.20    2.80
 -24  -6  -1    0.20    1.30
  24  -6   1   -0.10    1.80
 -24  -6  -1    2.30    4.20
  24  -6   1    0.60    1.70
 -24   6  -1   -2.30    1.50
 -24   6  -1    0.20    2.00
  24   6   1    2.10    1.80
  24   6   1    1.00    1.40
  24   6   1   -1.10    2.60
  24   6   1    3.00    2.30
 -24   6  -1    2.60    1.60
  24   6   1    1.60    1.50
 -24   6  -1   -1.70    1.50
  26  -6   1   -0.20    2.50
  26  -6   1    3.80    2.20
  26  -6   1   12.60    3.70
 -26  -6  -1    6.90    4.30
  26  -6   1    1.20    2.00
  26  -6   1    7.30    2.20
  26   6   1    0.30    2.40
 -26   6  -1    3.70    1.60
  26   6   1    3.20    1.60
  26   6   1    7.70    2.10
  26   6   1    2.80    2.80
  26   6   1    4.30    1.50
 -26   6  -1    1.40    2.00
 -27  -7   1   45.80    7.40
  27  -7  -1   22.30    3.20
 -27  -7   1   40.70    5.50
  27  -7  -1   37.30    5.50
  27  -7  -1   25.00    3.50
  27  -7  -1   29.80    4.00
  27   7  -1   29.10    4.90
  27   7  -1   30.70    3.20
  27   7  -1   26.70    2.90
  27   7  -1   35.00    4.50
 -27   7   1   30.70    3.80
 -27   7   1   29.50    3.70
 -27   7   1   34.90    3.80
  25  -7  -1   78.39    6.10
  25  -7  -1   80.29    5.80
  25  -7  -1   93.19    7.50
 -25  -7   1   89.69    4.90
 -25  -7   1   86.19    9.20
  25  -7  -1   69.19    5.10
  25  -7  -1   78.69    5.30
  25   7  -1   73.79    4.60
  25   7  -1   75.39    5.50
  25   7  -1   78.69    4.80
 -25   7   1   75.99    5.20
 -25   7   1   82.79    5.60
 -25   7   1   84.79    5.70
  25   7  -1   87.79    6.50
 -25   7   1   86.89    5.00
  23  -7  -1    7.90    2.20
  23  -7  -1    8.40    2.40
  23  -7  -1    8.40    2.70
  23  -7  -1    5.90    2.20
  23  -7  -1   11.30    3.80
 -23  -7   1    8.90    1.90
  23   7  -1    7.20    1.80
 -23   7   1   11.70    2.50
 -23   7   1    8.70    2.60
  23   7  -1   12.40    3.10
  23   7  -1   12.40    3.00
  23   7  -1    3.10    1.80
 -23   7   1    7.20    2.50
 -23   7   1    7.60    2.00
  23   7  -1   13.30    2.80
  21  -7  -1   16.30    2.60
  21  -7  -1   18.60    3.80
 -21  -7   1   17.80    2.40
  21  -7  -1   17.80    2.80
 -21  -7   1   19.40    5.50
  21  -7  -1   13.70    2.50
  21   7  -1   25.10    3.50
  21   7  -1   18.50    3.00
 -21   7   1   18.90    3.00
  21   7  -1   20.40    3.00
  21   7  -1   21.80    2.50
 -21   7   1   19.10    3.30
 -21   7   1   18.10    2.60
  21   7  -1   14.70    2.90
 -21   7   1   19.80    2.80
 -19  -7   1   12.10    4.60
  19  -7  -1    0.80    2.70
  19  -7  -1    0.20    1.90
  19  -7  -1    4.80    1.90
 -19  -7   1    6.70    1.60
  19  -7  -1    3.60    1.90
 -19  -7   1    6.10    1.70
 -19  -7   1    8.10    1.80
 -19   7   1    4.20    2.10
  19   7  -1    5.50    2.40
  19   7  -1    5.20    2.20
  19   7  -1    4.40    1.60
 -19   7   1    0.70    2.20
  19   7  -1    6.70    1.70
  19   7  -1   10.00    2.40
  19   7  -1    4.70    2.20
 -19   7   1    4.40    2.50
 -19   7   1    5.10    1.80
  17  -7  -1  182.78    9.20
  17  -7  -1  171.98    8.50
 -17  -7   1  172.68    8.10
 -17  -7   1  178.08    7.70
  17  -7  -1  181.78    8.10
 -17  -7   1  176.98    7.50
 -17  -7   1  188.78    7.70
  17  -7  -1  203.18    8.20
 -17  -7   1  180.78    7.50
  17  -7  -1  178.48    8.00
 -17  -7   1  179.98   11.10
  17   7  -1  192.48    7.70
  17   7  -1  184.98    8.30
 -17   7   1  195.48    8.50
  17   7  -1  184.78    7.50
  17   7  -1  188.68    8.60
 -17   7   1  187.28    8.10
  17   7  -1  179.98    8.30
 -17   7   1  176.88    8.80
 -17   7   1  192.48    8.10
  17   7  -1  200.28    8.30
 -17   7   1  163.48    7.80
  15  -7  -1   43.80    3.40
 -15  -7   1   40.90    3.10
  15  -7  -1   49.30    4.60
  15  -7  -1   46.10    3.50
 -15  -7   1   41.90    3.30
 -15  -7   1   43.20    4.00
 -15  -7   1   41.90    3.00
  15  -7  -1   46.40    3.40
  15  -7  -1   46.60    4.40
 -15  -7   1   37.90    2.70
 -15   7   1   47.30    4.10
  15   7  -1   39.70    2.90
 -15   7   1   44.70    2.50
 -15   7   1   54.29    4.10
  15   7  -1   35.20    3.40
 -15   7   1   50.39    3.50
  15   7  -1   38.20    2.80
  15   7  -1   41.90    3.50
 -15   7   1   43.00    3.20
  15   7  -1   36.80    3.40
 -15   7   1   43.20    3.30
  15   7  -1   36.50    3.70
 -13  -7   1    3.40    1.10
 -13  -7   1    2.30    1.50
 -13  -7   1    1.90    1.20
  13  -7  -1    2.60    1.40
 -13  -7   1    4.80    1.80
  13  -7  -1    4.70    1.90
  13  -7  -1    2.30    1.40
  13  -7  -1    4.00    1.60
  13  -7  -1   -0.40    1.90
  13   7  -1    3.20    1.20
 -13   7   1    2.30    1.50
  13   7  -1    1.80    1.10
 -13   7   1    1.60    1.30
  13   7  -1    1.00    1.50
 -13   7   1    6.10    1.20
 -13   7   1    1.90    1.80
 -13   7   1   -0.20    1.20
 -13   7   1    8.60    2.20
  13   7  -1    9.20    2.00
  13   7  -1    6.50    1.90
 -11  -7   1    1.90    1.00
  11  -7  -1    6.20    1.90
 -11  -7   1    0.60    1.30
  11  -7  -1    2.10    1.30
 -11  -7   1    0.90    1.60
 -11  -7   1    0.90    0.70
 -11  -7   1    0.50    1.40
  11  -7  -1    2.90    1.30
  11  -7  -1    3.00    1.50
 -11  -7   1   -0.30    1.00
  11  -7  -1    1.90    1.90
  11   7  -1    1.70    1.50
 -11   7   1    1.80    1.50
 -11   7   1    3.20    1.30
  11   7  -1    2.20    1.70
 -11   7   1    2.20    1.30
  11   7  -1    1.60    1.40
 -11   7   1    3.10    2.00
  11   7  -1    0.80    1.50
 -11   7   1    4.50    1.50
  11   7  -1    1.90    1.10
  11   7  -1    1.80    0.70
  11   7  -1    2.00    1.10
 -11   7   1    2.20    1.80
   9  -7  -1  261.57   10.00
  -9  -7   1  254.87    9.70
  -9  -7   1  248.78    9.60
   9  -7  -1  259.27   10.70
  -9  -7   1  254.97    9.90
   9  -7  -1  258.67    9.80
   9  -7  -1  256.77   10.30
  -9  -7   1  250.37    9.20
   9  -7  -1  255.47   10.10
   9  -7  -1  263.07    9.80
  -9  -7   1  250.87   10.00
  -9  -7   1  244.38    9.70
   9   7  -1  256.37    9.60
  -9   7   1  259.47   10.00
  -9   7   1  246.68    9.70
  -9   7   1  257.77    9.40
   9   7  -1  250.57   10.10
  -9   7   1  258.77   10.70
   9   7  -1  263.57   10.30
   9   7  -1  248.28    9.60
  -9   7   1  266.57    9.90
   9   7  -1  250.67    9.80
   9   7  -1  253.27    9.20
  -9   7   1  262.87   10.30
   9   7  -1  248.08   10.20
  -9   7   1  250.57    9.90
  -7  -7   1  573.54   20.60
  -7  -7   1  570.84   20.10
   7  -7  -1  566.24   20.00
  -7  -7   1  592.04   20.80
   7  -7  -1  600.64   20.60
   7  -7  -1  587.24   20.40
  -7  -7   1  579.44   20.40
  -7  -7   1  569.44   20.40
   7  -7  -1  559.74   21.20
   7  -7  -1  543.65   20.70
  -7  -7   1  573.44   20.30
   7  -7  -1  574.14   21.00
   7  -7  -1  573.04   20.50
   7   7  -1  580.34   20.30
  -7   7   1  561.14   20.70
   7   7  -1  579.24   20.40
   7   7  -1  575.44   20.10
  -7   7   1  568.24   20.50
  -7   7   1  579.84   20.50
  -7   7   1  579.44   20.50
  -7   7   1  582.74   20.90
  -7   7   1  574.44   20.20
   7   7  -1  581.34   20.80
   7   7  -1  583.34   21.00
  -7   7   1  558.14   21.10
  -5  -7   1   71.89    3.50
   5  -7  -1   72.09    3.60
   5  -7  -1   69.29    4.00
  -5  -7   1   69.49    3.50
  -5  -7   1   76.59    3.70
  -5  -7   1   73.69    4.30
   5  -7  -1   74.29    4.00
  -5  -7   1   68.69    3.60
   5  -7  -1   64.39    4.00
  -5  -7   1   71.49    4.00
   5  -7  -1   67.19    3.70
   5  -7  -1   72.19    4.60
   5  -7  -1   70.09    3.80
   5   7  -1   71.19    4.20
   5   7  -1   77.29    4.40
   5   7  -1   70.49    3.50
  -5   7   1   71.19    3.90
   5   7  -1   71.29    3.60
   5   7  -1   82.29    5.10
  -5   7   1   68.19    4.20
   5   7  -1   69.59    4.10
  -5   7   1   71.69    4.10
  -5   7   1   69.39    4.50
  -5   7   1   74.29    4.20
   5   7  -1   73.39    3.40
  -3  -7   1   78.39    4.40
   3  -7  -1   71.29    4.50
   3  -7  -1   73.19    3.70
  -3  -7   1   76.39    3.60
  -3  -7   1   75.49    4.10
   3  -7  -1   73.99    4.10
   3  -7  -1   81.49    3.60
   3  -7  -1   75.59    3.90
   3  -7  -1   69.59    4.50
  -3  -7   1   73.49    3.60
  -3  -7   1   73.39    3.70
  -3  -7   1   72.09    3.60
   3  -7  -1   68.09    3.60
   3   7  -1   75.49    3.70
  -3   7   1   73.99    4.40
   3   7  -1   69.89    3.60
   3   7  -1   74.09    3.70
   3   7  -1   73.49    4.00
  -3   7   1   75.69    3.70
   3   7  -1   76.99    3.60
  -3   7   1   77.49    3.60
  -3   7   1   71.69    3.90
  -3   7   1   76.69    3.80
   3   7  -1   79.09    4.20
   3   7  -1   83.59    4.70
  -3   7   1   73.89    4.10
  -1  -7   1  114.29    4.90
  -1  -7   1  105.49    5.00
  -1  -7   1  112.09    5.40
   1  -7  -1  105.19    4.60
   1  -7  -1  109.19    5.10
  -1  -7   1  120.29    4.90
   1  -7  -1  107.69    4.70
   1  -7  -1  101.79    5.30
   1  -7  -1  111.69    4.90
   1  -7  -1  114.59    6.10
   1  -7  -1  106.19    4.70
  -1   7   1  114.19    6.00
   1   7  -1  104.69    4.80
  -1   7   1  109.59    4.70
   1   7  -1  110.39    5.20
   1   7  -1  112.99    5.50
   1   7  -1  114.29    5.00
  -1   7   1  109.59    4.70
  -1   7   1  101.99    4.70
   1   7  -1  108.29    4.80
   1   7  -1  122.69    4.90
   1   7  -1  114.39    4.90
  -1   7   1  108.09    5.20
  -1   7   1  104.79    5.10
   1  -7   1  725.33   26.10
   1  -7   1  738.53   26.50
  -1  -7  -1  721.03   26.10
   1  -7   1  733.83   25.90
  -1  -7  -1  750.22   25.80
   1  -7   1  764.92   26.00
  -1  -7  -1  728.23   25.60
  -1  -7  -1  739.33   26.90
   1  -7   1  752.82   26.70
  -1  -7  -1  723.33   25.70
  -1  -7  -1  718.33   25.70
   1  -7   1  752.32   26.10
  -1  -7  -1  733.63   25.90
  -1   7  -1  731.53   26.00
   1   7   1  741.43   25.80
  -1   7  -1  763.22   25.90
  -1   7  -1  750.52   25.90
  -1   7  -1  758.52   25.80
   1   7   1  709.73   25.70
  -1   7  -1  745.53   26.40
  -1   7  -1  746.43   26.10
   1   7   1  734.43   25.60
   1   7   1  730.23   25.70
   1   7   1  712.03   25.90
   1   7   1  742.93   26.20
  -3  -7  -1  658.33   24.00
   3  -7   1  658.23   24.40
  -3  -7  -1  695.13   24.30
   3  -7   1  683.73   24.50
  -3  -7  -1  677.23   24.00
  -3  -7  -1  681.03   24.10
  -3  -7  -1  676.83   24.00
  -3  -7  -1  698.03   24.00
   3  -7   1  693.43   24.80
   3  -7   1  714.73   25.10
  -3  -7  -1  691.73   25.70
   3  -7   1  670.43   24.20
   3  -7   1  681.83   24.10
  -3   7  -1  697.83   24.30
   3   7   1  678.73   24.00
  -3   7  -1  704.23   24.30
   3   7   1  692.53   24.10
   3   7   1  700.63   24.60
   3   7   1  678.43   24.30
   3   7   1  669.83   24.00
  -3   7  -1  704.03   24.80
  -3   7  -1  705.73   24.40
  -3   7  -1  741.63   24.60
   3   7   1  662.73   24.30
  -5  -7  -1  128.39    5.50
   5  -7   1  133.19    6.10
  -5  -7  -1  126.49    5.30
  -5  -7  -1  127.59    5.50
  -5  -7  -1  136.99    5.40
  -5  -7  -1  124.19    5.40
  -5  -7  -1  124.69    7.60
   5  -7   1  148.49    6.30
   5  -7   1  134.29    6.10
   5  -7   1  137.29    5.70
  -5  -7  -1  129.59    5.70
  -5   7  -1  130.99    5.80
   5   7   1  135.19    6.00
  -5   7  -1  140.09    6.20
   5   7   1  134.39    5.80
   5   7   1  131.89    5.40
  -5   7  -1  131.79    5.70
   5   7   1  129.89    5.50
  -5   7  -1  138.19    5.80
   5   7   1  132.69    5.40
  -5   7  -1  136.09    6.50
   5   7   1  125.69    5.40
   7  -7   1    7.10    1.90
  -7  -7  -1    7.60    1.20
  -7  -7  -1    7.00    1.30
   7  -7   1    5.40    1.70
  -7  -7  -1   10.20    3.60
   7  -7   1    5.60    1.60
   7  -7   1    7.70    2.40
  -7  -7  -1    9.40    1.50
  -7  -7  -1    7.90    1.50
   7  -7   1    5.30    1.40
  -7  -7  -1    4.30    1.40
   7  -7   1    3.60    2.00
   7   7   1    7.40    1.80
   7   7   1    6.70    1.70
  -7   7  -1    4.80    1.50
  -7   7  -1    5.60    2.00
   7   7   1    6.90    1.30
   7   7   1    5.50    1.80
   7   7   1    7.30    1.20
  -7   7  -1    4.90    1.40
  -9  -7  -1   65.39    6.00
  -9  -7  -1   59.79    2.90
  -9  -7  -1   62.09    3.00
   9  -7   1   60.19    3.80
  -9  -7  -1   58.19    3.20
  -9  -7  -1   60.19    3.10
  -9  -7  -1   62.49    3.00
   9  -7   1   55.49    3.40
   9  -7   1   57.49    3.60
   9  -7   1   57.09    4.30
   9  -7   1   48.90    3.20
   9  -7   1   53.19    3.50
  -9   7  -1   54.69    3.40
   9   7   1   59.29    3.00
   9   7   1   60.69    2.70
  -9   7  -1   57.09    3.40
   9   7   1   62.29    3.80
  -9   7  -1   56.19    3.50
   9   7   1   60.99    3.00
   9   7   1   61.19    3.50
  -9   7  -1   52.79    3.90
   9   7   1   58.19    3.50
   9   7   1   58.39    3.90
  -9   7  -1   54.39    4.00
  -9   7  -1   57.29    2.70
 -11  -7  -1  116.29    5.40
  11  -7   1  116.99    5.70
  11  -7   1  115.19    5.50
  11  -7   1  123.19    6.40
 -11  -7  -1  127.09    5.20
 -11  -7  -1  122.99    5.00
 -11  -7  -1  122.89    8.10
  11  -7   1  119.79    5.40
  11  -7   1  124.79    6.00
  11   7   1  126.29    5.50
 -11   7  -1  114.79    5.40
  11   7   1  118.29    5.60
  11   7   1  116.79    5.80
  11   7   1  122.99    5.10
 -11   7  -1  130.69    6.00
  11   7   1  119.59    5.00
 -11   7  -1  121.19    4.60
  11   7   1  117.49    4.60
 -11   7  -1  118.29    6.00
 -11   7  -1  123.79    6.20
 -11   7  -1  114.99    5.60
 -11   7  -1  118.39    6.20
  11   7   1  113.59    5.70
 -13  -7  -1   77.29    3.80
  13  -7   1   83.79    5.40
  13  -7   1   81.69    4.50
  13  -7   1   80.79    4.40
 -13  -7  -1   90.29    3.90
  13  -7   1   83.49    4.90
 -13  -7  -1   78.59    7.10
 -13  -7  -1   79.79    4.40
  13  -7   1   78.69    4.20
  13   7   1   77.49    4.60
  13   7   1   82.49    4.50
 -13   7  -1   78.99    4.30
  13   7   1   84.79    4.50
 -13   7  -1   76.59    5.10
  13   7   1   72.79    5.10
 -13   7  -1   84.39    5.00
 -13   7  -1   80.99    4.40
  13   7   1   83.69    3.80
  13   7   1   81.29    5.40
 -13   7  -1   69.99    4.20
  13   7   1   84.89    3.90
 -13   7  -1   86.09    4.80
  15  -7   1   73.09    5.40
  15  -7   1   77.19    7.10
 -15  -7  -1   79.09    4.60
  15  -7   1   83.29    4.70
 -15  -7  -1   69.79    3.70
 -15  -7  -1   83.39    3.90
  15  -7   1   75.19    4.50
 -15  -7  -1   86.39    7.70
  15  -7   1   77.99    4.30
  15   7   1   70.49    4.50
 -15   7  -1   70.29    4.20
 -15   7  -1   73.09    4.90
 -15   7  -1   77.89    4.90
  15   7   1   82.49    4.70
  15   7   1   74.59    3.70
  15   7   1   76.79    3.80
  15   7   1   75.39    4.50
  15   7   1   81.79    4.80
 -15   7  -1   78.39    4.60
 -15   7  -1   76.49    5.40
 -15   7  -1   68.19    4.20
  17  -7   1   30.50    3.00
 -17  -7  -1   23.90    3.60
  17  -7   1   29.20    4.00
 -17  -7  -1   26.90    5.80
  17  -7   1   24.90    2.90
  17  -7   1   23.40    3.30
  17  -7   1   25.60    2.90
 -17  -7  -1   25.00    2.20
 -17  -7  -1   25.20    2.40
 -17   7  -1   26.30    3.10
 -17   7  -1   27.40    2.90
 -17   7  -1   24.80    2.80
  17   7   1   25.40    3.10
  17   7   1   25.30    2.40
  17   7   1   27.10    3.20
  17   7   1   29.30    3.10
  17   7   1   24.80    3.10
 -17   7  -1   27.00    3.30
 -17   7  -1   24.60    3.50
  17   7   1   26.10    2.40
  19  -7   1    2.10    1.80
 -19  -7  -1    3.10    1.50
  19  -7   1    5.60    2.00
 -19  -7  -1    2.60    4.50
  19  -7   1    3.90    3.00
  19  -7   1    4.50    1.90
 -19  -7  -1    4.70    1.40
  19   7   1    3.20    2.10
  19   7   1    6.80    2.20
 -19   7  -1    2.30    2.10
 -19   7  -1    3.50    2.10
 -19   7  -1    3.50    1.90
  19   7   1    3.80    2.30
  19   7   1    2.40    1.40
  19   7   1    2.90    2.30
 -19   7  -1    2.30    1.90
  19   7   1    2.20    1.40
 -21  -7  -1   13.10    1.90
  21  -7   1   17.30    3.70
  21  -7   1   14.20    2.60
 -21  -7  -1   24.50    5.50
  21  -7   1   20.00    2.80
  21  -7   1   20.00    2.80
  21   7   1   18.60    2.80
  21   7   1   16.90    2.00
 -21   7  -1   19.50    3.00
 -21   7  -1   12.90    2.50
  21   7   1   21.00    3.10
  21   7   1   17.60    2.10
  21   7   1   15.60    3.50
 -21   7  -1   13.50    2.30
 -21   7  -1   14.50    2.70
  21   7   1   16.30    3.10
  23  -7   1   28.30    3.30
  23  -7   1   28.20    3.70
  23  -7   1   26.10    3.20
  23  -7   1   41.40    5.10
  23  -7   1   36.90    3.70
 -23  -7  -1   32.30    2.80
 -23  -7  -1   34.60    6.20
 -23   7  -1   32.80    3.50
 -23   7  -1   29.10    3.20
 -23   7  -1   34.40    3.50
  23   7   1   32.70    2.90
 -23   7  -1   31.90    3.20
  23   7   1   22.60    3.40
  23   7   1   29.70    3.90
  23   7   1   38.40    3.80
  23   7   1   29.30    2.80
  23   7   1   35.80    4.00
  25  -7   1    3.00    2.00
 -25  -7  -1   -1.60    1.00
  25  -7   1   -2.80    2.20
 -25  -7  -1   -2.00    4.20
  25  -7   1   -4.60    1.80
  25  -7   1    3.40    3.00
  25  -7   1   -1.00    1.90
  25   7   1    2.00    1.50
  25   7   1   -1.00    1.40
 -25   7  -1   -3.00    1.80
 -25   7  -1   -0.60    1.70
 -25   7  -1    0.70    1.70
  25   7   1    0.40    2.30
  26  -8  -1   20.80    3.30
 -26  -8   1   17.40    3.40
 -26  -8   1   19.60    6.10
  26  -8  -1   20.90    3.70
  26  -8  -1   18.50    3.00
  26  -8  -1   21.00    4.40
  26   8  -1   21.90    3.70
  26   8  -1   21.10    2.70
 -26   8   1   19.60    3.20
  26   8  -1   16.50    2.50
 -26   8   1   15.50    3.10
  26   8  -1   20.90    3.40
 -24  -8   1    8.70    5.10
  24  -8  -1    7.00    2.20
 -24  -8   1    1.10    1.60
  24  -8  -1    5.10    3.30
  24  -8  -1    2.40    2.10
  24  -8  -1    0.00    2.40
  24  -8  -1    0.30    2.00
  24   8  -1    0.40    1.60
 -24   8   1    1.50    2.50
 -24   8   1    0.00    2.00
 -24   8   1    1.70    2.40
  24   8  -1    1.60    2.30
  24   8  -1    6.50    2.80
  24   8  -1    1.30    1.70
  22  -8  -1    8.70    2.40
 -22  -8   1    5.60    1.80
  22  -8  -1    7.10    2.30
  22  -8  -1    5.20    2.10
 -22  -8   1   -1.20    4.60
  22  -8  -1    5.80    3.30
  22   8  -1    2.40    1.70
  22   8  -1    5.50    2.70
 -22   8   1    6.70    2.70
  22   8  -1    4.60    2.40
 -22   8   1    8.00    2.10
 -22   8   1    6.80    2.60
  22   8  -1    4.80    1.70
 -22   8   1    3.50    2.10
 -20  -8   1   21.60    5.50
  20  -8  -1   14.70    2.70
  20  -8  -1   17.20    2.80
  20  -8  -1   12.00    3.50
 -20  -8   1   16.60    2.20
  20  -8  -1   19.00    2.90
  20   8  -1   14.70    2.90
 -20   8   1   12.50    2.40
 -20   8   1   21.40    3.60
  20   8  -1   20.60    3.10
  20   8  -1   17.10    2.60
 -20   8   1   12.90    2.90
  20   8  -1   15.20    2.80
  20   8  -1   16.30    2.20
 -20   8   1   15.50    2.70
  20   8  -1   14.60    3.00
 -18  -8   1    6.70    1.70
  18  -8  -1    8.30    2.10
  18  -8  -1    4.40    2.90
  18  -8  -1   14.10    2.50
 -18  -8   1   15.60    2.20
 -18  -8   1   14.40    2.00
 -18  -8   1   15.40    5.00
 -18  -8   1    8.50    2.00
  18  -8  -1    9.50    2.30
 -18   8   1   13.10    2.80
 -18   8   1    9.80    2.10
 -18   8   1   12.80    2.90
  18   8  -1   12.00    2.00
  18   8  -1   11.50    1.90
  18   8  -1   11.20    2.60
 -18   8   1   14.50    1.50
  18   8  -1    7.00    2.30
 -18   8   1    9.00    2.30
  18   8  -1   12.30    2.60
 -16  -8   1   65.79    3.80
 -16  -8   1   62.49    3.90
 -16  -8   1   69.29    7.40
  16  -8  -1   63.89    4.30
 -16  -8   1   64.29    4.20
  16  -8  -1   61.89    4.10
  16  -8  -1   62.59    4.70
  16  -8  -1   62.09    5.30
 -16  -8   1   66.69    3.90
 -16  -8   1   59.29    3.60
  16  -8  -1   58.49    4.20
 -16   8   1   59.99    5.00
 -16   8   1   66.29    4.30
  16   8  -1   62.79    3.60
  16   8  -1   65.69    4.70
 -16   8   1   68.09    5.00
  16   8  -1   60.59    4.50
 -16   8   1   64.39    4.20
 -16   8   1   63.59    3.20
  16   8  -1   69.79    4.50
  16   8  -1   63.89    3.70
 -16   8   1   65.09    4.10
 -14  -8   1   73.09    4.00
 -14  -8   1   66.19    5.30
 -14  -8   1   65.79    3.70
  14  -8  -1   71.69    4.20
  14  -8  -1   79.69    5.40
  14  -8  -1   88.39    4.60
 -14  -8   1   77.79    4.30
  14  -8  -1   75.79    4.40
  14   8  -1   75.99    4.60
 -14   8   1   71.79    4.20
 -14   8   1   76.69    3.50
  14   8  -1   72.79    4.40
  14   8  -1   75.89    4.00
  14   8  -1   70.19    4.60
 -14   8   1   73.79    5.10
  14   8  -1   71.49    4.70
 -14   8   1   78.49    5.00
 -14   8   1   86.69    4.60
  14   8  -1   71.69    3.90
 -14   8   1   75.19    4.40
  12  -8  -1   -1.60    1.80
  12  -8  -1   -1.00    1.30
 -12  -8   1    4.90    2.30
 -12  -8   1    0.20    0.80
 -12  -8   1    0.70    1.10
  12  -8  -1    1.20    1.70
  12  -8  -1   -0.80    1.10
 -12  -8   1   -0.90    1.20
 -12  -8   1    0.60    1.50
  12  -8  -1   -1.30    1.30
 -12  -8   1   -0.50    0.90
 -12   8   1   -1.30    1.00
  12   8  -1   -0.90    1.40
 -12   8   1   -0.40    1.40
 -12   8   1   -0.90    1.40
  12   8  -1   -0.30    1.10
  12   8  -1    1.70    1.60
 -12   8   1    1.90    2.00
 -12   8   1   -0.10    1.10
  12   8  -1   -0.50    0.60
 -12   8   1   -0.20    1.20
  12   8  -1   -0.10    1.50
  12   8  -1   -0.60    0.90
 -12   8   1    0.60    1.80
  12   8  -1   -0.50    1.60
 -10  -8   1    4.50    1.70
 -10  -8   1    3.20    1.10
  10  -8  -1    0.10    1.20
 -10  -8   1    2.70    1.20
  10  -8  -1    2.00    1.30
  10  -8  -1    1.90    1.40
 -10  -8   1    2.50    1.30
 -10  -8   1    4.40    1.00
  10  -8  -1    4.40    1.90
  10  -8  -1    1.80    1.90
 -10  -8   1    2.70    1.60
  10  -8  -1    0.70    1.30
 -10   8   1    0.40    1.60
 -10   8   1    2.50    1.20
 -10   8   1    2.70    1.90
 -10   8   1    0.60    1.20
  10   8  -1    2.30    1.60
  10   8  -1    1.80    1.50
  10   8  -1    2.80    0.90
 -10   8   1    2.10    1.40
  10   8  -1    3.60    1.70
 -10   8   1    2.70    1.50
  10   8  -1    2.60    1.60
  10   8  -1    0.50    1.00
  10   8  -1    2.50    1.10
 -10   8   1    1.20    1.20
  -8  -8   1   26.50    2.70
   8  -8  -1   31.00    2.70
  -8  -8   1   25.90    2.20
   8  -8  -1   32.20    2.90
   8  -8  -1   28.30    2.40
  -8  -8   1   29.90    2.50
  -8  -8   1   24.60    2.40
  -8  -8   1   28.40    2.10
   8  -8  -1   28.90    2.50
   8  -8  -1   25.20    3.10
   8  -8  -1   29.10    3.00
  -8  -8   1   28.50    3.00
   8   8  -1   25.50    2.00
  -8   8   1   29.90    2.60
   8   8  -1   27.90    2.30
  -8   8   1   33.50    2.70
  -8   8   1   29.70    2.60
   8   8  -1   30.40    3.00
  -8   8   1   34.10    3.20
  -8   8   1   29.00    2.20
   8   8  -1   30.40    2.90
   8   8  -1   32.70    3.20
  -8   8   1   29.90    2.70
  -8   8   1   31.80    3.40
   8   8  -1   30.60    2.40
   8   8  -1   30.50    2.60
  -6  -8   1   24.40    2.20
  -6  -8   1   27.50    2.50
  -6  -8   1   24.80    2.30
  -6  -8   1   28.70    2.60
   6  -8  -1   19.10    2.20
  -6  -8   1   27.70    2.90
   6  -8  -1   23.00    2.60
   6  -8  -1   22.70    2.20
   6  -8  -1   20.60    2.20
   6  -8  -1   21.80    2.40
   6  -8  -1   24.10    3.00
  -6  -8   1   23.60    2.10
  -6   8   1   23.80    2.40
   6   8  -1   24.70    2.60
  -6   8   1   23.60    2.30
  -6   8   1   22.00    2.70
   6   8  -1   25.40    2.30
  -6   8   1   24.70    2.30
   6   8  -1   28.20    2.50
   6   8  -1   25.30    2.80
   6   8  -1   23.20    2.00
  -6   8   1   22.80    2.90
   6   8  -1   23.60    2.20
   4  -8  -1    1.10    1.40
  -4  -8   1    1.30    1.20
  -4  -8   1    1.60    1.60
   4  -8  -1    2.00    2.10
   4  -8  -1    2.50    1.40
   4  -8  -1    4.00    1.40
  -4  -8   1    4.30    1.30
   4  -8  -1    4.30    1.80
  -4  -8   1    2.90    1.50
  -4  -8   1    4.80    1.30
   4  -8  -1    1.90    1.30
   4   8  -1    3.20    1.30
  -4   8   1    1.90    1.80
   4   8  -1    4.50    1.90
   4   8  -1    4.40    1.80
   4   8  -1    3.90    1.20
  -4   8   1    2.30    1.40
  -4   8   1    2.90    1.30
   4   8  -1    4.50    1.80
  -4   8   1    1.60    1.30
   4   8  -1    2.20    1.20
  -4   8   1    5.00    2.00
   2  -8  -1   40.80    2.90
   2  -8  -1   48.20    4.20
  -2  -8   1   39.50    2.90
   2  -8  -1   45.10    3.30
  -2  -8   1   43.90    2.90
  -2  -8   1   45.30    2.80
   2  -8  -1   43.70    3.00
  -2  -8   1   44.70    2.90
  -2  -8   1   44.80    3.40
   2  -8  -1   46.50    4.20
   2  -8  -1   43.90    2.90
  -2  -8   1   39.30    3.60
   2   8  -1   43.80    3.80
  -2   8   1   43.40    2.80
   2   8  -1   39.50    3.20
   2   8  -1   44.90    2.90
   2   8  -1   42.30    2.80
  -2   8   1   44.60    3.50
   2   8  -1   49.99    3.60
   2   8  -1   49.40    3.00
   2   8  -1   40.20    3.20
  -2   8   1   51.09    3.20
  -2   8   1   44.80    3.80
  -2   8   1   44.70    2.90
   0  -8   1   97.29    4.40
   0  -8  -1   89.79    4.30
   0  -8   1   89.59    4.70
   0  -8  -1   84.19    4.90
   0  -8   1   89.39    4.40
   0  -8  -1   80.89    4.10
   0  -8   1   88.19    4.40
   0  -8  -1   87.89    5.90
   0  -8   1   88.99    5.10
   0  -8  -1   88.09    5.00
   0  -8   1   87.29    4.30
   0   8  -1   96.89    4.80
   0   8  -1   89.39    5.10
   0   8  -1   98.09    4.40
   0   8   1   93.09    4.40
   0   8   1   85.19    4.20
   0   8  -1   91.79    4.40
   0   8  -1   93.79    4.50
   0   8   1   86.09    4.20
   0   8   1   86.79    5.00
   0   8   1   90.59    5.20
   0   8  -1   96.19    5.90
   2  -8   1  509.25   19.20
  -2  -8  -1  497.55   17.60
   2  -8   1  486.55   18.00
  -2  -8  -1  473.15   19.10
   2  -8   1  497.65   17.60
  -2  -8  -1  474.25   17.50
   2  -8   1  475.25   17.70
  -2  -8  -1  486.45   17.70
  -2  -8  -1  469.25   17.50
  -2  -8  -1  478.85   17.90
   2  -8   1  500.15   17.70
  -2  -8  -1  496.95   17.50
  -2   8  -1  498.65   17.80
  -2   8  -1  499.45   17.90
  -2   8  -1  521.55   17.70
   2   8   1  498.05   17.60
  -2   8  -1  498.15   18.40
  -2   8  -1  497.55   17.80
   2   8   1  491.35   18.20
  -2   8  -1  502.15   18.40
   2   8   1  472.45   18.10
   2   8   1  482.85   17.50
  -4  -8  -1   17.80    2.00
  -4  -8  -1   13.90    1.70
  -4  -8  -1    6.00    5.60
   4  -8   1   13.40    2.00
   4  -8   1   12.40    1.90
  -4  -8  -1   14.70    2.10
  -4  -8  -1   16.00    1.80
  -4  -8  -1   13.20    1.60
   4  -8   1   13.00    1.90
   4  -8   1   11.40    1.80
  -4  -8  -1   16.60    1.80
   4  -8   1   12.00    2.20
   4  -8   1   13.20    2.40
  -4   8  -1   11.30    1.70
   4   8   1   16.20    1.70
   4   8   1   17.90    2.30
  -4   8  -1   15.50    2.00
   4   8   1   18.70    1.80
   4   8   1   11.70    1.60
  -4   8  -1   13.60    2.40
   4   8   1   17.00    2.40
   4   8   1   14.60    2.10
  -4   8  -1    9.50    2.10
  -4   8  -1   11.80    1.90
  -6  -8  -1   23.70    2.10
  -6  -8  -1   18.10    2.00
   6  -8   1   14.90    2.30
  -6  -8  -1   16.80    1.80
  -6  -8  -1   20.80    2.00
  -6  -8  -1   17.40    1.80
   6  -8   1   17.80    2.10
   6  -8   1   14.90    2.60
  -6  -8  -1   13.20    4.20
  -6  -8  -1   18.20    2.10
   6  -8   1   13.30    1.90
   6  -8   1   14.50    2.10
   6  -8   1   14.70    2.00
   6  -8   1   11.90    2.00
   6   8   1   18.10    2.30
   6   8   1   21.00    2.60
  -6   8  -1   17.70    2.20
   6   8   1   19.80    2.40
   6   8   1   21.10    1.80
  -6   8  -1   16.60    2.10
  -6   8  -1   15.80    2.40
  -6   8  -1   18.10    2.70
  -6   8  -1   19.10    2.00
   6   8   1   16.40    1.80
   6   8   1   22.00    1.90
   8  -8   1   53.19    3.20
   8  -8   1   52.69    3.80
  -8  -8  -1   52.79    3.00
  -8  -8  -1   52.59    2.80
   8  -8   1   50.69    3.30
   8  -8   1   48.80    3.50
   8  -8   1   54.49    4.30
  -8  -8  -1   53.99    5.50
  -8  -8  -1   54.79    3.00
  -8  -8  -1   55.39    3.20
  -8  -8  -1   52.59    3.00
   8  -8   1   51.69    3.30
   8   8   1   49.60    2.70
  -8   8  -1   52.39    3.20
   8   8   1   45.40    3.50
   8   8   1   52.69    2.90
  -8   8  -1   57.29    4.10
   8   8   1   52.79    2.90
   8   8   1   55.49    3.20
  -8   8  -1   52.29    3.40
  -8   8  -1   46.60    3.80
  -8   8  -1   54.69    3.80
  10  -8   1   14.40    2.70
 -10  -8  -1   19.50    2.00
 -10  -8  -1   15.00    1.60
  10  -8   1   14.90    2.20
 -10  -8  -1   16.70    1.60
  10  -8   1   16.30    2.00
 -10  -8  -1   16.50    2.00
 -10  -8  -1   10.20    3.70
 -10  -8  -1   15.90    1.70
  10  -8   1   16.60    2.10
  10  -8   1   13.70    2.00
  10   8   1   15.70    2.10
 -10   8  -1   17.50    2.80
 -10   8  -1   14.50    2.20
  10   8   1   17.00    2.40
  10   8   1   13.00    1.60
  10   8   1   15.10    1.70
  10   8   1   17.90    2.40
  10   8   1   19.30    2.30
 -10   8  -1   14.80    1.90
 -10   8  -1   16.00    2.10
  10   8   1   16.30    1.50
  12  -8   1   66.09    4.00
 -12  -8  -1   52.09    3.60
  12  -8   1   61.89    4.70
  12  -8   1   57.19    4.20
 -12  -8  -1   62.29    6.40
 -12  -8  -1   61.49    3.30
  12  -8   1   58.89    3.80
 -12  -8  -1   55.89    3.10
  12  -8   1   60.49    3.70
  12   8   1   54.49    4.40
  12   8   1   61.99    4.10
  12   8   1   62.29    3.30
  12   8   1   57.19    2.60
 -12   8  -1   60.39    3.80
 -12   8  -1   60.89    4.50
 -12   8  -1   71.29    4.50
  12   8   1   59.79    3.90
 -12   8  -1   60.69    4.50
  12   8   1   60.29    3.10
 -12   8  -1   56.99    2.70
  12   8   1   60.69    4.00
 -12   8  -1   60.69    5.00
  12   8   1   64.09    3.90
 -12   8  -1   63.19    3.80
 -14  -8  -1  142.89    6.10
 -14  -8  -1  142.79    6.50
  14  -8   1  145.19    6.70
 -14  -8  -1  134.99    5.90
  14  -8   1  138.09    7.70
  14  -8   1  141.89    6.90
  14  -8   1  146.59    7.20
  14  -8   1  146.29    6.50
 -14  -8  -1  141.19    9.70
  14   8   1  145.19    5.90
 -14   8  -1  132.59    7.20
  14   8   1  142.59    6.00
  14   8   1  142.49    6.70
  14   8   1  142.69    6.70
  14   8   1  144.89    6.80
 -14   8  -1  144.59    6.60
 -14   8  -1  144.79    6.60
 -14   8  -1  158.38    7.60
  14   8   1  139.69    6.90
 -14   8  -1  146.39    6.90
 -14   8  -1  140.49    6.70
 -16  -8  -1    1.80    1.20
  16  -8   1    2.60    1.90
  16  -8   1    2.80    1.70
 -16  -8  -1    1.10    1.20
  16  -8   1    1.20    1.60
  16  -8   1    6.20    2.30
  16  -8   1    3.60    2.50
 -16  -8  -1    0.20    4.40
 -16  -8  -1    1.20    1.90
 -16   8  -1    5.80    2.00
  16   8   1    2.90    2.00
 -16   8  -1    1.80    2.10
 -16   8  -1    5.70    2.30
  16   8   1    0.40    1.20
  16   8   1    3.90    1.30
  16   8   1    2.80    2.50
  16   8   1    0.90    1.80
 -16   8  -1    1.90    2.50
 -16   8  -1    1.40    1.80
  18  -8   1   23.30    2.90
  18  -8   1   23.70    2.80
 -18  -8  -1   19.20    5.50
  18  -8   1   22.20    3.80
 -18  -8  -1   23.20    2.30
 -18  -8  -1   18.90    2.10
  18  -8   1   19.90    2.80
  18   8   1   21.60    2.20
  18   8   1   24.70    2.30
 -18   8  -1   22.40    3.20
 -18   8  -1   20.10    2.70
 -18   8  -1   15.30    3.40
 -18   8  -1   16.70    2.50
 -18   8  -1   18.90    2.90
  18   8   1   22.80    3.10
  18   8   1   25.80    3.10
  18   8   1   23.80    3.10
  20  -8   1   87.59    5.30
 -20  -8  -1   90.19    4.50
 -20  -8  -1   85.29   10.50
  20  -8   1   91.89    6.70
  20  -8   1   78.39    5.10
  20  -8   1   95.89    5.40
 -20   8  -1   80.89    5.00
 -20   8  -1   86.59    5.20
 -20   8  -1   82.29    5.40
  20   8   1   88.79    5.60
  20   8   1   92.79    4.50
 -20   8  -1   79.49    5.50
  20   8   1   90.89    5.50
  20   8   1   86.19    5.70
  20   8   1   76.09    4.40
  22  -8   1    0.10    1.90
 -22  -8  -1   -0.20    4.40
  22  -8   1    2.90    1.90
 -22  -8  -1    0.20    1.30
  22  -8   1    2.10    3.00
  22  -8   1   -1.50    1.80
 -22   8  -1   -2.40    1.90
 -22   8  -1   -0.80    2.00
  22   8   1   -2.00    1.30
 -22   8  -1   -1.10    1.80
  22   8   1    1.40    1.40
  22   8   1   -0.60    2.20
  22   8   1   -4.00    1.90
  22   8   1    2.10    2.20
  24  -8   1    6.10    2.40
  24  -8   1    5.30    2.60
 -24  -8  -1    9.40    4.80
  24  -8   1   12.90    3.60
 -24  -8  -1    6.20    1.60
  24  -8   1    5.50    2.20
  24   8   1    9.20    3.00
 -24   8  -1    5.30    2.30
  24   8   1    8.20    2.60
 -24   8  -1    3.50    2.10
 -24   8  -1    3.00    2.20
  24   8   1    6.00    1.70
  24   8   1    6.50    1.70
  25  -9  -1   45.00    4.50
  25  -9  -1   47.50    4.70
  25  -9  -1   72.69    6.80
  25  -9  -1   42.50    4.50
  25  -9  -1   61.29    4.90
 -25  -9   1   50.09    7.70
 -25  -9   1   56.29    6.50
  25   9  -1   58.19    4.00
 -25   9   1   54.49    4.70
 -25   9   1   46.50    6.80
  25   9  -1   49.90    3.90
  25   9  -1   51.99    5.00
 -23  -9   1   21.40    6.10
  23  -9  -1   22.70    3.20
  23  -9  -1   32.80    4.70
 -23  -9   1   19.20    2.60
  23  -9  -1   23.90    3.20
  23   9  -1   24.10    2.70
 -23   9   1   22.30    3.50
 -23   9   1   22.70    3.20
  23   9  -1   22.20    2.80
  23   9  -1   20.80    3.40
  21  -9  -1   -1.90    1.60
 -21  -9   1   -0.20    4.50
  21  -9  -1    0.20    2.00
  21  -9  -1    3.30    3.00
  21  -9  -1   -0.60    1.90
 -21  -9   1   -0.10    1.40
  21   9  -1   -1.50    2.20
  21   9  -1   -0.30    1.60
  21   9  -1   -0.30    1.40
 -21   9   1    1.80    2.10
  21   9  -1    2.30    2.30
 -21   9   1    1.40    2.50
  19  -9  -1   10.20    2.30
  19  -9  -1    9.50    2.40
 -19  -9   1   11.60    2.00
  19  -9  -1    7.90    2.40
 -19  -9   1   13.40    5.20
  19  -9  -1    7.60    3.10
 -19   9   1    7.20    2.10
 -19   9   1    9.50    2.40
  19   9  -1    9.20    1.90
  19   9  -1    7.40    2.50
  19   9  -1   15.20    2.50
  19   9  -1   11.60    2.80
 -19   9   1   10.00    3.00
  19   9  -1   15.20    2.80
 -19   9   1   11.40    3.00
 -17  -9   1   58.49    3.70
  17  -9  -1   61.69    5.50
  17  -9  -1   59.89    4.30
 -17  -9   1   59.89    7.20
 -17  -9   1   60.89    4.00
  17  -9  -1   57.29    4.20
 -17  -9   1   55.69    3.60
  17  -9  -1   55.49    4.30
  17   9  -1   59.69    4.80
  17   9  -1   56.99    3.70
  17   9  -1   56.59    4.20
  17   9  -1   57.79    3.60
 -17   9   1   54.99    3.00
 -17   9   1   55.89    5.10
 -17   9   1   58.59    4.30
 -17   9   1   58.59    5.20
 -17   9   1   57.39    4.10
  17   9  -1   56.89    4.50
 -15  -9   1  116.59    5.40
 -15  -9   1  105.09    5.70
 -15  -9   1  107.09    9.10
  15  -9  -1  113.19    5.80
 -15  -9   1  101.59    5.10
 -15  -9   1  111.29    5.50
  15  -9  -1  102.99    6.30
  15  -9  -1  101.99    6.70
  15  -9  -1  107.49    5.80
  15  -9  -1  108.59    5.60
 -15  -9   1  108.09    5.80
  15   9  -1  111.39    5.90
 -15   9   1  115.69    6.40
  15   9  -1  104.79    5.10
 -15   9   1  106.19    5.70
  15   9  -1  112.09    6.10
  15   9  -1  106.29    5.90
 -15   9   1  101.29    5.70
 -15   9   1  114.29    4.70
 -15   9   1  107.99    6.60
  15   9  -1  113.59    6.10
 -15   9   1  114.59    5.70
  15   9  -1  120.69    5.40
 -13  -9   1   47.10    3.60
 -13  -9   1   45.70    3.20
  13  -9  -1   48.30    4.10
 -13  -9   1   44.20    3.60
  13  -9  -1   43.50    3.40
  13  -9  -1   47.70    3.50
  13  -9  -1   46.00    4.50
  13  -9  -1   49.50    3.50
  13  -9  -1   47.80    3.70
  13   9  -1   43.80    3.90
  13   9  -1   45.30    3.00
  13   9  -1   45.60    3.10
 -13   9   1   48.70    4.50
  13   9  -1   49.80    2.30
 -13   9   1   46.00    3.50
 -13   9   1   49.30    2.90
 -13   9   1   46.80    3.40
  13   9  -1   37.50    3.60
 -13   9   1   51.29    4.30
  13   9  -1   48.30    4.00
 -13   9   1   49.99    3.70
  13   9  -1   45.10    3.60
 -13   9   1   51.59    3.60
  11  -9  -1   19.10    3.00
  11  -9  -1   25.00    2.60
  11  -9  -1   22.10    2.60
 -11  -9   1   25.40    2.70
 -11  -9   1   23.30    2.40
 -11  -9   1   20.70    2.10
  11  -9  -1   23.10    2.50
  11  -9  -1   28.00    2.60
 -11  -9   1   27.40    2.60
  11  -9  -1   26.70    3.00
 -11  -9   1   25.50    2.70
 -11  -9   1   20.60    1.80
  11   9  -1   22.90    2.80
 -11   9   1   17.40    2.20
 -11   9   1   22.40    2.20
  11   9  -1   22.30    2.80
  11   9  -1   21.30    1.70
  11   9  -1   22.20    2.20
 -11   9   1   22.80    2.40
 -11   9   1   23.50    2.90
  11   9  -1   23.30    2.30
  11   9  -1   24.70    2.60
 -11   9   1   22.60    2.50
 -11   9   1   23.80    2.60
  11   9  -1   21.80    2.80
 -11   9   1   21.10    3.10
   9  -9  -1   76.89    4.20
  -9  -9   1   77.09    4.00
  -9  -9   1   78.59    4.50
   9  -9  -1   71.69    4.10
  -9  -9   1   73.89    4.00
  -9  -9   1   72.09    3.50
   9  -9  -1   73.49    5.00
  -9  -9   1   72.49    3.80
   9  -9  -1   69.09    4.50
  -9  -9   1   74.39    4.20
   9  -9  -1   75.59    4.00
   9  -9  -1   76.19    4.30
  -9   9   1   72.99    3.90
   9   9  -1   71.89    4.40
  -9   9   1   76.99    5.00
   9   9  -1   70.99    4.50
   9   9  -1   68.59    3.80
   9   9  -1   80.59    3.60
  -9   9   1   81.29    4.30
  -9   9   1   74.29    3.70
   9   9  -1   69.79    4.50
   9   9  -1   77.59    3.90
  -9   9   1   74.59    4.10
  -9   9   1   81.49    4.20
   9   9  -1   72.89    4.10
  -9   9   1   70.79    4.80
   7  -9  -1   53.89    3.30
   7  -9  -1   46.90    4.10
  -7  -9   1   52.79    3.10
   7  -9  -1   52.99    3.20
   7  -9  -1   59.19    3.60
   7  -9  -1   52.99    3.90
   7  -9  -1   52.79    3.20
  -7  -9   1   54.79    3.10
  -7  -9   1   52.09    3.30
   7  -9  -1   57.49    3.50
  -7  -9   1   61.49    4.00
  -7  -9   1   52.79    3.30
   7   9  -1   57.89    3.90
  -7   9   1   51.79    3.40
  -7   9   1   49.10    3.30
  -7   9   1   53.49    4.20
   7   9  -1   48.90    3.60
  -7   9   1   52.89    3.40
   7   9  -1   52.29    3.90
   7   9  -1   55.89    3.50
   7   9  -1   54.69    3.20
   7   9  -1   53.99    3.30
   7   9  -1   59.49    3.10
  -7   9   1   54.19    3.90
   5  -9  -1  343.07   13.20
   5  -9  -1  323.97   13.70
  -5  -9   1  350.16   13.20
   5  -9  -1  351.26   13.10
  -5  -9   1  345.97   12.90
  -5  -9   1  347.27   12.90
   5  -9  -1  340.07   13.40
  -5  -9   1  337.37   13.00
  -5  -9   1  356.06   12.90
   5  -9  -1  364.56   13.30
   5  -9  -1  343.27   12.80
   5  -9  -1  349.87   13.00
   5   9  -1  356.46   12.90
   5   9  -1  363.76   13.50
  -5   9   1  346.17   13.10
  -5   9   1  338.97   13.40
   5   9  -1  349.47   13.00
  -5   9   1  338.47   13.80
   5   9  -1  364.46   13.80
   5   9  -1  364.36   13.00
  -5   9   1  346.27   13.20
   5   9  -1  335.17   13.30
   5   9  -1  349.67   13.00
   3  -9  -1   17.60    2.70
  -3  -9   1   18.10    2.00
   3  -9  -1   18.60    2.10
  -3  -9   1   20.20    2.20
  -3  -9   1   16.90    2.10
  -3  -9   1   20.30    2.20
  -3  -9   1   15.10    2.50
  -3  -9   1   19.30    2.40
   3  -9  -1   21.80    2.10
   3  -9  -1   18.70    3.00
   3  -9  -1   16.90    2.30
   3  -9  -1   18.50    2.00
   3  -9  -1   18.60    2.20
   3   9  -1   19.70    2.60
   3   9  -1   17.70    2.20
  -3   9   1   19.70    2.50
   3   9  -1   19.80    2.40
   3   9  -1   22.50    2.20
  -3   9   1   14.40    2.00
  -3   9   1   15.30    2.00
   3   9  -1   18.60    2.00
  -3   9   1   18.70    2.20
   3   9  -1   18.70    2.20
   3   9  -1   17.30    2.60
  -3   9   1   16.90    2.10
  -3   9   1   16.90    2.60
  -1  -9   1   26.90    2.40
  -1  -9   1   26.80    2.50
   1  -9  -1   27.20    2.80
  -1  -9   1   28.50    3.30
   1  -9  -1   23.90    2.30
   1  -9  -1   25.10    2.30
  -1  -9   1   25.00    2.40
   1  -9  -1   26.60    2.50
   1  -9  -1   22.50    2.40
  -1  -9   1   35.30    3.10
  -1  -9   1   25.40    2.80
   1  -9  -1   24.70    3.70
  -1   9   1   25.40    2.70
  -1   9   1   25.30    2.40
  -1   9   1   25.10    2.80
  -1   9   1   24.10    2.30
   1   9  -1   25.90    2.40
   1   9  -1   29.40    2.50
   1   9  -1   27.60    3.20
  -1   9   1   24.20    2.40
   1   9  -1   30.50    3.10
   1   9  -1   24.90    2.40
   1   9  -1   26.80    2.50
   1   9  -1   27.40    2.70
  -1   9   1   27.30    3.10
  -1  -9  -1  302.07   11.60
  -1  -9  -1  302.67   12.30
  -1  -9  -1  314.07   12.10
  -1  -9  -1  295.57   11.40
   1  -9   1  311.17   11.50
  -1  -9  -1  300.97   11.40
   1  -9   1  319.37   11.70
  -1  -9  -1  294.77   11.30
  -1  -9  -1  301.87   13.00
   1  -9   1  296.97   12.20
   1  -9   1  299.57   11.40
   1  -9   1  307.07   11.90
  -1   9  -1  302.87   11.50
  -1   9  -1  298.47   12.20
   1   9   1  303.67   11.50
  -1   9  -1  317.37   11.60
   1   9   1  299.17   11.40
  -1   9  -1  312.77   11.60
   1   9   1  300.57   12.10
   1   9   1  301.97   11.40
  -1   9  -1  295.57   11.60
  -1   9  -1  314.87   12.00
   1   9   1  296.67   11.30
   1   9   1  297.47   11.80
  -3  -9  -1  209.08   10.30
   3  -9   1  212.28    8.50
   3  -9   1  212.78    9.30
  -3  -9  -1  205.48    8.70
  -3  -9  -1  213.68    8.70
   3  -9   1  216.88    8.90
  -3  -9  -1  210.28    8.70
  -3  -9  -1  202.28    8.20
   3  -9   1  209.88    8.40
  -3  -9  -1  206.48    8.30
   3  -9   1  222.98    8.50
  -3  -9  -1  197.98    8.20
   3  -9   1  223.88    8.70
   3   9   1  202.48    8.20
   3   9   1  216.88    8.40
   3   9   1  218.08    9.00
   3   9   1  203.08    9.60
  -3   9  -1  220.98    8.60
  -3   9  -1  206.38    8.60
  -3   9  -1  217.08    9.30
  -3   9  -1  208.98    8.50
  -3   9  -1  215.28    8.90
  -3   9  -1  203.38    8.40
   3   9   1  213.48    8.30
  -5  -9  -1   34.10    2.50
   5  -9   1   37.70    2.70
  -5  -9  -1   36.20    2.60
  -5  -9  -1   34.40    2.80
  -5  -9  -1   36.50    4.70
   5  -9   1   39.60    2.90
   5  -9   1   40.10    3.10
   5  -9   1   37.00    3.30
  -5  -9  -1   39.40    2.70
   5  -9   1   39.90    3.80
  -5  -9  -1   35.90    2.60
  -5  -9  -1   36.20    3.00
   5  -9   1   43.70    3.40
   5  -9   1   37.10    2.80
   5   9   1   34.40    2.50
  -5   9  -1   41.10    2.90
  -5   9  -1   40.50    3.00
   5   9   1   36.70    3.40
   5   9   1   35.80    2.80
  -5   9  -1   39.10    3.60
   5   9   1   37.60    2.50
   5   9   1   35.30    2.60
  -5   9  -1   42.80    3.00
  -5   9  -1   37.30    3.40
  -7  -9  -1   29.20    2.50
  -7  -9  -1   27.10    2.60
   7  -9   1   29.00    3.40
   7  -9   1   30.90    2.90
  -7  -9  -1   30.30    2.30
   7  -9   1   29.00    2.60
  -7  -9  -1   38.40    5.00
  -7  -9  -1   26.60    2.20
   7  -9   1   25.90    2.40
  -7  -9  -1   29.70    2.50
   7  -9   1   26.30    2.50
  -7  -9  -1   30.80    2.30
   7  -9   1   30.90    3.10
   7  -9   1   29.30    2.60
   7   9   1   26.60    2.10
  -7   9  -1   32.10    3.20
  -7   9  -1   25.90    2.50
   7   9   1   33.20    3.20
   7   9   1   28.90    3.00
  -7   9  -1   29.00    2.70
   7   9   1   25.30    2.30
  -7   9  -1   29.50    3.30
   7   9   1   32.60    2.30
   7   9   1   26.90    2.60
  -9  -9  -1   22.90    2.30
  -9  -9  -1   25.80    2.50
   9  -9   1   27.10    2.60
   9  -9   1   19.40    2.80
  -9  -9  -1   37.60    4.90
   9  -9   1   23.40    2.50
   9  -9   1   23.30    2.40
  -9  -9  -1   22.50    2.20
  -9  -9  -1   21.70    2.00
  -9  -9  -1   25.70    2.30
   9  -9   1   20.30    3.10
   9  -9   1   24.10    2.60
  -9   9  -1   22.60    3.10
   9   9   1   21.60    2.00
  -9   9  -1   24.40    2.50
   9   9   1   26.70    2.80
   9   9   1   21.90    1.90
  -9   9  -1   23.90    2.50
   9   9   1   30.10    3.10
   9   9   1   25.00    2.70
   9   9   1   20.90    2.00
  -9   9  -1   21.80    2.50
   9   9   1   28.20    2.60
  -9   9  -1   21.10    2.80
 -11  -9  -1   79.09    3.80
  11  -9   1   85.19    4.50
 -11  -9  -1   86.09    7.20
 -11  -9  -1   80.69    3.90
  11  -9   1   82.59    4.70
  11  -9   1   74.29    4.90
  11  -9   1   80.49    5.50
  11  -9   1   82.59    4.50
 -11  -9  -1   89.59    4.10
 -11  -9  -1   78.89    4.30
  11  -9   1   79.69    4.70
  11   9   1   83.49    4.10
  11   9   1   84.29    3.60
  11   9   1   82.09    4.80
 -11   9  -1   80.29    5.20
 -11   9  -1   83.49    5.20
  11   9   1   78.19    4.80
  11   9   1   80.99    3.90
 -11   9  -1   81.49    3.60
  11   9   1   71.29    4.50
 -11   9  -1   81.39    4.60
 -11   9  -1   79.69    4.60
  11   9   1   79.69    4.80
 -11   9  -1   82.19    5.10
  11   9   1   84.89    4.50
 -11   9  -1   86.99    5.40
  13  -9   1  176.68    7.80
  13  -9   1  165.78    7.80
  13  -9   1  178.98    8.10
  13  -9   1  175.48    8.30
  13  -9   1  187.28    9.00
 -13  -9  -1  186.88    7.40
 -13  -9  -1  187.08   10.70
 -13  -9  -1  169.28    7.60
 -13  -9  -1  172.28    7.40
  13  -9   1  178.08    7.70
  13   9   1  177.58    7.80
  13   9   1  187.98    7.90
 -13   9  -1  182.88    7.80
 -13   9  -1  171.88    8.50
  13   9   1  177.08    7.20
 -13   9  -1  167.48    7.70
 -13   9  -1  178.98    8.30
  13   9   1  182.68    7.10
  13   9   1  173.68    8.00
 -13   9  -1  174.18    6.60
 -13   9  -1  170.38    6.70
 -15  -9  -1   11.60    1.70
  15  -9   1   13.70    2.30
  15  -9   1   13.60    2.30
 -15  -9  -1    9.50    4.70
  15  -9   1   14.40    2.90
  15  -9   1    8.50    3.00
 -15  -9  -1   12.60    1.80
 -15  -9  -1   11.00    2.30
  15  -9   1   16.30    2.70
  15   9   1   11.30    1.70
  15   9   1   14.50    2.60
 -15   9  -1   17.70    3.20
  15   9   1   11.30    2.40
  15   9   1   12.10    2.50
 -15   9  -1    9.50    2.60
 -15   9  -1    8.40    2.10
  15   9   1   13.40    1.80
 -15   9  -1   15.60    2.50
  15   9   1   10.80    2.50
 -15   9  -1   11.90    2.80
  17  -9   1    9.90    2.40
 -17  -9  -1   10.10    5.10
 -17  -9  -1   10.60    1.80
  17  -9   1   13.20    2.30
  17  -9   1    8.90    3.10
  17  -9   1    7.40    2.10
 -17  -9  -1   11.30    1.80
  17   9   1    9.80    2.50
 -17   9  -1   13.20    2.90
  17   9   1    8.80    1.80
  17   9   1    6.60    1.60
  17   9   1    8.10    2.40
 -17   9  -1    8.80    2.30
 -17   9  -1    9.50    2.30
  17   9   1    9.40    2.50
  17   9   1   10.10    2.60
 -17   9  -1   10.60    3.00
  19  -9   1   26.70    3.10
  19  -9   1   28.00    4.30
  19  -9   1   28.10    3.40
  19  -9   1   30.40    3.20
 -19  -9  -1   28.40    2.70
 -19  -9  -1   39.20   10.30
 -19   9  -1   28.80    3.50
  19   9   1   26.60    2.50
  19   9   1   25.40    3.40
  19   9   1   25.30    2.50
  19   9   1   32.90    5.40
 -19   9  -1   29.50    3.80
 -19   9  -1   28.80    3.20
  19   9   1   29.30    3.50
  21  -9   1   54.99    4.50
 -21  -9  -1   61.59    3.80
  21  -9   1   63.49    4.70
  21  -9   1   70.89    6.70
 -21  -9  -1   57.59    7.80
  21  -9   1   75.29    6.50
 -21   9  -1   57.19    4.90
  21   9   1   49.00    4.70
 -21   9  -1   64.29    4.90
  21   9   1   63.99    3.80
 -21   9  -1   58.69    4.50
  21   9   1   61.09    4.80
  21   9   1   53.49    3.60
  23  -9   1   32.80    4.70
 -23  -9  -1   27.70    2.80
  23  -9   1   33.10    3.70
  23  -9   1   23.50    3.20
  23  -9   1   26.00    3.50
 -23  -9  -1   24.60    5.80
  23   9   1   29.30    3.70
 -23   9  -1   29.00    3.70
 -23   9  -1   31.80    3.60
 -23   9  -1   28.40    3.40
  23   9   1   30.30    2.80
  23   9   1   26.60    2.60
 -24 -10   1    8.00    5.30
  24 -10  -1   13.00    3.00
  24 -10  -1   10.00    2.70
  24 -10  -1   15.30    3.90
 -24 -10   1   11.00    3.10
  24  10  -1   11.20    2.20
 -24  10   1    8.30    3.00
 -24  10   1   11.80    2.80
  24  10  -1   14.70    3.40
  24  10  -1    8.40    2.30
  24  10  -1   15.10    3.10
 -22 -10   1   19.30    4.10
  22 -10  -1   17.80    3.00
  22 -10  -1   18.80    4.00
 -22 -10   1   16.20    5.90
  22 -10  -1   19.70    3.10
  22 -10  -1   13.40    2.90
 -22  10   1   18.20    3.10
  22  10  -1   19.60    2.60
 -22  10   1   21.20    5.70
  22  10  -1   23.10    3.70
  22  10  -1   16.40    3.10
  22  10  -1   16.60    2.50
 -20 -10   1    2.10    1.60
 -20 -10   1   -8.90    4.00
  20 -10  -1    3.30    2.10
  20 -10  -1    0.10    1.80
  20 -10  -1    3.60    3.00
  20  10  -1    0.00    2.20
  20  10  -1   -0.30    1.50
 -20  10   1   -2.40    2.50
  20  10  -1   -0.90    1.40
  20  10  -1    2.90    2.40
 -20  10   1   -2.80    1.90
  18 -10  -1   58.99    4.60
 -18 -10   1   65.99    7.90
 -18 -10   1   64.19    4.00
  18 -10  -1   63.29    6.20
  18 -10  -1   59.89    4.50
 -18 -10   1   57.49    3.60
 -18 -10   1   65.49    4.00
  18 -10  -1   65.39    4.50
  18  10  -1   63.99    4.70
 -18  10   1   56.39    5.20
  18  10  -1   54.29    4.70
  18  10  -1   56.89    3.70
 -18  10   1   56.49    4.50
  18  10  -1   48.10    4.70
 -18  10   1   56.39    3.10
 -16 -10   1   24.60    5.70
  16 -10  -1   24.50    3.00
  16 -10  -1   24.10    4.00
  16 -10  -1   23.50    3.20
 -16 -10   1   27.90    2.90
  16 -10  -1   26.70    3.00
 -16 -10   1   27.20    2.80
 -16  10   1   21.80    3.60
 -16  10   1   25.10    3.00
  16  10  -1   19.40    2.40
 -16  10   1   25.10    3.60
 -16  10   1   28.70    2.40
  16  10  -1   26.80    3.40
  16  10  -1   28.10    2.60
  16  10  -1   28.90    3.70
 -16  10   1   23.70    3.00
  16  10  -1   24.00    3.10
  16  10  -1   30.10    3.60
  14 -10  -1    3.90    1.80
 -14 -10   1    2.60    1.80
 -14 -10   1    5.00    4.30
 -14 -10   1    2.00    1.70
  14 -10  -1    3.50    1.90
  14 -10  -1    3.00    2.10
 -14 -10   1    4.50    1.60
 -14 -10   1    2.80    2.10
  14 -10  -1    2.80    2.40
 -14 -10   1    3.50    1.40
  14 -10  -1    2.70    1.80
  14 -10  -1    4.60    1.80
  14  10  -1    6.20    2.20
 -14  10   1    0.40    1.50
  14  10  -1    1.60    0.90
 -14  10   1    3.90    1.90
 -14  10   1    2.70    1.60
  14  10  -1    2.50    1.50
 -14  10   1    4.20    1.70
  14  10  -1    1.70    1.40
  14  10  -1    7.30    2.30
 -14  10   1    4.10    1.90
 -14  10   1   -0.80    2.40
  14  10  -1    3.00    2.00
  14  10  -1    6.00    2.20
 -14  10   1    1.20    2.10
 -12 -10   1   16.70    2.50
 -12 -10   1   18.50    2.30
  12 -10  -1   20.70    2.90
 -12 -10   1   17.70    1.80
  12 -10  -1   19.20    2.50
  12 -10  -1   19.90    3.30
 -12 -10   1   15.50    2.00
  12 -10  -1   17.20    2.50
  12 -10  -1   18.00    2.50
 -12 -10   1   22.00    2.50
  12 -10  -1   18.30    2.60
  12  10  -1   17.80    1.70
  12  10  -1   21.70    2.90
 -12  10   1   23.00    2.70
 -12  10   1   20.20    2.60
  12  10  -1   16.70    2.70
  12  10  -1   22.60    2.70
 -12  10   1   23.30    2.60
 -12  10   1   21.70    2.60
 -12  10   1   22.60    3.60
 -12  10   1   20.50    3.00
  12  10  -1   20.10    2.20
  12  10  -1   15.80    2.00
 -12  10   1   23.50    2.20
  12  10  -1   18.50    2.80
 -10 -10   1    6.60    1.80
  10 -10  -1    5.00    1.80
 -10 -10   1    7.20    1.70
  10 -10  -1    3.90    2.20
  10 -10  -1    4.90    1.70
 -10 -10   1    6.50    2.00
  10 -10  -1    3.10    2.10
  10 -10  -1    4.10    1.60
 -10 -10   1    6.80    1.40
 -10 -10   1    6.90    1.70
 -10 -10   1    5.60    1.30
  10 -10  -1    4.50    1.60
 -10  10   1    2.50    2.10
 -10  10   1    6.00    1.70
  10  10  -1    7.30    2.10
 -10  10   1    5.00    1.60
  10  10  -1    6.50    2.00
  10  10  -1    4.60    1.40
 -10  10   1    0.70    1.40
 -10  10   1    5.70    2.10
 -10  10   1    4.90    1.50
  10  10  -1    7.40    1.60
  10  10  -1    5.20    1.70
 -10  10   1    7.40    1.70
  10  10  -1    4.30    1.20
  10  10  -1    6.60    2.00
  -8 -10   1    0.40    1.70
  -8 -10   1    1.60    1.30
   8 -10  -1    0.60    1.30
   8 -10  -1    1.90    1.30
   8 -10  -1    0.60    1.30
  -8 -10   1    1.70    1.60
  -8 -10   1    0.20    1.30
  -8 -10   1    1.00    1.30
   8 -10  -1   -1.60    1.50
   8 -10  -1    1.10    1.90
   8 -10  -1    1.20    1.40
  -8 -10   1   -0.30    1.00
   8 -10  -1    1.80    1.40
  -8  10   1    3.00    1.90
   8  10  -1   -0.70    1.10
  -8  10   1   -0.10    1.90
  -8  10   1    1.70    1.50
  -8  10   1    0.70    1.30
   8  10  -1    1.50    1.00
   8  10  -1    1.90    1.60
  -8  10   1    2.20    1.40
  -8  10   1    2.10    1.30
   8  10  -1   -0.70    1.80
   8  10  -1    1.30    1.50
   8  10  -1   -2.90    1.70
   6 -10  -1    0.90    1.90
  -6 -10   1    2.60    1.70
   6 -10  -1    1.90    1.50
  -6 -10   1    1.70    1.50
   6 -10  -1    0.50    1.50
   6 -10  -1    3.60    1.40
  -6 -10   1    1.90    1.20
  -6 -10   1    2.40    1.30
   6 -10  -1    1.00    1.30
   6 -10  -1    0.80    1.10
  -6 -10   1    0.60    1.20
  -6 -10   1    1.60    1.10
   6 -10  -1   -0.40    1.80
  -6  10   1   -0.60    1.70
   6  10  -1    1.60    1.20
   6  10  -1   -0.20    1.00
   6  10  -1    3.80    1.50
   6  10  -1    0.20    1.50
   6  10  -1    2.00    1.10
   6  10  -1    1.60    1.50
  -6  10   1    1.60    1.20
   6  10  -1    4.80    1.90
  -6  10   1   -0.30    1.20
  -6  10   1   -0.40    1.60
  -6  10   1    0.20    1.20
  -4 -10   1  198.78    7.90
  -4 -10   1  187.78    8.00
  -4 -10   1  202.28    7.90
   4 -10  -1  182.98    8.10
   4 -10  -1  177.58    8.40
  -4 -10   1  189.78    8.20
   4 -10  -1  185.18    8.20
   4 -10  -1  189.58    7.90
  -4 -10   1  194.08    7.80
   4 -10  -1  196.48    7.70
   4 -10  -1  186.68    8.60
   4 -10  -1  190.88    7.90
  -4 -10   1  188.58    8.60
  -4  10   1  188.88    8.70
  -4  10   1  195.58    7.80
  -4  10   1  192.08    8.10
  -4  10   1  182.78    8.00
   4  10  -1  199.58    7.90
   4  10  -1  201.48    8.80
  -4  10   1  193.98    8.00
   4  10  -1  199.68    8.00
   4  10  -1  196.38    8.40
   4  10  -1  208.78    7.90
   4  10  -1  196.98    7.90
  -4  10   1  177.68    8.30
   4  10  -1  194.58    8.30
  -2 -10   1  144.99    6.40
   2 -10  -1  150.68    7.20
  -2 -10   1  136.79    7.20
   2 -10  -1  156.08    6.80
  -2 -10   1  135.39    6.60
  -2 -10   1  152.08    6.50
   2 -10  -1  146.79    7.60
  -2 -10   1  143.29    6.40
   2 -10  -1  145.59    6.40
   2 -10  -1  154.08    6.30
  -2 -10   1  148.59    7.20
   2 -10  -1  158.28    6.70
   2 -10  -1  152.38    6.50
   2  10  -1  143.79    7.20
  -2  10   1  155.38    6.50
   2  10  -1  150.48    6.50
   2  10  -1  149.99    6.80
  -2  10   1  149.88    6.30
  -2  10   1  150.78    6.90
  -2  10   1  146.19    6.60
  -2  10   1  154.88    7.30
   2  10  -1  149.59    6.50
   2  10  -1  145.89    6.40
   2  10  -1  141.19    6.80
   2  10  -1  154.28    6.40
  -2  10   1  152.08    6.50
   0 -10   1    0.30    1.30
   0 -10  -1    1.50    1.20
   0 -10  -1    1.20    1.30
   0 -10   1    1.60    1.10
   0 -10  -1   -1.90    1.00
   0 -10  -1   -1.80    1.40
   0 -10   1    0.40    1.10
   0 -10   1    2.10    1.80
   0 -10   1   -2.10    1.40
   0 -10   1    0.30    1.20
   0 -10  -1    0.10    2.60
   0 -10  -1    0.50    1.70
   0 -10  -1    0.90    1.20
   0  10   1    1.80    1.20
   0  10  -1   -0.70    1.30
   0  10  -1    1.00    1.20
   0  10  -1   -0.20    1.10
   0  10  -1   -1.10    1.60
   0  10   1    1.50    1.70
   0  10  -1   -1.20    1.00
   0  10   1    1.40    1.20
   0  10  -1   -2.20    1.50
   0  10   1   -0.10    1.10
   0  10  -1    0.90    1.40
   0  10   1   -0.90    1.60
   0  10   1   -1.10    1.30
   2 -10   1  514.35   18.30
  -2 -10  -1  475.15   20.70
   2 -10   1  499.25   18.30
  -2 -10  -1  469.55   17.80
  -2 -10  -1  500.05   17.90
   2 -10   1  512.75   17.90
  -2 -10  -1  500.35   17.70
   2 -10   1  493.75   18.00
   2 -10   1  496.85   18.80
  -2 -10  -1  474.65   17.80
   2 -10   1  504.65   18.00
  -2 -10  -1  471.25   18.00
  -2  10  -1  494.25   18.80
   2  10   1  479.05   18.50
   2  10   1  473.55   17.80
   2  10   1  482.85   17.90
   2  10   1  502.05   17.90
   2  10   1  476.55   18.20
  -2  10  -1  502.55   18.10
  -2  10  -1  480.25   18.10
  -2  10  -1  491.15   18.40
  -2  10  -1  512.15   18.10
   2  10   1  482.95   17.80
  -2  10  -1  508.35   17.90
  -4 -10  -1    2.20    1.30
  -4 -10  -1   -0.30    1.40
  -4 -10  -1    3.60    3.20
   4 -10   1   -1.30    1.40
   4 -10   1    0.30    1.20
   4 -10   1    0.20    1.20
   4 -10   1   -3.60    1.90
  -4 -10  -1    0.60    1.10
  -4 -10  -1    0.80    1.40
  -4 -10  -1    0.00    1.50
   4 -10   1   -0.10    1.10
  -4 -10  -1   -0.10    1.00
   4 -10   1   -0.80    1.30
   4 -10   1    0.80    1.80
   4  10   1    1.20    1.10
   4  10   1    0.60    1.10
  -4  10  -1   -1.10    1.40
   4  10   1    1.30    1.10
  -4  10  -1    0.20    1.70
  -4  10  -1    0.30    1.20
   4  10   1    2.20    1.60
  -4  10  -1   -0.30    1.30
  -4  10  -1    0.50    1.20
  -4  10  -1    0.80    1.60
   4  10   1    0.70    1.30
   4  10   1    0.60    1.60
  -6 -10  -1    0.70    1.00
   6 -10   1    1.30    1.80
   6 -10   1   -0.40    1.30
  -6 -10  -1    1.40    1.10
  -6 -10  -1    0.20    1.20
   6 -10   1    0.80    1.20
   6 -10   1    2.50    1.40
   6 -10   1    1.30    1.50
  -6 -10  -1   -0.10    1.20
   6 -10   1   -0.70    1.70
  -6 -10  -1    1.00    1.50
   6 -10   1    0.30    1.20
  -6 -10  -1    1.40    3.20
   6  10   1   -1.00    1.40
  -6  10  -1   -0.40    1.10
  -6  10  -1    2.10    1.80
   6  10   1    0.50    1.00
  -6  10  -1    1.10    1.40
   6  10   1    1.10    1.70
   6  10   1   -0.70    1.00
  -6  10  -1    0.00    1.80
  -6  10  -1   -0.30    1.20
   6  10   1   -0.40    1.00
   6  10   1    1.40    1.40
  -8 -10  -1   37.20    5.20
   8 -10   1   36.80    2.90
  -8 -10  -1   35.20    2.60
  -8 -10  -1   33.60    2.50
   8 -10   1   35.10    3.90
   8 -10   1   36.00    3.60
  -8 -10  -1   35.90    2.80
  -8 -10  -1   36.90    2.90
   8 -10   1   35.90    3.00
   8 -10   1   31.30    3.10
  -8 -10  -1   36.40    2.80
   8 -10   1   34.10    3.00
  -8  10  -1   35.00    3.00
  -8  10  -1   35.40    3.80
  -8  10  -1   37.30    3.70
   8  10   1   36.20    3.30
   8  10   1   33.10    2.60
  -8  10  -1   32.90    3.00
   8  10   1   37.90    2.60
   8  10   1   38.10    2.60
   8  10   1   36.40    2.90
   8  10   1   36.70    3.30
   8  10   1   34.20    3.40
  10 -10   1  224.18    9.30
  10 -10   1  233.68    9.70
 -10 -10  -1  228.78    9.00
 -10 -10  -1  231.68    8.80
  10 -10   1  224.38   10.40
  10 -10   1  219.18    9.30
 -10 -10  -1  226.08    8.70
 -10 -10  -1  216.78    8.80
  10 -10   1  223.08    9.90
 -10 -10  -1  219.08    9.10
 -10 -10  -1  232.78   12.20
  10  10   1  227.78    8.90
  10  10   1  229.88    8.90
  10  10   1  230.18    9.70
 -10  10  -1  215.88    9.30
 -10  10  -1  221.88   10.20
 -10  10  -1  224.18    9.40
 -10  10  -1  227.38    9.80
  10  10   1  220.18    9.50
  10  10   1  236.08    9.30
  10  10   1  240.48    8.70
 -10  10  -1  223.28    8.60
  12 -10   1    7.00    2.60
 -12 -10  -1    7.80    1.50
  12 -10   1    7.50    2.10
 -12 -10  -1    6.70    1.90
  12 -10   1    7.50    2.20
 -12 -10  -1    8.00    4.20
  12 -10   1    6.80    1.90
  12 -10   1   10.90    2.10
 -12 -10  -1   10.70    1.70
  12 -10   1   11.70    2.60
 -12  10  -1    9.60    1.50
  12  10   1    9.80    2.30
 -12  10  -1    8.90    2.10
  12  10   1   10.00    1.60
  12  10   1    8.10    2.20
 -12  10  -1    9.90    2.00
 -12  10  -1   10.10    2.00
  12  10   1    5.50    2.10
 -12  10  -1    9.40    2.80
 -12  10  -1   10.80    2.70
  12  10   1   10.00    2.40
 -12  10  -1    9.30    2.60
 -12  10  -1    9.10    1.50
  12  10   1    8.30    1.30
  12  10   1    7.70    1.60
  14 -10   1   51.59    5.10
 -14 -10  -1   44.80    3.70
  14 -10   1   51.19    4.10
  14 -10   1   47.70    3.80
 -14 -10  -1   54.29    7.00
 -14 -10  -1   52.49    3.40
 -14 -10  -1   48.00    3.10
  14 -10   1   57.19    3.90
 -14  10  -1   53.29    2.80
  14  10   1   52.89    4.10
 -14  10  -1   51.19    4.90
  14  10   1   48.60    4.10
 -14  10  -1   53.19    4.00
  14  10   1   51.69    4.30
 -14  10  -1   45.10    4.60
  14  10   1   49.90    3.20
  14  10   1   54.89    3.40
  14  10   1   55.89    4.30
 -14  10  -1   57.59    4.20
 -14  10  -1   51.09    2.80
 -16 -10  -1   61.99    3.70
  16 -10   1   63.79    4.30
  16 -10   1   60.79    4.30
  16 -10   1   62.09    8.60
 -16 -10  -1   64.99    7.90
  16 -10   1   59.39    4.50
  16  10   1   66.09    4.60
  16  10   1   60.49    3.50
 -16  10  -1   55.99    4.40
 -16  10  -1   69.09    5.10
 -16  10  -1   55.59    5.00
  16  10   1   56.89    4.60
  16  10   1   60.79    3.70
  16  10   1   55.69    4.50
 -16  10  -1   60.69    5.20
 -18 -10  -1    2.00    1.40
  18 -10   1   -3.00    2.40
 -18 -10  -1    2.80    4.60
  18 -10   1    4.50    2.00
  18 -10   1   -1.10    1.90
  18 -10   1   -0.80    1.70
 -18  10  -1    0.00    2.40
  18  10   1   -0.90    1.90
 -18  10  -1    2.20    2.50
  18  10   1    2.10    1.50
 -18  10  -1    1.00    2.30
  18  10   1    1.60    2.20
  18  10   1    5.00    2.30
  18  10   1    1.30    1.30
 -18  10  -1    2.70    2.00
  20 -10   1   28.90    3.50
  20 -10   1   37.80    5.00
 -20 -10  -1   26.50    2.60
 -20 -10  -1   28.70    6.30
  20 -10   1   30.90    3.50
  20 -10   1   27.00    3.90
  20  10   1   28.70    3.70
  20  10   1   28.60    3.70
  20  10   1   24.20    2.50
 -20  10  -1   31.30    3.50
 -20  10  -1   32.40    3.80
  20  10   1   30.70    2.90
  20  10   1   29.40    3.60
 -20  10  -1   30.80    4.00
 -22 -10  -1    1.20    1.40
  22 -10   1    0.10    3.00
  22 -10   1    2.10    1.90
 -22 -10  -1    2.50    4.80
  22 -10   1   -2.20    1.90
  22 -10   1    0.60    2.10
  22  10   1    0.60    2.30
  22  10   1   -2.00    1.50
  22  10   1   -0.10    1.40
 -22  10  -1    4.90    2.60
 -22  10  -1   -3.90    2.20
 -22  10  -1   -1.60    1.80
  22  10   1   -2.30    2.20
  23 -11  -1   51.49    5.90
 -23 -11   1   36.70    7.10
 -23 -11   1   40.10    3.60
  23 -11  -1   36.70    4.20
  23 -11  -1   36.70    4.10
  23  11  -1   43.00    3.60
  23  11  -1   46.10    5.80
 -23  11   1   41.90    4.60
  23  11  -1   41.50    4.60
 -23  11   1   51.59    7.60
  23  11  -1   36.10    4.20
 -21 -11   1    7.10    2.10
  21 -11  -1   10.70    2.60
 -21 -11   1    7.90    5.20
  21 -11  -1    7.50    3.40
  21 -11  -1   10.10    2.80
 -21  11   1    6.90    3.10
  21  11  -1   14.60    3.00
  21  11  -1   10.40    2.20
  21  11  -1    8.60    2.60
  21  11  -1   11.60    3.10
 -21  11   1    8.40    2.60
  19 -11  -1   55.89    4.50
 -19 -11   1   60.69    8.00
  19 -11  -1   59.29    4.80
  19 -11  -1   54.89    6.00
  19 -11  -1   54.09    4.50
 -19 -11   1   58.09    4.50
  19  11  -1   62.69    4.90
  19  11  -1   54.39    5.10
 -19  11   1   50.19    5.70
 -19  11   1   59.79    3.20
  19  11  -1   60.59    4.10
 -19  11   1   64.09    4.80
  19  11  -1   57.99    4.50
  17 -11  -1   47.30    4.20
  17 -11  -1   52.19    4.20
  17 -11  -1   56.59    5.90
 -17 -11   1   51.09    3.90
  17 -11  -1   46.30    4.80
  17  11  -1   49.50    4.40
  17  11  -1   44.10    4.50
 -17  11   1   54.99    4.50
 -17  11   1   44.90    4.20
  17  11  -1   48.60    3.80
 -17  11   1   50.39    4.90
  17  11  -1   47.20    3.60
  17  11  -1   43.60    4.60
 -15 -11   1    6.30    2.20
  15 -11  -1    3.30    2.10
 -15 -11   1    6.30    4.70
  15 -11  -1    9.70    2.30
  15 -11  -1    5.10    2.30
  15  11  -1    5.80    2.20
  15  11  -1    5.30    1.70
  15  11  -1    6.80    2.60
  15  11  -1    6.10    1.70
  15  11  -1    4.20    2.30
  15  11  -1    5.80    1.00
 -15  11   1    8.00    1.70
 -15  11   1    3.90    2.10
 -15  11   1    6.70    2.80
  13 -11  -1   14.30    2.60
 -13 -11   1   13.60    2.50
 -13 -11   1   18.70    2.70
  13 -11  -1   16.70    2.60
 -13 -11   1   14.00    2.00
 -13 -11   1   15.70    1.80
 -13 -11   1   17.90    2.50
  13 -11  -1   12.50    2.40
 -13 -11   1   18.20    5.00
  13 -11  -1   12.70    3.20
 -13  11   1   12.10    2.40
  13  11  -1   18.60    3.00
  13  11  -1   18.80    3.00
 -13  11   1   10.10    2.20
  13  11  -1   11.50    2.40
  13  11  -1   15.90    2.20
 -13  11   1   12.70    3.00
 -13  11   1   13.10    2.40
  13  11  -1   13.70    2.00
  13  11  -1   13.80    1.60
 -13  11   1    9.70    2.20
 -13  11   1   14.60    3.30
 -13  11   1   13.50    2.10
  11 -11  -1   20.00    3.10
  11 -11  -1   20.40    2.80
  11 -11  -1   14.30    2.30
 -11 -11   1   15.10    2.50
  11 -11  -1   16.70    2.50
 -11 -11   1   19.80    2.80
 -11 -11   1   18.30    2.70
 -11 -11   1   14.90    2.00
 -11 -11   1   18.30    2.00
 -11 -11   1   18.00    4.90
  11 -11  -1   22.10    3.50
 -11 -11   1   15.60    2.30
  11  11  -1   18.10    2.80
  11  11  -1   13.00    2.40
 -11  11   1   19.20    2.20
 -11  11   1   16.40    2.50
  11  11  -1   16.10    2.20
 -11  11   1   20.10    2.40
  11  11  -1   14.30    2.80
  11  11  -1   16.70    2.20
 -11  11   1   20.00    3.20
 -11  11   1   16.30    3.00
 -11  11   1   15.10    2.40
  11  11  -1   18.20    1.80
  11  11  -1   21.30    3.00
 -11  11   1   17.10    2.50
   9 -11  -1   70.49    4.30
  -9 -11   1   69.29    4.50
   9 -11  -1   74.89    5.30
   9 -11  -1   70.69    4.10
   9 -11  -1   71.59    4.30
  -9 -11   1   62.29    3.80
  -9 -11   1   75.69    4.20
  -9 -11   1   66.99    4.40
  -9 -11   1   72.49    3.80
  -9 -11   1   64.79    4.60
   9 -11  -1   74.19    3.50
   9 -11  -1   65.79    4.70
   9 -11  -1   68.79    4.50
   9  11  -1   68.59    4.20
   9  11  -1   72.09    4.10
  -9  11   1   73.49    4.30
   9  11  -1   65.89    4.90
  -9  11   1   80.69    5.40
  -9  11   1   76.69    4.00
  -9  11   1   67.49    4.20
   9  11  -1   61.79    4.50
   9  11  -1   70.79    3.60
  -9  11   1   71.59    4.00
  -9  11   1   75.59    5.00
   9  11  -1   62.79    4.60
   9  11  -1   64.69    3.90
  -9  11   1   62.99    4.30
   7 -11  -1   27.10    2.60
   7 -11  -1   29.00    2.80
  -7 -11   1   32.50    3.40
   7 -11  -1   29.50    3.70
  -7 -11   1   30.90    2.80
   7 -11  -1   32.20    2.80
  -7 -11   1   26.90    3.00
   7 -11  -1   32.00    3.00
  -7 -11   1   26.40    2.50
   7 -11  -1   25.70    3.10
   7 -11  -1   28.40    2.80
  -7 -11   1   27.20    2.70
  -7 -11   1   28.80    2.60
  -7  11   1   29.00    2.90
   7  11  -1   26.40    2.60
  -7  11   1   30.40    3.60
   7  11  -1   33.10    3.40
   7  11  -1   33.90    3.00
   7  11  -1   30.20    3.20
   7  11  -1   32.80    3.60
  -7  11   1   32.70    3.00
  -7  11   1   36.80    3.70
   7  11  -1   26.40    2.60
  -7  11   1   30.10    3.00
   7  11  -1   25.70    2.40
   5 -11  -1   87.49    4.70
   5 -11  -1   87.99    4.70
   5 -11  -1   89.49    5.50
  -5 -11   1   82.39    4.40
   5 -11  -1   93.39    4.90
   5 -11  -1   89.09    4.40
  -5 -11   1   91.79    5.40
  -5 -11   1   85.79    4.90
  -5 -11   1   93.09    4.50
  -5 -11   1   84.49    4.40
  -5 -11   1   87.99    5.40
   5 -11  -1   90.99    5.10
   5 -11  -1   85.59    5.20
  -5  11   1   89.79    4.80
   5  11  -1   91.39    4.50
   5  11  -1   84.09    5.30
   5  11  -1   89.39    4.40
  -5  11   1   84.69    5.10
  -5  11   1   83.79    5.50
   5  11  -1   84.19    5.10
   5  11  -1   87.49    4.60
   5  11  -1   85.79    4.40
  -5  11   1   85.19    4.70
   5  11  -1   81.39    4.90
  -3 -11   1  150.68    7.30
   3 -11  -1  149.29    7.40
   3 -11  -1  148.19    7.30
   3 -11  -1  149.69    6.80
   3 -11  -1  147.19    6.50
  -3 -11   1  156.98    6.70
   3 -11  -1  149.99    6.40
   3 -11  -1  139.29    6.90
  -3 -11   1  154.88    6.60
  -3 -11   1  148.39    6.40
   3 -11  -1  144.19    6.60
  -3 -11   1  144.99    6.90
  -3 -11   1  140.69    6.40
  -3  11   1  140.59    7.40
   3  11  -1  143.49    7.00
   3  11  -1  143.79    6.50
   3  11  -1  153.48    6.60
  -3  11   1  147.09    7.00
  -3  11   1  148.49    6.70
  -3  11   1  150.68    6.80
   3  11  -1  152.28    6.60
  -3  11   1  151.88    6.60
   3  11  -1  157.58    6.60
   3  11  -1  147.49    7.30
  -3  11   1  150.98    6.40
   3  11  -1  143.99    6.90
   1 -11  -1   -0.20    1.10
  -1 -11   1   -0.50    1.20
   1 -11  -1   -0.80    1.10
  -1 -11   1   -0.60    1.80
  -1 -11   1    2.00    1.20
  -1 -11   1    0.20    1.30
   1 -11  -1   -0.30    1.20
   1 -11  -1   -0.50    1.70
   1 -11  -1    0.90    1.50
   1 -11  -1    0.40    1.40
  -1 -11   1   -1.30    1.50
  -1 -11   1    0.10    1.40
   1  11  -1   -0.90    1.20
  -1  11   1   -0.70    1.70
  -1  11   1    0.80    1.60
   1  11  -1    0.90    1.70
  -1  11   1    0.00    1.30
   1  11  -1    0.70    1.80
   1  11  -1    1.60    1.50
  -1  11   1    1.40    1.30
   1  11  -1    0.20    1.10
   1  11  -1    1.00    1.30
  -1  11   1    0.40    1.20
  -1  11   1    0.20    1.20
   1  11  -1    0.10    1.50
   1 -11   1  174.98    7.50
  -1 -11  -1  169.78    7.60
  -1 -11  -1  167.78    7.90
   1 -11   1  167.38    8.20
  -1 -11  -1  166.48    7.30
   1 -11   1  175.18    7.80
   1 -11   1  178.98    7.50
  -1 -11  -1  181.98    7.40
  -1 -11  -1  178.48    7.30
   1 -11   1  171.08    7.40
  -1 -11  -1  171.38    9.10
   1 -11   1  168.18    8.80
   1 -11   1  173.18    7.30
  -1 -11  -1  168.28    7.10
  -1  11  -1  173.38    7.60
   1  11   1  169.88    7.20
  -1  11  -1  168.48    7.40
  -1  11  -1  165.98    7.50
   1  11   1  167.58    7.20
  -1  11  -1  179.78    7.40
   1  11   1  171.28    7.30
  -1  11  -1  179.28    7.50
  -1  11  -1  178.88    8.40
   1  11   1  178.88    8.20
   1  11   1  172.48    7.80
  -1  11  -1  170.48    7.80
   1  11   1  166.38    7.30
  -3 -11  -1  261.27   10.40
   3 -11   1  257.97   10.60
   3 -11   1  276.97   10.90
   3 -11   1  263.47   11.50
  -3 -11  -1  253.77   12.40
   3 -11   1  276.97   11.40
  -3 -11  -1  273.47   10.30
  -3 -11  -1  269.27   10.50
   3 -11   1  280.27   10.70
  -3 -11  -1  261.87   10.90
  -3 -11  -1  267.77   10.60
   3 -11   1  259.77   10.50
  -3 -11  -1  269.67   10.50
   3 -11   1  259.87   11.00
   3  11   1  265.37   10.50
  -3  11  -1  258.57   10.50
   3  11   1  269.87   10.40
  -3  11  -1  265.57   10.70
   3  11   1  274.37   10.50
  -3  11  -1  265.47   10.70
   3  11   1  269.87   10.90
   3  11   1  265.07   10.90
  -3  11  -1  268.97   11.10
   3  11   1  265.07   11.30
  -3  11  -1  279.27   10.90
  -3  11  -1  275.87   11.60
  -5 -11  -1    5.50    1.60
  -5 -11  -1    3.50    3.30
  -5 -11  -1    1.70    1.30
   5 -11   1    2.70    2.20
   5 -11   1   -0.80    1.30
   5 -11   1    0.50    1.90
  -5 -11  -1    1.90    1.20
  -5 -11  -1    3.00    1.60
   5 -11   1    2.20    1.50
   5 -11   1    1.20    1.40
  -5 -11  -1    1.50    1.30
   5 -11   1    0.10    1.20
   5 -11   1    2.30    1.80
   5  11   1    2.80    1.80
   5  11   1    2.90    1.20
  -5  11  -1    2.70    1.90
   5  11   1    3.60    1.30
  -5  11  -1    2.00    1.40
   5  11   1    3.70    1.60
  -5  11  -1    1.60    1.60
   5  11   1    1.10    1.70
  -5  11  -1    4.20    2.10
   5  11   1    2.30    1.30
  -5  11  -1    3.30    1.50
   7 -11   1   10.00    2.10
   7 -11   1    7.30    2.50
  -7 -11  -1    9.60    1.70
   7 -11   1    9.60    2.80
  -7 -11  -1    7.90    1.60
  -7 -11  -1   10.90    1.90
  -7 -11  -1    5.00    3.70
  -7 -11  -1    8.70    1.60
   7 -11   1    4.60    1.70
  -7 -11  -1    8.70    1.80
   7 -11   1    9.80    2.00
   7 -11   1    8.60    1.90
   7 -11   1    7.40    2.10
  -7 -11  -1    8.40    3.00
  -7  11  -1    6.10    2.20
   7  11   1    8.00    1.60
   7  11   1    7.80    1.60
  -7  11  -1    9.70    2.10
  -7  11  -1   12.30    2.60
   7  11   1    7.80    2.20
  -7  11  -1   10.20    2.00
   7  11   1    9.80    2.00
   7  11   1    9.30    1.70
  -7  11  -1    8.50    2.70
   7  11   1    9.80    2.10
   9 -11   1  174.78    7.80
   9 -11   1  181.38    8.20
   9 -11   1  178.68    7.90
   9 -11   1  183.38    8.00
   9 -11   1  181.48    9.00
  -9 -11  -1  170.88    7.60
  -9 -11  -1  180.68    7.60
   9 -11   1  174.48    8.40
  -9 -11  -1  191.08    7.60
  -9 -11  -1  175.08    7.50
  -9 -11  -1  175.58    9.10
  -9 -11  -1  174.28   10.70
   9  11   1  187.48    8.20
   9  11   1  184.88    7.80
   9  11   1  178.78    8.30
  -9  11  -1  177.08    8.20
   9  11   1  188.48    7.50
  -9  11  -1  181.88    8.40
   9  11   1  170.48    8.30
  -9  11  -1  173.48    9.50
  -9  11  -1  172.98    7.90
  -9  11  -1  176.58    7.90
   9  11   1  182.08    7.50
   9  11   1  186.08    7.30
 -11 -11  -1    8.40    1.70
  11 -11   1    7.10    2.20
  11 -11   1    7.00    2.10
 -11 -11  -1   13.90    4.50
  11 -11   1    8.30    2.00
 -11 -11  -1    7.00    1.70
  11 -11   1    8.10    2.40
 -11 -11  -1    9.40    2.00
 -11 -11  -1    5.70    1.50
  11 -11   1    3.70    1.80
  11 -11   1   13.70    3.00
 -11 -11  -1    8.60    1.80
  11  11   1    9.00    1.60
 -11  11  -1    5.60    2.60
  11  11   1    9.20    2.10
 -11  11  -1    5.60    2.00
 -11  11  -1    7.00    1.90
 -11  11  -1    8.30    1.60
  11  11   1    4.90    2.20
 -11  11  -1    8.50    2.80
 -11  11  -1    5.20    1.90
 -11  11  -1   10.00    2.60
  11  11   1    7.30    2.20
  11  11   1    8.90    1.70
  11  11   1    7.30    1.60
  11  11   1    8.00    2.40
 -11  11  -1   10.00    2.80
 -13 -11  -1  167.68   11.20
 -13 -11  -1  159.58    7.50
  13 -11   1  168.08    9.00
 -13 -11  -1  169.08    7.30
  13 -11   1  168.08    7.80
  13 -11   1  171.58    8.10
 -13 -11  -1  157.68    7.00
  13 -11   1  164.88    7.60
  13  11   1  167.28    7.20
  13  11   1  159.18    8.10
 -13  11  -1  177.28    8.50
  13  11   1  167.28    7.00
 -13  11  -1  172.68    6.70
 -13  11  -1  163.88    6.80
  13  11   1  160.38    7.90
  13  11   1  171.38    6.60
 -13  11  -1  180.38    7.90
 -13  11  -1  174.38    8.40
 -13  11  -1  159.08    8.60
  13  11   1  175.08    7.70
  15 -11   1   -2.90    2.40
 -15 -11  -1   -0.70    4.30
  15 -11   1    2.30    2.00
 -15 -11  -1    4.30    1.60
  15 -11   1    3.20    1.90
  15 -11   1    2.50    1.80
 -15  11  -1    0.80    1.10
 -15  11  -1    1.60    1.20
 -15  11  -1    3.00    2.40
 -15  11  -1    2.70    2.10
  15  11   1    2.20    3.60
  15  11   1    3.30    2.20
 -15  11  -1   -0.80    2.60
  15  11   1    3.80    1.50
 -15  11  -1    2.50    2.60
  15  11   1   -0.60    2.00
  15  11   1    2.60    1.30
 -17 -11  -1   -0.20    1.30
  17 -11   1    3.00    1.90
  17 -11   1    0.80    2.70
  17 -11   1   -2.40    1.70
  17 -11   1    2.60    2.10
 -17 -11  -1   -2.00    4.30
 -17  11  -1   -2.90    2.40
 -17  11  -1    1.50    2.10
  17  11   1   -1.00    2.10
 -17  11  -1    2.80    2.60
  17  11   1   -1.60    1.90
  17  11   1    4.70    2.30
 -17  11  -1   -1.60    3.70
  17  11   1   -1.20    1.20
 -19 -11  -1   60.49    3.80
  19 -11   1   51.59    5.70
  19 -11   1   53.29    4.40
  19 -11   1   57.49    4.50
 -19 -11  -1   51.09    7.70
  19 -11   1   57.39    4.70
  19  11   1   48.60    4.80
 -19  11  -1   53.29    5.20
  19  11   1   44.60    3.40
  19  11   1   57.39    3.70
  19  11   1   54.09    4.50
  19  11   1   54.79    4.80
 -19  11  -1   55.19    4.70
  21 -11   1   84.19    5.50
 -21 -11  -1   76.99    4.50
  21 -11   1   80.09    5.30
  21 -11   1   82.49    5.60
 -21 -11  -1   73.09    8.90
  21 -11   1   90.39    7.20
 -21  11  -1   78.69    5.80
  21  11   1   82.29    4.50
  21  11   1   77.89    5.60
 -21  11  -1   90.29    5.70
  21  11   1   64.49    6.00
  21  11   1   65.79    4.20
 -22 -12   1   10.70    2.70
 -22 -12   1   10.00    5.50
  22 -12  -1    6.50    2.90
  22 -12  -1    6.80    2.70
  22 -12  -1   15.60    3.90
  22  12  -1    8.40    2.90
 -22  12   1    5.90    3.00
 -22  12   1   11.10    2.90
  22  12  -1    8.40    2.20
  22  12  -1    9.10    2.10
  22  12  -1    8.70    2.70
 -20 -12   1   -3.10    4.70
  20 -12  -1    2.40    3.00
  20 -12  -1   -0.80    1.90
  20 -12  -1    2.50    2.50
  20  12  -1    0.70    1.60
 -20  12   1   -2.80    2.60
 -20  12   1   -0.20    3.60
  20  12  -1    0.80    2.30
  20  12  -1   -1.80    1.50
  20  12  -1    0.10    2.20
 -18 -12   1   13.70    5.30
 -18 -12   1   15.50    2.50
  18 -12  -1   11.30    2.50
  18 -12  -1   19.00    4.10
  18 -12  -1   16.50    3.00
 -18  12   1   10.40    3.20
  18  12  -1   14.70    2.30
 -18  12   1    9.20    2.60
  18  12  -1   10.50    2.00
  18  12  -1   13.20    3.40
  18  12  -1   15.90    3.00
 -18  12   1   15.40    2.00
 -16 -12   1    4.50    3.40
  16 -12  -1    0.30    1.90
  16 -12  -1    2.00    2.10
  16 -12  -1    2.40    1.90
 -16 -12   1    1.40    4.70
 -16 -12   1   -0.30    2.10
  16 -12  -1   -1.60    2.70
  16  12  -1    3.60    2.40
 -16  12   1    0.00    2.00
  16  12  -1    1.90    1.60
 -16  12   1    2.70    1.70
 -16  12   1   -1.50    3.30
  16  12  -1    3.90    0.90
  16  12  -1    3.80    1.60
  16  12  -1    1.20    2.10
 -14 -12   1    6.70    2.20
 -14 -12   1   14.10    4.90
  14 -12  -1   12.90    2.40
 -14 -12   1    4.90    2.30
  14 -12  -1    9.60    2.60
  14 -12  -1   10.50    3.20
 -14  12   1   13.40    3.30
  14  12  -1   10.20    2.70
  14  12  -1    7.60    1.90
 -14  12   1   15.30    2.20
  14  12  -1    9.00    1.90
 -14  12   1    8.10    2.30
 -14  12   1   10.10    2.10
  14  12  -1    7.10    2.50
  14  12  -1    9.50    2.60
  12 -12  -1    2.40    1.90
 -12 -12   1   -1.30    1.80
 -12 -12   1    4.30    4.10
  12 -12  -1    2.50    1.70
  12 -12  -1    0.80    2.40
 -12 -12   1   -1.90    2.60
 -12 -12   1    2.00    2.00
  12 -12  -1    1.00    1.80
  12 -12  -1    1.60    1.80
 -12 -12   1    2.00    1.40
  12  12  -1    0.00    1.20
 -12  12   1    2.50    1.90
  12  12  -1    1.30    1.50
  12  12  -1    1.90    1.90
  12  12  -1    0.90    1.40
  12  12  -1   -0.10    2.10
 -12  12   1    0.40    2.40
 -12  12   1   -2.50    2.30
 -12  12   1    3.00    1.80
 -12  12   1    2.60    1.70
  12  12  -1    5.30    2.40
  10 -12  -1  146.59    7.70
  10 -12  -1  146.69    8.10
 -10 -12   1  158.48   10.20
 -10 -12   1  145.69    6.70
  10 -12  -1  148.39    7.40
 -10 -12   1  154.58    6.50
  10 -12  -1  148.49    6.90
 -10 -12   1  148.19    6.90
 -10 -12   1  152.28    7.20
  10 -12  -1  149.79    7.10
  10 -12  -1  138.79    7.00
  10 -12  -1  147.89    5.90
 -10 -12   1  156.78    7.00
 -10 -12   1  164.68    7.50
 -10  12   1  151.68    7.20
  10  12  -1  148.99    6.40
 -10  12   1  155.08    6.60
  10  12  -1  159.78    7.20
  10  12  -1  144.99    7.60
 -10  12   1  158.88    8.00
 -10  12   1  142.19    7.10
 -10  12   1  140.59    7.20
  10  12  -1  157.48    7.70
  10  12  -1  148.89    6.70
  10  12  -1  158.08    7.70
 -10  12   1  145.09    8.10
  10  12  -1  153.58    6.80
 -10  12   1  147.89    6.50
  -8 -12   1  235.88    9.70
   8 -12  -1  231.98   10.90
  -8 -12   1  241.58    9.40
   8 -12  -1  220.28    9.50
  -8 -12   1  252.47   10.40
  -8 -12   1  230.48    9.60
   8 -12  -1  225.48   10.30
   8 -12  -1  228.58   10.00
   8 -12  -1  247.78    9.90
  -8 -12   1  244.68    9.70
   8 -12  -1  240.78    9.40
  -8 -12   1  263.67   13.10
   8 -12  -1  221.58   10.00
   8  12  -1  249.97   10.30
  -8  12   1  223.88   10.40
  -8  12   1  231.38    9.80
   8  12  -1  253.27    9.50
  -8  12   1  240.78    9.60
  -8  12   1  214.08   10.00
  -8  12   1  227.08   10.40
   8  12  -1  230.38   10.30
   8  12  -1  243.48    9.80
   8  12  -1  240.78    9.70
   8  12  -1  242.68    9.70
  -8  12   1  228.28   10.90
   6 -12  -1   98.89    6.20
  -6 -12   1  107.29    5.20
  -6 -12   1  112.49    8.40
  -6 -12   1  105.49    5.60
   6 -12  -1  108.49    5.20
   6 -12  -1  105.89    5.90
   6 -12  -1   99.79    6.40
  -6 -12   1  111.49    5.30
  -6 -12   1  105.89    6.10
   6 -12  -1  106.99    5.70
  -6 -12   1  101.19    5.30
  -6 -12   1  104.79    5.20
   6 -12  -1  109.09    5.50
  -6  12   1  106.59    6.10
   6  12  -1  107.29    5.20
  -6  12   1   99.99    5.30
   6  12  -1  108.49    5.40
  -6  12   1   95.89    5.50
   6  12  -1   93.99    6.00
   6  12  -1  106.89    5.30
   6  12  -1  108.39    5.30
   6  12  -1  105.69    5.80
  -6  12   1   99.49    6.30
  -6  12   1  108.29    5.50
   6  12  -1  107.29    6.00
   4 -12  -1  209.78   10.10
   4 -12  -1  217.38    9.20
  -4 -12   1  237.88    9.30
   4 -12  -1  207.98    9.50
  -4 -12   1  214.48    9.00
   4 -12  -1  219.48    9.90
   4 -12  -1  219.88    9.40
   4 -12  -1  212.38    9.30
   4 -12  -1  218.58    9.00
  -4 -12   1  213.28   11.50
  -4 -12   1  232.58    9.60
  -4 -12   1  225.78   10.00
  -4 -12   1  228.98    9.20
   4  12  -1  220.48    9.10
   4  12  -1  216.38   10.10
   4  12  -1  222.28    9.80
  -4  12   1  230.78    9.00
  -4  12   1  215.88    9.70
   4  12  -1  226.48    9.20
   4  12  -1  232.78    9.70
  -4  12   1  207.98    9.80
   4  12  -1  234.48    9.20
   4  12  -1  224.38    9.20
  -4  12   1  227.28    9.40
  -4  12   1  214.88    9.20
   2 -12  -1   -0.60    1.90
  -2 -12   1    3.50    1.50
   2 -12  -1    0.80    1.30
  -2 -12   1   -1.20    1.40
  -2 -12   1    0.00    1.60
   2 -12  -1   -0.20    2.40
   2 -12  -1   -0.40    1.30
  -2 -12   1   -0.20    1.80
   2 -12  -1    0.40    1.50
  -2 -12   1    0.80    3.30
  -2 -12   1    1.20    1.20
   2 -12  -1    0.10    1.50
   2 -12  -1    2.20    1.60
  -2 -12   1    1.20    1.40
  -2  12   1   -0.80    1.10
   2  12  -1    0.60    1.90
   2  12  -1    1.00    1.80
   2  12  -1   -2.40    1.40
  -2  12   1   -0.20    1.90
  -2  12   1   -0.60    1.50
   2  12  -1   -1.20    1.50
   2  12  -1    1.80    1.40
  -2  12   1    1.20    1.40
   2  12  -1   -0.30    1.30
  -2  12   1    0.30    1.30
   2  12  -1   -2.40    1.20
  -2  12   1   -0.70    1.70
   0 -12  -1  172.58    7.30
   0 -12   1  166.38    8.40
   0 -12  -1  172.08    7.60
   0 -12  -1  170.78    7.50
   0 -12   1  167.88    7.60
   0 -12   1  186.28    7.80
   0 -12  -1  179.58    8.30
   0 -12   1  167.88    7.40
   0 -12  -1  176.98    7.60
   0 -12   1  166.08    7.50
   0 -12  -1  172.78    9.40
   0 -12  -1  172.88    7.80
   0 -12   1  173.48    7.90
   0  12   1  176.98    8.00
   0  12   1  175.28    7.50
   0  12  -1  174.28    7.60
   0  12   1  162.48    8.30
   0  12   1  169.28    7.60
   0  12  -1  169.78    8.00
   0  12   1  176.58    7.50
   0  12  -1  180.18    7.60
   0  12  -1  187.38    7.60
   0  12  -1  176.18    7.80
   0  12   1  176.48    7.40
   0  12  -1  160.88    8.40
   0  12  -1  162.08    7.50
  -2 -12  -1  237.38   12.30
  -2 -12  -1  257.37   10.00
  -2 -12  -1  248.88   10.80
  -2 -12  -1  269.57   10.90
   2 -12   1  257.07   10.40
   2 -12   1  250.87   11.40
   2 -12   1  276.47   10.70
   2 -12   1  244.58   11.20
   2 -12   1  258.27   10.40
  -2 -12  -1  248.98   10.30
   2 -12   1  253.57   10.20
   2 -12   1  247.48   10.70
  -2 -12  -1  247.68   10.40
  -2  12  -1  264.67   10.30
  -2  12  -1  248.58   10.50
   2  12   1  246.38   10.20
   2  12   1  261.97   10.70
  -2  12  -1  260.67   10.50
   2  12   1  254.17   10.30
   2  12   1  263.67   10.20
   2  12   1  255.77   11.20
   2  12   1  238.98   10.10
  -2  12  -1  266.37   10.50
  -2  12  -1  256.97   10.80
  -2  12  -1  261.07   10.40
   4 -12   1   26.60    3.60
   4 -12   1   24.80    2.90
  -4 -12  -1   22.20    2.40
   4 -12   1   26.70    3.30
  -4 -12  -1   26.00    3.10
  -4 -12  -1   24.00    2.50
   4 -12   1   27.80    2.80
   4 -12   1   27.40    2.80
  -4 -12  -1   32.40    4.90
  -4 -12  -1   26.20    2.60
   4 -12   1   21.60    3.30
   4 -12   1   27.60    2.80
  -4 -12  -1   22.80    2.70
  -4 -12  -1   28.10    2.70
  -4  12  -1   24.60    2.80
   4  12   1   24.00    2.60
  -4  12  -1   29.30    2.90
   4  12   1   24.60    2.50
  -4  12  -1   28.70    3.70
  -4  12  -1   26.00    3.20
   4  12   1   26.80    3.20
   4  12   1   23.70    2.70
  -4  12  -1   25.90    2.80
   4  12   1   25.10    3.30
  -4  12  -1   26.60    2.90
  -4  12  -1   28.30    2.90
   4  12   1   26.60    2.60
   6 -12   1   25.70    3.80
   6 -12   1   34.50    3.60
  -6 -12  -1   36.70    3.00
  -6 -12  -1   30.50    2.70
   6 -12   1   32.70    3.30
  -6 -12  -1   29.10    2.80
  -6 -12  -1   36.00    3.50
   6 -12   1   31.10    3.30
   6 -12   1   32.00    3.10
  -6 -12  -1   31.10    5.30
   6 -12   1   31.50    3.00
   6 -12   1   34.90    3.70
  -6 -12  -1   30.80    2.90
  -6  12  -1   34.60    4.00
  -6  12  -1   34.10    3.40
   6  12   1   32.70    3.10
  -6  12  -1   34.40    3.70
   6  12   1   36.40    2.90
   6  12   1   32.70    3.00
  -6  12  -1   31.40    3.00
   6  12   1   31.00    2.90
   6  12   1   38.30    3.70
   6  12   1   30.20    3.60
  -6  12  -1   35.80    4.00
  -6  12  -1   33.70    3.20
   8 -12   1    9.50    2.10
   8 -12   1    8.50    2.80
   8 -12   1    6.40    2.00
   8 -12   1    8.10    2.10
   8 -12   1   11.90    2.20
  -8 -12  -1    7.70    1.70
   8 -12   1    8.90    2.40
  -8 -12  -1    8.40    1.90
  -8 -12  -1    6.20    4.10
  -8 -12  -1    7.30    1.70
   8 -12   1    7.70    2.00
  -8 -12  -1    5.90    2.10
  -8  12  -1    8.70    2.60
  -8  12  -1    9.80    2.00
   8  12   1    5.30    1.60
   8  12   1    9.00    1.80
  -8  12  -1    6.80    1.90
   8  12   1    7.60    2.50
  -8  12  -1    7.40    2.60
   8  12   1    8.30    2.30
   8  12   1    6.50    1.60
  -8  12  -1   10.50    2.00
   8  12   1    5.80    2.20
   8  12   1    6.70    2.00
 -10 -12  -1   29.60    2.90
  10 -12   1   39.50    3.60
  10 -12   1   37.00    3.40
 -10 -12  -1   29.90    3.00
 -10 -12  -1   38.60    6.10
  10 -12   1   35.60    3.70
  10 -12   1   31.00    4.20
  10 -12   1   30.40    3.70
 -10 -12  -1   29.40    2.70
 -10 -12  -1   30.90    3.10
  10  12   1   28.00    3.30
 -10  12  -1   37.30    3.40
 -10  12  -1   31.60    3.80
 -10  12  -1   34.00    4.20
 -10  12  -1   42.00    4.70
 -10  12  -1   40.40    3.00
  10  12   1   30.00    2.80
 -10  12  -1   30.00    2.80
  10  12   1   31.30    2.60
  10  12   1   29.60    2.80
  10  12   1   34.60    3.30
  10  12   1   33.20    3.80
 -12 -12  -1   11.40    4.70
  12 -12   1   10.90    2.30
  12 -12   1   10.00    2.80
 -12 -12  -1    7.10    1.80
 -12 -12  -1   10.30    1.90
 -12 -12  -1   11.00    1.80
  12 -12   1    6.40    2.30
  12 -12   1   10.70    3.90
 -12 -12  -1    9.80    2.20
  12  12   1   10.10    2.60
 -12  12  -1   10.40    1.80
 -12  12  -1   11.80    2.40
  12  12   1    9.30    1.50
  12  12   1    9.80    1.80
 -12  12  -1    8.60    2.90
 -12  12  -1    5.80    2.00
  12  12   1    8.70    1.70
 -12  12  -1    7.20    2.70
 -12  12  -1   14.40    3.10
  12  12   1    8.70    2.30
  14 -12   1   50.49    4.00
  14 -12   1   40.90    3.90
 -14 -12  -1   42.00    3.30
 -14 -12  -1   33.50    8.70
  14 -12   1   43.90    5.10
  14 -12   1   42.70    4.20
 -14  12  -1   49.99    4.30
  14  12   1   45.90    3.20
  14  12   1   40.10    4.40
  14  12   1   41.60    2.60
 -14  12  -1   44.50    4.60
  14  12   1   45.80    4.40
 -14  12  -1   38.90    2.90
  14  12   1   51.59    4.40
  14  12   1   46.50    3.30
 -14  12  -1   43.30    4.40
  16 -12   1   19.10    3.10
 -16 -12  -1   17.30    2.40
  16 -12   1   20.90    3.10
  16 -12   1   21.10    2.90
 -16 -12  -1   14.20    5.40
  16 -12   1   15.40    3.70
  16  12   1   21.60    2.50
  16  12   1   27.00    3.60
  16  12   1   25.40    3.40
 -16  12  -1   19.80    3.00
  16  12   1   20.60    2.30
 -16  12  -1   21.50    3.50
 -16  12  -1   21.10    1.90
 -16  12  -1   19.20    3.60
  16  12   1   20.20    3.00
  18 -12   1    5.80    3.30
  18 -12   1    7.10    2.30
  18 -12   1    3.50    2.30
 -18 -12  -1    1.80    5.00
 -18 -12  -1    8.60    1.90
  18 -12   1    6.40    2.20
 -18  12  -1    5.60    2.80
  18  12   1    7.50    1.80
 -18  12  -1    3.80    2.40
  18  12   1    4.90    2.50
  18  12   1    3.20    1.60
  18  12   1    7.10    2.50
  20 -12   1   34.90    5.10
 -20 -12  -1   41.40    3.40
 -20 -12  -1   39.40    7.10
  20 -12   1   35.50    4.10
  20 -12   1   41.80    4.20
  20  12   1   32.50    3.10
  20  12   1   39.20    6.60
  20  12   1   46.80    3.40
  20  12   1   32.40    4.00
 -20  12  -1   40.00    4.50
 -20  12  -1   39.60    4.00
  22 -12   1   10.30    3.80
 -22 -12  -1    0.60    0.80
 -22 -12  -1   11.10    5.30
  22 -12   1   -1.10    2.20
  22  12   1    2.20    1.60
  22  12   1   -0.60    1.50
  22  12   1    2.50    2.50
 -22  12  -1    5.20    2.90
  22  12   1    0.10    2.40
 -22  12  -1    2.60    4.10
 -21 -13   1    4.00    5.00
 -21 -13   1    3.90    1.80
  21 -13  -1    2.60    2.30
  21 -13  -1    3.60    3.10
  21 -13  -1   -0.50    2.30
  21  13  -1    4.40    2.70
  21  13  -1    2.90    1.80
 -21  13   1    3.50    3.00
 -21  13   1    2.10    2.40
  21  13  -1    6.50    2.00
  21  13  -1    5.00    2.50
 -19 -13   1    5.60    2.00
 -19 -13   1    5.60    5.20
  19 -13  -1   14.80    4.00
  19 -13  -1    5.90    2.60
  19 -13  -1   12.10    2.60
 -19  13   1    8.50    2.60
  19  13  -1    7.10    2.70
  19  13  -1    7.70    2.00
  19  13  -1    6.70    2.60
 -19  13   1    3.30    3.00
  19  13  -1    7.60    2.10
  17 -13  -1   22.90    4.40
  17 -13  -1   20.10    3.30
  17 -13  -1   21.20    3.00
 -17 -13   1   27.90    3.00
 -17 -13   1   19.80    2.70
 -17 -13   1   17.50    5.80
  17  13  -1   22.80    2.70
  17  13  -1   22.40    3.20
 -17  13   1   25.60    2.60
  17  13  -1   22.40    2.70
  17  13  -1   24.80    3.60
 -17  13   1   23.30    4.00
  15 -13  -1   17.70    3.10
 -15 -13   1   21.20    2.80
  15 -13  -1   20.70    3.00
 -15 -13   1   21.50    2.90
 -15 -13   1   17.90    5.50
  15 -13  -1   23.90    4.20
 -15 -13   1   17.10    2.90
  15  13  -1   17.30    2.40
  15  13  -1   23.80    2.80
  15  13  -1   22.30    3.20
 -15  13   1   21.50    2.50
 -15  13   1   21.90    4.00
 -15  13   1   19.80    3.10
  15  13  -1   19.50    1.90
  15  13  -1   17.80    3.30
 -13 -13   1   -1.60    1.80
  13 -13  -1   -1.00    2.30
 -13 -13   1   -0.70    1.50
 -13 -13   1    1.20    2.10
  13 -13  -1   -0.80    2.00
 -13 -13   1    1.10    1.60
  13 -13  -1    2.90    2.10
 -13 -13   1   -1.70    4.20
 -13  13   1   -2.00    1.70
  13  13  -1    0.70    2.20
 -13  13   1    0.30    1.70
  13  13  -1    1.60    1.50
  13  13  -1   -0.50    1.10
 -13  13   1   -0.30    1.70
 -13  13   1    1.20    2.90
  13  13  -1   -1.60    2.00
  13  13  -1   -0.50    1.40
 -11 -13   1    9.40    2.40
  11 -13  -1    7.20    2.10
 -11 -13   1    4.50    4.30
  11 -13  -1   10.50    2.20
 -11 -13   1    6.40    2.50
  11 -13  -1    7.60    2.40
 -11 -13   1    7.10    1.80
  11 -13  -1    6.50    2.10
 -11 -13   1    7.00    2.00
  11 -13  -1    5.20    3.20
 -11  13   1    4.40    2.80
 -11  13   1    8.80    2.40
  11  13  -1    5.90    1.90
  11  13  -1    8.60    1.70
  11  13  -1    8.00    2.40
  11  13  -1    4.90    1.80
  11  13  -1    5.40    2.60
 -11  13   1    9.50    2.00
 -11  13   1   10.10    2.00
  11  13  -1   12.00    2.80
   9 -13  -1   23.60    3.00
  -9 -13   1   21.30    3.00
  -9 -13   1   27.40    5.40
   9 -13  -1   22.80    3.80
  -9 -13   1   23.40    2.80
   9 -13  -1   19.80    2.60
  -9 -13   1   21.70    2.50
   9 -13  -1   20.40    3.00
   9 -13  -1   20.30    2.70
  -9 -13   1   32.00    3.10
  -9 -13   1   24.80    3.40
   9 -13  -1   24.90    2.50
   9  13  -1   27.70    2.80
  -9  13   1   22.90    2.80
  -9  13   1   25.30    2.80
   9  13  -1   22.90    3.50
  -9  13   1   21.10    2.90
   9  13  -1   24.20    2.80
   9  13  -1   25.00    3.60
  -9  13   1   24.20    3.60
   9  13  -1   23.70    2.90
   9  13  -1   27.60    2.60
  -9  13   1   25.90    2.60
  -7 -13   1   26.10    5.30
  -7 -13   1   29.00    2.90
   7 -13  -1   35.40    3.90
   7 -13  -1   36.80    3.60
   7 -13  -1   28.70    3.90
  -7 -13   1   32.30    3.10
   7 -13  -1   30.00    3.20
  -7 -13   1   28.80    3.30
  -7 -13   1   28.50    3.60
  -7 -13   1   31.00    3.00
   7 -13  -1   28.20    3.00
   7 -13  -1   33.30    4.10
   7 -13  -1   34.00    3.40
  -7 -13   1   33.40    3.20
   7  13  -1   31.40    3.00
   7  13  -1   29.40    2.80
  -7  13   1   35.40    3.40
   7  13  -1   31.80    4.00
   7  13  -1   28.20    3.20
   7  13  -1   25.30    2.80
  -7  13   1   32.20    4.20
  -7  13   1   30.60    3.10
  -7  13   1   33.40    3.90
   7  13  -1   30.00    3.60
   7  13  -1   27.10    3.50
  -7  13   1   30.90    3.30
   5 -13  -1   15.00    2.30
   5 -13  -1   13.40    2.20
  -5 -13   1   10.30    4.10
  -5 -13   1   17.20    2.40
   5 -13  -1   15.70    2.40
  -5 -13   1   13.70    2.90
  -5 -13   1   15.90    2.30
  -5 -13   1   15.20    2.20
   5 -13  -1   15.80    2.70
  -5 -13   1   20.30    2.60
  -5 -13   1   17.90    2.80
   5 -13  -1   17.80    3.20
   5 -13  -1    9.30    2.30
   5 -13  -1   21.10    3.30
  -5  13   1   14.90    3.00
   5  13  -1   16.10    2.80
  -5  13   1   12.10    2.30
   5  13  -1   12.90    2.20
   5  13  -1   12.90    2.40
  -5  13   1   12.10    2.70
   5  13  -1   13.50    2.20
   5  13  -1   16.10    2.80
  -5  13   1   14.00    2.20
   5  13  -1   17.30    3.20
   5  13  -1   18.00    2.30
  -3 -13   1   15.90    2.70
   3 -13  -1   14.70    2.30
  -3 -13   1   14.90    2.40
  -3 -13   1   15.40    2.10
  -3 -13   1   13.40    4.10
  -3 -13   1   16.60    2.40
  -3 -13   1   12.00    2.20
   3 -13  -1   15.70    2.40
   3 -13  -1   13.60    2.50
   3 -13  -1   10.80    2.10
   3 -13  -1   16.30    3.20
  -3 -13   1   10.90    2.70
   3  13  -1   18.20    3.20
   3  13  -1   17.30    2.90
   3  13  -1   16.90    2.40
   3  13  -1   16.40    2.30
   3  13  -1   14.30    2.30
   3  13  -1   14.40    2.30
  -3  13   1   14.10    2.80
   3  13  -1   13.50    2.60
  -3  13   1   13.40    2.20
  -3  13   1   13.20    2.30
  -3  13   1   17.20    3.10
  -3  13   1   14.30    2.40
  -3  13   1   15.20    2.40
  -1 -13   1   29.80    3.10
  -1 -13   1   25.90    3.70
  -1 -13   1   27.70    4.60
   1 -13  -1   26.40    3.70
   1 -13  -1   30.30    2.90
  -1 -13   1   30.20    3.90
  -1 -13   1   31.00    3.10
   1 -13  -1   29.60    3.30
   1 -13  -1   26.30    3.00
   1 -13  -1   29.10    2.90
   1 -13  -1   31.50    3.00
  -1 -13   1   22.80    2.60
   1 -13  -1   31.50    4.40
   1  13  -1   27.40    2.90
  -1  13   1   30.20    3.50
   1  13  -1   24.30    3.10
  -1  13   1   28.00    2.90
   1  13  -1   28.60    3.90
  -1  13   1   28.70    2.90
   1  13  -1   25.50    2.90
  -1  13   1   21.80    4.30
   1  13  -1   28.40    2.90
  -1  13   1   32.00    3.10
  -1  13   1   25.00    3.60
   1  13  -1   33.10    3.70
  -1 -13  -1  361.46   14.30
  -1 -13  -1  360.96   13.60
  -1 -13  -1  350.06   15.70
  -1 -13  -1  342.77   13.80
   1 -13   1  332.37   14.00
  -1 -13  -1  337.47   13.30
  -1 -13  -1  356.56   13.70
   1 -13   1  351.46   13.70
   1 -13   1  365.46   13.90
   1 -13   1  341.07   14.10
   1 -13   1  337.47   14.50
  -1 -13  -1  338.07   13.50
   1 -13   1  357.36   15.10
   1 -13   1  331.77   13.60
   1  13   1  336.97   14.50
  -1  13  -1  343.47   14.70
   1  13   1  358.96   13.60
  -1  13  -1  360.76   13.80
  -1  13  -1  337.27   14.10
  -1  13  -1  363.76   13.60
   1  13   1  352.66   13.50
  -1  13  -1  338.17   13.80
  -1  13  -1  357.26   13.70
   1  13   1  345.67   13.50
   1  13   1  340.37   13.70
   1  13   1  371.06   14.20
  -1  13  -1  365.66   13.80
  -3 -13  -1  192.58    8.00
   3 -13   1  183.88    9.20
   3 -13   1  187.98    8.50
   3 -13   1  175.28    8.10
  -3 -13  -1  173.28    7.80
   3 -13   1  188.88    8.00
   3 -13   1  168.68    8.50
  -3 -13  -1  198.28    8.20
  -3 -13  -1  174.78    8.10
  -3 -13  -1  179.38    7.80
  -3 -13  -1  188.18    8.70
   3 -13   1  172.38    8.00
  -3 -13  -1  183.58   10.70
   3  13   1  189.68    8.10
   3  13   1  176.88    7.90
  -3  13  -1  184.68    8.20
   3  13   1  184.28    8.00
   3  13   1  175.98    9.30
  -3  13  -1  180.48    9.10
  -3  13  -1  182.18    8.30
  -3  13  -1  194.08    8.10
  -3  13  -1  182.58    8.30
  -3  13  -1  172.48    8.10
   3  13   1  187.68    8.00
  -3  13  -1  186.28    8.70
   3  13   1  192.98    8.70
   5 -13   1    3.70    1.80
   5 -13   1   -0.10    2.50
   5 -13   1    1.90    1.50
  -5 -13  -1    0.30    2.00
   5 -13   1    0.40    1.70
  -5 -13  -1    2.50    1.80
   5 -13   1    1.10    2.30
  -5 -13  -1    1.50    1.30
  -5 -13  -1   -0.10    1.60
  -5 -13  -1    0.40    1.80
  -5 -13  -1   -0.40    1.70
   5 -13   1    0.40    1.90
   5 -13   1    1.40    1.60
  -5 -13  -1   -0.50    3.60
   5  13   1    0.40    1.30
   5  13   1    2.60    1.80
  -5  13  -1   -1.60    2.00
  -5  13  -1    0.30    2.10
   5  13   1   -1.10    2.20
  -5  13  -1    2.10    1.60
   5  13   1   -0.80    1.30
  -5  13  -1    2.30    1.90
   5  13   1    0.90    1.50
  -5  13  -1    0.80    1.40
   5  13   1    1.90    2.10
  -5  13  -1   -0.60    1.60
   7 -13   1   26.40    3.00
   7 -13   1   31.70    3.30
   7 -13   1   29.10    3.10
   7 -13   1   25.60    3.90
   7 -13   1   29.30    3.40
  -7 -13  -1   29.00    3.30
  -7 -13  -1   32.50    3.00
  -7 -13  -1   29.80    2.80
   7 -13   1   34.00    3.30
  -7 -13  -1   30.90    3.00
  -7 -13  -1   29.90    3.00
  -7 -13  -1   26.70    5.40
  -7 -13  -1   28.20    2.80
  -7  13  -1   31.80    3.40
  -7  13  -1   27.00    3.90
   7  13   1   28.80    3.10
  -7  13  -1   32.80    3.80
  -7  13  -1   28.70    3.10
   7  13   1   30.40    2.90
   7  13   1   29.60    3.50
   7  13   1   29.20    2.80
   7  13   1   30.50    3.90
   7  13   1   30.90    2.90
  -9 -13  -1   20.90    2.60
  -9 -13  -1   22.40    2.70
   9 -13   1   21.90    2.80
   9 -13   1   28.70    4.20
  -9 -13  -1   14.80    4.80
  -9 -13  -1   16.60    3.90
   9 -13   1   24.30    2.30
   9 -13   1   17.10    3.00
   9 -13   1   20.60    2.90
   9  13   1   22.60    3.20
   9  13   1   25.60    3.10
  -9  13  -1   27.30    3.70
   9  13   1   19.40    2.50
   9  13   1   27.10    3.60
   9  13   1   26.70    2.70
  -9  13  -1   23.70    3.00
   9  13   1   18.70    2.30
  -9  13  -1   18.60    2.60
  11 -13   1   15.90    2.60
 -11 -13  -1   13.40    3.30
 -11 -13  -1   13.10    2.40
  11 -13   1   17.40    3.80
 -11 -13  -1   15.40    5.20
  11 -13   1   17.40    3.00
  11 -13   1   17.70    2.70
 -11 -13  -1   16.50    2.30
  11  13   1   15.70    2.00
  11  13   1   15.70    2.20
 -11  13  -1   15.90    2.30
 -11  13  -1   14.00    3.30
  11  13   1   12.10    2.60
 -11  13  -1   15.60    2.80
 -11  13  -1   15.80    2.10
  11  13   1   11.10    2.10
  11  13   1   15.90    3.20
  11  13   1   13.50    2.80
 -11  13  -1   18.70    3.50
  13 -13   1   17.90    3.80
  13 -13   1   19.30    2.80
  13 -13   1   20.60    2.80
  13 -13   1   21.20    3.30
 -13 -13  -1   13.60    5.50
 -13 -13  -1   21.50    2.50
  13  13   1   20.20    2.50
  13  13   1   18.60    2.40
 -13  13  -1   19.70    3.40
  13  13   1   20.70    2.10
 -13  13  -1   17.20    2.30
  13  13   1   24.70    3.60
  13  13   1   22.50    4.80
  13  13   1   22.80    3.20
 -13  13  -1   21.30    2.40
 -13  13  -1   21.10    3.00
  15 -13   1    6.50    2.20
 -15 -13  -1    9.40    1.90
  15 -13   1    8.00    2.60
  15 -13   1   10.20    2.50
  15 -13   1   11.70    3.50
 -15 -13  -1    3.70    4.80
  15  13   1    7.20    1.80
 -15  13  -1    7.00    1.90
 -15  13  -1    5.50    2.40
 -15  13  -1    5.80    2.80
  15  13   1    8.10    2.60
  15  13   1    6.70    2.40
  15  13   1    6.60    1.60
 -15  13  -1    8.30    3.10
 -15  13  -1    7.80    1.60
  15  13   1    6.40    1.90
  17 -13   1   -0.60    2.70
 -17 -13  -1    2.10    1.50
  17 -13   1    0.80    2.20
  17 -13   1    2.80    2.10
 -17 -13  -1    3.30    5.10
 -17  13  -1    4.60    2.30
  17  13   1    1.00    1.50
  17  13   1    1.10    2.20
  17  13   1    0.10    2.20
 -17  13  -1    4.60    3.00
 -17  13  -1    4.00    2.70
  17  13   1    4.00    1.70
 -19 -13  -1   31.40    3.10
  19 -13   1   30.50    3.50
  19 -13   1   21.20    4.40
 -19 -13  -1   34.70    7.10
  19 -13   1   30.10    3.90
  19  13   1   28.60    2.90
  19  13   1   33.20    4.10
  19  13   1   28.40    2.90
  19  13   1   29.80    3.80
 -19  13  -1   25.60    3.90
  20 -14  -1   11.50    2.80
  20 -14  -1    2.90    2.60
 -20 -14   1    6.90    2.10
  20 -14  -1   10.10    3.70
 -20 -14   1    1.30    5.20
 -20  14   1    7.70    1.90
 -20  14   1    3.60    3.10
  20  14  -1    5.70    1.90
  20  14  -1    4.00    2.90
 -20  14   1    7.00    2.80
  20  14  -1    6.40    2.10
 -20  14   1    7.10    1.50
  20  14  -1    5.80    2.50
  18 -14  -1   62.29    5.00
  18 -14  -1   66.89    5.50
 -18 -14   1   60.39    4.00
  18 -14  -1   71.29    6.70
 -18 -14   1   66.49    4.50
 -18 -14   1   77.39    9.30
  18  14  -1   61.69    5.50
 -18  14   1   68.39    6.20
  18  14  -1   72.19    5.30
  18  14  -1   68.99    4.50
  18  14  -1   56.09    4.20
 -18  14   1   62.09    3.90
 -18  14   1   63.69    5.30
 -16 -14   1   20.70    2.80
  16 -14  -1   20.20    3.10
  16 -14  -1   21.20    4.10
 -16 -14   1   22.40    2.80
 -16 -14   1   24.70    6.10
  16 -14  -1   14.80    3.10
 -16 -14   1   18.20    2.90
 -16  14   1   23.70    2.50
  16  14  -1   19.20    1.90
 -16  14   1   25.50    3.40
  16  14  -1   21.40    3.20
  16  14  -1   24.50    3.80
  16  14  -1   19.20    2.70
  16  14  -1   18.50    2.60
 -16  14   1   18.40    3.90
  14 -14  -1   43.30    5.30
 -14 -14   1   43.30    3.70
 -14 -14   1   35.60    6.80
  14 -14  -1   40.00    3.90
  14 -14  -1   47.80    4.60
 -14 -14   1   35.50    3.70
 -14 -14   1   39.30    4.00
 -14  14   1   50.49    5.20
  14  14  -1   40.40    3.70
  14  14  -1   40.00    4.60
 -14  14   1   39.70    3.50
  14  14  -1   44.60    3.60
 -14  14   1   45.80    4.30
  14  14  -1   47.20    3.00
  14  14  -1   48.10    4.40
 -12 -14   1   32.50    3.30
  12 -14  -1   24.10    3.20
 -12 -14   1   29.20    2.80
 -12 -14   1   33.80    3.70
  12 -14  -1   27.90    4.20
 -12 -14   1   30.10    3.40
  12 -14  -1   30.70    3.70
 -12  14   1   36.30    3.30
  12  14  -1   31.30    3.10
 -12  14   1   36.10    4.40
  12  14  -1   30.80    4.00
  12  14  -1   29.40    2.70
 -12  14   1   36.50    4.50
  12  14  -1   31.70    3.20
 -12  14   1   31.40    2.90
  12  14  -1   33.20    3.70
  10 -14  -1   17.70    2.90
 -10 -14   1   20.10    5.40
  10 -14  -1   17.90    3.70
  10 -14  -1   20.30    2.90
  10 -14  -1   20.00    2.20
 -10 -14   1   20.60    3.20
 -10 -14   1   21.00    2.50
 -10 -14   1   21.40    3.10
 -10 -14   1   19.90    2.70
 -10  14   1   22.60    2.70
  10  14  -1   15.20    2.50
  10  14  -1   21.80    3.00
 -10  14   1   18.80    2.80
  10  14  -1   19.40    3.30
  10  14  -1   21.50    2.50
  10  14  -1   17.90    2.50
 -10  14   1   13.40    3.30
   8 -14  -1   46.40    4.10
   8 -14  -1   51.69    4.20
   8 -14  -1   47.80    5.30
  -8 -14   1   53.39    3.90
  -8 -14   1   48.30    3.70
  -8 -14   1   43.70    4.50
  -8 -14   1   47.20    6.60
   8 -14  -1   44.90    5.00
   8 -14  -1   46.60    3.80
   8  14  -1   46.60    4.60
  -8  14   1   51.19    3.80
  -8  14   1   49.50    4.00
   8  14  -1   45.40    4.00
   8  14  -1   46.30    4.10
  -8  14   1   52.79    5.40
  -8  14   1   48.20    4.00
   8  14  -1   54.49    3.80
   8  14  -1   50.39    3.50
   6 -14  -1   24.50    3.10
  -6 -14   1   24.90    3.50
   6 -14  -1   27.60    4.10
   6 -14  -1   24.30    4.10
   6 -14  -1   27.30    2.90
  -6 -14   1   29.90    3.00
  -6 -14   1   25.30    2.90
  -6 -14   1   26.60    3.10
   6 -14  -1   18.30    3.00
  -6 -14   1   18.60    5.10
  -6  14   1   26.70    3.70
   6  14  -1   25.20    3.50
   6  14  -1   20.70    2.70
  -6  14   1   27.60    3.20
   6  14  -1   28.20    3.10
   6  14  -1   24.80    3.10
   6  14  -1   30.50    4.60
   6  14  -1   25.50    2.80
  -6  14   1   28.30    3.20
  -4 -14   1   73.19    7.20
   4 -14  -1   63.69    4.90
   4 -14  -1   59.19    4.10
   4 -14  -1   67.79    5.50
  -4 -14   1   62.99    4.80
   4 -14  -1   75.39    5.70
  -4 -14   1   65.39    4.20
  -4 -14   1   77.69    4.70
   4 -14  -1   67.59    4.60
   4 -14  -1   62.79    5.70
  -4 -14   1   72.69    4.60
  -4 -14   1   67.39    5.30
   4 -14  -1   76.89    4.90
   4  14  -1   75.29    4.50
  -4  14   1   65.99    5.20
  -4  14   1   69.89    4.90
   4  14  -1   67.09    4.90
   4  14  -1   71.89    5.20
  -4  14   1   68.59    4.60
  -4  14   1   70.49    4.80
  -4  14   1   72.49    4.50
   4  14  -1   66.99    4.40
   4  14  -1   74.99    4.60
   4  14  -1   67.79    5.40
   4  14  -1   72.39    5.60
   2 -14  -1  152.68    7.60
  -2 -14   1  156.08    8.50
  -2 -14   1  168.38    7.60
  -2 -14   1  156.18    7.30
   2 -14  -1  155.78    7.90
   2 -14  -1  171.58    8.90
  -2 -14   1  165.28    9.90
   2 -14  -1  170.78    8.60
  -2 -14   1  156.48    7.50
  -2 -14   1  169.88    8.30
   2 -14  -1  165.58    7.80
   2 -14  -1  155.58    8.10
  -2 -14   1  158.48    7.90
   2 -14  -1  157.38    7.40
  -2  14   1  165.08    8.10
  -2  14   1  156.28    7.60
   2  14  -1  156.68    7.50
   2  14  -1  170.18    7.50
   2  14  -1  157.88    7.90
  -2  14   1  163.48    7.30
   2  14  -1  158.58    8.10
   2  14  -1  154.88    7.40
  -2  14   1  157.08    7.50
  -2  14   1  170.08    8.80
   2  14  -1  162.38    7.50
  -2  14   1  154.48    7.60
   2  14  -1  147.69    8.40
   0 -14  -1   27.20    3.20
   0 -14  -1   30.90    4.70
   0 -14  -1   22.30    3.60
   0 -14  -1   27.50    3.10
   0 -14   1   24.30    3.80
   0 -14  -1   26.10    4.30
   0 -14  -1   24.60    3.20
   0 -14   1   34.30    5.00
   0 -14   1   25.70    3.00
   0 -14   1   26.40    3.20
   0 -14   1   26.30    3.00
   0 -14   1   23.90    3.30
   0 -14   1   27.00    3.10
   0  14   1   29.50    3.70
   0  14   1   23.40    3.70
   0  14  -1   25.30    2.90
   0  14   1   27.80    3.10
   0  14  -1   28.00    3.10
   0  14   1   30.10    3.20
   0  14  -1   24.70    3.50
   0  14  -1   23.50    2.90
   0  14   1   28.90    3.10
   0  14  -1   27.50    4.30
   0  14   1   30.40    3.10
   0  14  -1   24.50    2.90
   0  14  -1   28.00    3.30
   2 -14   1   65.49    5.80
   2 -14   1   76.89    4.70
   2 -14   1   68.49    5.20
  -2 -14  -1   88.49    5.00
   2 -14   1   84.69    6.70
   2 -14   1   86.49    5.20
  -2 -14  -1   84.69    7.60
   2 -14   1   78.49    4.70
  -2 -14  -1   77.99    5.00
   2 -14   1   79.59    4.90
  -2 -14  -1   78.29    5.50
  -2 -14  -1   72.19    4.40
  -2 -14  -1   79.29    4.70
   2  14   1   78.59    5.50
  -2  14  -1   82.69    5.10
  -2  14  -1   79.79    5.60
   2  14   1   78.99    4.70
   2  14   1   72.09    4.60
  -2  14  -1   83.99    4.80
   2  14   1   75.99    5.70
  -2  14  -1   81.99    5.00
  -2  14  -1   78.29    4.80
   2  14   1   76.09    4.50
   2  14   1   80.39    4.70
  -2  14  -1   73.09    4.90
   4 -14   1  144.49    7.20
  -4 -14  -1  151.38    7.70
  -4 -14  -1  151.78    7.00
  -4 -14  -1  152.38    7.10
  -4 -14  -1  146.09    7.20
  -4 -14  -1  143.39    6.80
   4 -14   1  148.99    7.20
   4 -14   1  156.18    7.50
   4 -14   1  142.69    6.90
  -4 -14  -1  132.89    9.70
   4 -14   1  150.68    8.30
   4 -14   1  146.99    8.30
   4  14   1  145.69    8.00
   4  14   1  149.69    7.70
   4  14   1  152.18    7.60
  -4  14  -1  133.79    7.10
  -4  14  -1  159.68    7.50
   4  14   1  145.19    6.90
   4  14   1  161.28    7.10
  -4  14  -1  154.58    7.90
  -4  14  -1  153.68    7.20
   4  14   1  147.09    6.90
  -4  14  -1  153.78    7.30
   6 -14   1   12.00    2.30
  -6 -14  -1    7.20    2.40
  -6 -14  -1   15.30    5.00
  -6 -14  -1   10.20    2.10
  -6 -14  -1   10.00    2.20
   6 -14   1    9.90    2.30
  -6 -14  -1   10.30    2.40
   6 -14   1   10.90    3.00
  -6 -14  -1   11.80    2.20
   6 -14   1   13.90    3.30
   6 -14   1    8.80    2.40
   6  14   1   13.80    3.00
  -6  14  -1   14.50    2.70
   6  14   1   10.00    2.00
  -6  14  -1   12.30    3.00
   6  14   1   14.50    3.00
   6  14   1   13.30    2.30
   6  14   1   11.20    2.40
  -6  14  -1   12.80    2.50
  -6  14  -1   13.80    2.50
   6  14   1   13.00    2.20
  -8 -14  -1    1.90    1.70
   8 -14   1    0.60    1.60
  -8 -14  -1    2.60    1.80
   8 -14   1    2.00    2.60
  -8 -14  -1    0.10    1.90
   8 -14   1    1.10    1.90
   8 -14   1   -1.40    2.00
  -8 -14  -1    4.50    4.60
  -8 -14  -1   -0.50    1.50
   8 -14   1    2.60    2.00
   8  14   1    2.30    2.40
  -8  14  -1    2.80    1.70
   8  14   1    1.80    1.80
   8  14   1    0.20    2.00
   8  14   1    4.80    1.60
   8  14   1    2.50    1.90
   8  14   1    1.30    1.50
  -8  14  -1   -0.20    2.70
  10 -14   1  181.28    8.90
  10 -14   1  178.98    8.40
 -10 -14  -1  181.18    8.80
 -10 -14  -1  178.48   12.00
 -10 -14  -1  165.98    7.80
 -10 -14  -1  192.68    8.10
  10 -14   1  176.58    9.70
  10  14   1  182.68    8.00
  10  14   1  174.88    9.20
  10  14   1  179.08    7.70
  10  14   1  187.48    8.00
 -10  14  -1  186.78    8.50
  10  14   1  176.98    8.80
 -10  14  -1  171.68    7.90
 -10  14  -1  184.18    9.10
 -10  14  -1  183.98    7.80
  10  14   1  189.08    8.40
 -12 -14  -1  139.99    6.80
 -12 -14  -1  144.39    6.70
 -12 -14  -1  147.59   11.20
  12 -14   1  132.49    8.50
  12 -14   1  151.28    7.80
  12 -14   1  137.79    7.20
  12  14   1  136.29    6.50
  12  14   1  131.49    6.60
 -12  14  -1  131.39    6.50
  12  14   1  137.19    7.10
  12  14   1  133.29    7.40
 -12  14  -1  141.39    8.10
 -12  14  -1  152.68    8.60
 -12  14  -1  145.39    7.30
 -12  14  -1  148.29    6.40
  12  14   1  141.99    6.30
 -14 -14  -1    4.10    5.00
  14 -14   1    4.70    2.50
  14 -14   1   12.40    3.40
  14 -14   1    5.50    2.10
 -14  14  -1    5.80    2.70
  14  14   1    6.20    1.80
  14  14   1    7.20    2.70
 -14  14  -1    9.30    2.90
 -14  14  -1    6.70    1.80
  14  14   1    5.70    2.40
  14  14   1    9.00    2.40
  14  14   1    6.00    1.50
 -14  14  -1   11.20    3.30
 -14  14  -1    8.10    1.80
  16 -14   1    8.10    2.70
  16 -14   1   10.00    3.30
 -16 -14  -1    5.50    5.10
  16 -14   1    8.00    2.40
 -16 -14  -1   10.80    2.10
 -16  14  -1    9.00    2.90
  16  14   1   10.20    3.00
 -16  14  -1   10.20    1.70
  16  14   1    9.40    2.10
  16  14   1   11.20    2.80
  16  14   1    9.90    2.00
 -16  14  -1    8.40    2.60
 -16  14  -1    5.70    3.10
 -18 -14  -1   12.90    5.60
  18 -14   1    1.60    2.50
 -18 -14  -1    6.70    1.90
  18 -14   1   12.50    3.70
  18 -14   1    8.70    2.60
 -18  14  -1    8.40    2.70
  18  14   1    8.10    2.90
 -18  14  -1    4.70    2.70
 -18  14  -1    1.80    3.00
  18  14   1    7.60    1.90
  18  14   1    5.00    2.40
  18  14   1    5.30    1.80
  19 -15  -1    5.20    2.90
  19 -15  -1   10.80    2.80
 -19 -15   1    8.60    2.00
  19 -15  -1   14.00    4.00
 -19 -15   1    9.20    5.60
 -19  15   1    8.30    3.60
 -19  15   1    8.20    1.80
  19  15  -1    8.80    2.30
  19  15  -1   11.50    2.30
  19  15  -1   11.80    2.90
 -19  15   1   10.60    2.00
  19  15  -1   14.30    3.30
 -19  15   1   15.10    3.00
 -17 -15   1   31.10    3.10
  17 -15  -1   22.60    4.40
 -17 -15   1   26.90    6.50
 -17 -15   1   20.50    2.90
  17 -15  -1   27.70    3.70
  17 -15  -1   26.90    4.00
 -17 -15   1   33.70    3.50
  17  15  -1   28.90    2.20
 -17  15   1   37.20    4.90
  17  15  -1   33.00    4.30
  17  15  -1   26.50    3.10
 -17  15   1   30.00    3.80
  17  15  -1   26.10    3.70
 -17  15   1   32.50    3.00
  17  15  -1   28.80    3.20
 -15 -15   1    4.20    2.10
 -15 -15   1    0.40    2.30
 -15 -15   1    5.10    2.00
  15 -15  -1    6.80    3.30
  15 -15  -1    4.50    2.30
 -15 -15   1    6.30    5.20
  15 -15  -1    5.00    2.60
  15  15  -1    4.00    1.80
 -15  15   1    8.00    2.50
 -15  15   1    5.50    3.20
  15  15  -1    7.50    2.50
  15  15  -1    1.30    2.50
  15  15  -1    5.90    1.50
  15  15  -1    4.80    1.90
 -15  15   1    4.80    2.00
 -13 -15   1   40.40    4.10
 -13 -15   1   32.60    6.90
 -13 -15   1   33.00    3.70
  13 -15  -1   32.10    4.20
  13 -15  -1   41.60    5.20
  13 -15  -1   39.00    4.00
 -13 -15   1   39.50    3.60
 -13 -15   1   33.30    3.10
  13  15  -1   41.30    4.50
  13  15  -1   43.60    4.20
  13  15  -1   41.90    3.10
  13  15  -1   36.80    3.50
 -13  15   1   37.30    3.60
  13  15  -1   30.70    3.30
 -13  15   1   45.20    5.10
 -13  15   1   43.20    4.10
  11 -15  -1    4.20    2.40
  11 -15  -1    3.80    2.10
 -11 -15   1    2.40    2.30
 -11 -15   1    5.10    2.00
  11 -15  -1    6.40    3.10
 -11 -15   1    6.70    2.10
 -11 -15   1   13.00    5.20
 -11 -15   1    3.10    2.30
 -11  15   1    3.90    2.20
  11  15  -1    7.00    2.70
 -11  15   1    7.10    2.10
  11  15  -1    3.40    1.60
  11  15  -1    4.10    1.80
  11  15  -1    4.60    2.30
 -11  15   1    7.00    3.10
  11  15  -1    2.50    1.70
  -9 -15   1    3.20    2.40
   9 -15  -1    8.40    4.10
   9 -15  -1    6.50    2.30
   9 -15  -1    4.10    3.00
   9 -15  -1    4.20    2.10
  -9 -15   1    4.30    2.30
  -9 -15   1    5.30    4.60
  -9 -15   1    5.80    2.00
  -9 -15   1    3.70    1.90
   9  15  -1    6.80    2.60
  -9  15   1    7.00    3.00
   9  15  -1    3.90    1.80
  -9  15   1    6.40    2.10
  -9  15   1    6.20    2.20
   9  15  -1    1.60    2.10
   9  15  -1    3.10    1.70
   9  15  -1    5.40    1.90
   7 -15  -1    1.20    2.10
   7 -15  -1    3.60    3.10
  -7 -15   1    0.80    1.80
  -7 -15   1    6.30    2.00
  -7 -15   1    2.30    2.10
   7 -15  -1    5.20    2.10
  -7 -15   1    3.60    4.40
  -7 -15   1    5.60    2.60
  -7  15   1    3.80    2.30
  -7  15   1    3.40    2.60
   7  15  -1    4.10    1.80
   7  15  -1    5.40    2.30
   7  15  -1    6.60    1.90
   7  15  -1    4.10    1.70
   5 -15  -1   20.60    3.80
  -5 -15   1   20.80    2.80
  -5 -15   1   14.50    2.50
   5 -15  -1   10.60    3.30
   5 -15  -1   17.30    2.70
  -5 -15   1   19.30    3.40
  -5 -15   1   21.70    3.20
   5 -15  -1   16.00    2.50
  -5 -15   1   16.60    5.10
   5  15  -1   17.00    3.40
   5  15  -1   14.20    2.60
   5  15  -1   18.50    2.60
   5  15  -1   17.50    2.60
  -5  15   1   15.40    3.20
   5  15  -1   16.90    2.60
  -5  15   1   14.10    2.60
  -3 -15   1    2.80    2.10
  -3 -15   1    6.60    2.00
  -3 -15   1    5.30    2.10
   3 -15  -1    6.70    2.10
   3 -15  -1    1.70    2.50
   3 -15  -1    2.40    1.80
   3 -15  -1    5.60    2.70
   3 -15  -1    6.50    2.40
   3 -15  -1    0.90    3.20
  -3 -15   1    4.30    2.60
  -3 -15   1    6.30    4.10
   3  15  -1    6.30    1.90
  -3  15   1    6.80    2.00
   3  15  -1    6.50    2.70
   3  15  -1    6.30    1.90
   3  15  -1    5.70    2.20
  -3  15   1    3.80    2.10
   1 -15  -1  139.49    7.10
  -1 -15   1  137.09    6.90
   1 -15  -1  141.19    6.90
  -1 -15   1  138.69    7.90
   1 -15  -1  141.19    6.70
   1 -15  -1  124.79    7.10
  -1 -15   1  127.79    7.40
  -1 -15   1  151.08    9.30
   1 -15  -1  143.69    8.00
   1 -15  -1  141.69    8.80
  -1 -15   1  143.39    7.10
  -1  15   1  143.19    7.70
   1  15  -1  150.58    8.30
  -1  15   1  153.28    9.20
   1  15  -1  137.79    8.20
  -1  15   1  120.09    6.60
   1  15  -1  148.79    7.30
   1  15  -1  140.09    6.80
   1  15  -1  134.59    6.90
  -1  15   1  138.39    6.70
  -1 -15  -1   83.59    4.90
   1 -15   1   88.29    7.30
  -1 -15  -1   89.59    7.50
  -1 -15  -1   85.19    6.00
  -1 -15  -1   77.79    5.40
  -1 -15  -1   92.19    5.50
  -1 -15  -1   89.09    5.20
   1 -15   1   92.59    5.40
   1 -15   1   83.09    6.30
   1 -15   1   92.49    5.30
  -1  15  -1   84.29    5.20
   1  15   1   86.39    5.20
  -1  15  -1   82.09    5.30
   1  15   1   89.49    5.10
   1  15   1   80.59    5.00
  -1  15  -1   97.29    5.50
  -1  15  -1   92.39    5.20
   1  15   1   85.49    5.90
   3 -15   1    7.00    3.60
   3 -15   1    7.50    3.00
  -3 -15  -1    9.60    2.20
   3 -15   1    7.80    2.70
  -3 -15  -1    6.60    2.10
  -3 -15  -1    8.60    4.40
  -3 -15  -1    8.70    2.70
   3 -15   1    8.50    2.30
  -3 -15  -1    7.30    2.20
   3  15   1    8.30    2.70
   3  15   1    6.00    2.00
  -3  15  -1    5.90    1.90
   3  15   1    7.00    1.90
   3  15   1    7.60    2.40
  -3  15  -1    9.20    3.20
   3  15   1    7.70    2.20
  -3  15  -1    4.30    2.10
  -3  15  -1    7.50    2.30
  -3  15  -1    5.90    2.10
   5 -15   1   73.99    6.30
   5 -15   1   80.19    5.10
  -5 -15  -1   83.19    5.00
  -5 -15  -1   82.69    4.90
  -5 -15  -1   82.49    4.90
   5 -15   1   85.29    5.30
  -5 -15  -1   74.59    5.10
   5 -15   1   82.39    6.10
  -5 -15  -1   73.79    8.00
  -5 -15  -1   85.59    5.60
   5  15   1   75.29    4.80
  -5  15  -1   76.19    5.10
  -5  15  -1   81.59    5.40
   5  15   1   77.19    4.70
   5  15   1   81.19    4.80
   5  15   1   82.79    4.90
   5  15   1   79.59    5.60
  -5  15  -1   81.19    5.90
  -7 -15  -1    6.50    4.70
  -7 -15  -1    8.10    2.30
  -7 -15  -1   12.30    2.40
   7 -15   1   13.70    2.80
   7 -15   1   11.80    2.90
  -7 -15  -1   10.40    2.70
   7 -15   1    8.00    3.20
  -7 -15  -1    9.00    2.30
   7 -15   1   10.40    2.70
   7  15   1    9.90    2.40
   7  15   1    8.10    2.10
   7  15   1    9.10    2.10
  -7  15  -1   10.20    3.00
   7  15   1   10.10    2.80
  -7  15  -1   13.10    2.90
   7  15   1    9.20    2.40
  -9 -15  -1    5.50    1.90
   9 -15   1    2.10    1.90
   9 -15   1    4.40    2.10
   9 -15   1    3.00    2.90
  -9 -15  -1    4.80    2.10
   9 -15   1    4.60    2.30
  -9 -15  -1    5.30    2.20
  -9  15  -1    4.70    2.80
   9  15   1    2.00    1.70
   9  15   1    6.60    1.80
  -9  15  -1    6.40    2.00
   9  15   1    2.80    1.70
  -9  15  -1    2.80    4.00
   9  15   1    3.80    2.50
 -11 -15  -1   11.10    2.40
 -11 -15  -1    6.00    2.10
 -11 -15  -1   16.30    5.80
  11 -15   1    4.80    2.50
  11 -15   1    6.30    3.10
  11 -15   1    6.30    2.20
 -11 -15  -1   14.80    2.40
 -11  15  -1    4.40    3.40
  11  15   1    7.30    2.40
  11  15   1    8.80    2.00
  11  15   1    9.70    2.00
 -11  15  -1    5.80    2.30
 -11  15  -1    8.90    3.30
  11  15   1    7.30    1.80
 -11  15  -1    8.80    2.20
 -11  15  -1   10.00    2.20
 -13 -15  -1    5.90    1.80
 -13 -15  -1    8.20    5.30
 -13 -15  -1    7.20    1.80
  13 -15   1    4.50    2.20
  13 -15   1    2.00    2.40
  13 -15   1    0.70    2.90
  13  15   1    4.60    1.50
 -13  15  -1    3.40    3.10
  13  15   1    5.10    1.90
 -13  15  -1    4.40    1.90
 -13  15  -1    7.50    2.00
  13  15   1   10.30    2.80
  13  15   1    5.50    1.70
 -13  15  -1    7.90    2.40
  13  15   1    7.80    2.50
 -15 -15  -1    9.70    2.70
  15 -15   1   10.70    2.90
  15 -15   1   10.90    2.70
 -15 -15  -1   10.60    5.40
  15 -15   1   12.30    3.60
 -15  15  -1    6.80    3.30
  15  15   1   10.80    2.70
  15  15   1    5.90    2.70
 -15  15  -1    9.60    2.00
 -15  15  -1   11.20    1.90
 -15  15  -1    6.60    2.70
  15  15   1    9.80    2.10
 -15  15  -1   13.50    3.00
  15  15   1    8.80    1.60
  15  15   1    8.40    2.10
  17 -15   1   -0.30    2.60
 -17 -15  -1    5.90    5.00
 -17 -15  -1    0.10    1.50
  17 -15   1    3.30    2.00
  17 -15   1   -1.20    2.30
 -17  15  -1    1.30    1.20
 -17  15  -1    0.10    2.30
  17  15   1    0.10    2.10
 -17  15  -1   -1.80    1.40
  17  15   1    0.40    2.30
  17  15   1   -1.20    2.60
  17  15   1    0.90    1.60
 -17  15  -1    1.00    2.40
 -17  15  -1   -6.50    2.70
 -16 -16   1   94.39    5.50
  16 -16  -1   92.89    6.00
  16 -16  -1   96.19    7.70
 -16 -16   1   94.29   10.20
  16 -16  -1   95.89    6.70
 -16 -16   1   97.79    5.70
  16  16  -1   92.09    4.60
  16  16  -1   85.09    5.40
 -16  16   1   92.29    7.30
  16  16  -1   90.59    6.60
  16  16  -1   99.19    5.60
  16  16  -1   85.79    6.10
 -16  16   1   95.49    6.20
 -16  16   1   98.49    5.30
  14 -16  -1   37.40    4.30
 -14 -16   1   44.40    3.90
 -14 -16   1   29.70    3.70
  14 -16  -1   42.80    5.30
 -14 -16   1   37.30    7.00
 -14 -16   1   41.60    4.20
  14 -16  -1   36.80    4.10
  14  16  -1   36.50    3.60
  14  16  -1   43.30    4.90
 -14  16   1   43.50    5.20
 -14  16   1   41.90    3.80
  14  16  -1   33.40    3.60
  14  16  -1   39.80    3.10
  14  16  -1   40.40    4.10
 -14  16   1   38.20    4.10
  12 -16  -1   23.20    3.30
 -12 -16   1   25.90    6.30
  12 -16  -1   24.20    4.20
 -12 -16   1   23.30    3.10
 -12 -16   1   17.00    3.50
  12 -16  -1   12.40    3.10
 -12 -16   1   25.30    3.40
 -12 -16   1   23.80    2.90
 -12  16   1   26.60    3.10
 -12  16   1   23.40    4.20
  12  16  -1   14.50    3.00
 -12  16   1   17.70    3.10
  12  16  -1   22.10    2.60
  12  16  -1   23.30    3.10
  12  16  -1   22.30    3.80
  12  16  -1   23.30    3.00
 -10 -16   1    3.30    2.50
 -10 -16   1    0.40    1.90
  10 -16  -1    1.20    2.70
  10 -16  -1    1.30    2.30
 -10 -16   1    2.50    1.90
 -10 -16   1    2.80    2.10
 -10 -16   1    4.70    4.90
  10 -16  -1    4.10    2.20
  10 -16  -1    2.70    1.80
  10  16  -1    2.30    1.80
  10  16  -1    3.10    1.90
 -10  16   1    0.60    1.90
  10  16  -1    2.80    2.50
 -10  16   1   -0.20    2.70
  10  16  -1    2.40    1.50
  10  16  -1    4.50    2.30
 -10  16   1    0.10    1.90
  -8 -16   1   22.20    3.50
  -8 -16   1   13.10    6.30
   8 -16  -1   14.90    3.60
   8 -16  -1   21.40    3.10
  -8 -16   1   24.70    3.00
  -8 -16   1   19.20    2.70
   8 -16  -1   17.60    3.30
   8  16  -1   19.80    2.70
  -8  16   1   18.20    2.90
   8  16  -1   15.50    3.20
  -8  16   1   23.60    3.10
   8  16  -1   18.40    2.70
  -8  16   1   15.90    3.50
   8  16  -1   16.90    3.00
   8  16  -1   22.10    2.90
  -6 -16   1  100.09    6.60
   6 -16  -1  101.39    6.50
  -6 -16   1   99.89    8.90
  -6 -16   1  109.09    5.90
   6 -16  -1  105.79    6.40
  -6 -16   1  109.99    5.90
  -6 -16   1   93.19    6.10
   6 -16  -1   99.49    6.00
   6 -16  -1   97.19    7.10
   6  16  -1   89.29    6.40
  -6  16   1   96.89    6.80
   6  16  -1  103.39    5.80
   6  16  -1   98.69    5.60
   6  16  -1  100.49    5.90
   6  16  -1   99.09    6.60
  -6  16   1  102.39    5.90
   4 -16  -1   40.50    4.00
  -4 -16   1   39.40    4.60
  -4 -16   1   36.10    3.80
   4 -16  -1   41.40    4.20
  -4 -16   1   45.40    6.50
   4 -16  -1   40.90    5.00
  -4 -16   1   41.10    4.00
   4 -16  -1   42.40    6.40
   4  16  -1   41.70    4.00
  -4  16   1   42.20    4.70
  -4  16   1   36.10    3.70
  -4  16   1   35.00    3.80
   4  16  -1   41.90    4.60
   4  16  -1   38.40    3.60
   4  16  -1   39.00    3.70
  -2 -16   1   10.70    4.50
  -2 -16   1    9.90    3.00
  -2 -16   1   11.60    2.60
   2 -16  -1    6.20    2.10
   2 -16  -1    6.60    3.00
  -2 -16   1    7.60    2.20
   2 -16  -1    9.40    2.60
   2 -16  -1    1.50    3.40
   2  16  -1    7.60    2.10
   2  16  -1    8.80    2.80
   2  16  -1    6.70    2.10
  -2  16   1    7.60    2.20
  -2  16   1    7.00    2.30
  -2  16   1    6.80    2.80
   2  16  -1    7.60    4.00
  -2  16   1   11.10    2.20
   0 -16  -1    1.60    2.40
   0 -16  -1    7.20    2.70
   0 -16   1    2.30    2.80
   0 -16  -1    0.00    3.40
   0 -16   1   -1.40    3.60
   0 -16  -1    0.70    1.70
   0 -16   1    5.90    2.10
   0 -16  -1    5.30    2.70
   0  16   1    1.50    1.70
   0  16  -1    4.30    1.80
   0  16  -1   -0.50    1.80
   0  16   1   -0.20    2.30
   0  16   1    5.60    2.20
   0  16  -1    3.90    2.50
   2 -16   1   70.29    6.70
  -2 -16  -1   58.09    4.40
  -2 -16  -1   69.19    5.40
   2 -16   1   67.89    5.00
  -2 -16  -1   69.69    7.10
   2 -16   1   62.49    4.70
  -2 -16  -1   54.69    4.70
   2 -16   1   61.69    5.70
  -2 -16  -1   73.59    4.90
   2  16   1   61.49    4.30
  -2  16  -1   48.40    5.10
   2  16   1   63.39    5.30
   2  16   1   62.09    4.60
   2  16   1   67.69    4.60
  -2  16  -1   54.99    4.70
  -2  16  -1   61.89    5.00
  -4 -16  -1   41.80    6.20
   4 -16   1   39.90    4.90
  -4 -16  -1   38.20    4.00
  -4 -16  -1   42.10    4.00
   4 -16   1   46.50    5.30
   4 -16   1   40.50    4.20
  -4 -16  -1   45.70    4.60
  -4 -16  -1   40.60    3.80
   4 -16   1   48.80    5.50
  -4  16  -1   43.10    3.90
  -4  16  -1   44.60    4.90
   4  16   1   47.00    3.90
  -4  16  -1   48.90    5.00
   4  16   1   49.20    4.10
   4  16   1   41.70    4.60
   4  16   1   43.00    3.70
  -4  16  -1   40.80    4.20
  -6 -16  -1    9.90    2.20
  -6 -16  -1    8.50    2.60
   6 -16   1   12.30    2.80
   6 -16   1    9.10    2.40
   6 -16   1   10.30    3.60
   6 -16   1    7.40    3.20
  -6 -16  -1    8.10    2.30
  -6 -16  -1    8.90    4.70
  -6  16  -1   10.50    2.60
   6  16   1    9.70    2.20
   6  16   1    9.50    2.10
  -6  16  -1    8.10    3.00
   6  16   1   15.30    3.10
   6  16   1    8.70    2.10
   8 -16   1   16.00    3.90
   8 -16   1   14.70    3.00
   8 -16   1   14.60    3.10
  -8 -16  -1   22.30    5.60
   8 -16   1   12.20    2.50
  -8 -16  -1   12.50    2.60
  -8 -16  -1   16.70    2.90
  -8 -16  -1   18.60    2.70
   8  16   1   12.30    2.40
  -8  16  -1   12.80    2.60
  -8  16  -1   16.60    3.00
  -8  16  -1   17.40    3.60
   8  16   1   13.40    3.10
   8  16   1   15.00    2.50
   8  16   1   15.60    2.50
   8  16   1    9.30    2.60
 -10 -16  -1   22.90    3.00
 -10 -16  -1   20.40    2.80
 -10 -16  -1   18.70    2.70
 -10 -16  -1   16.70    5.60
  10 -16   1   20.60    3.30
  10 -16   1   17.40    3.80
  10 -16   1   19.30    3.20
  10  16   1   24.70    3.30
 -10  16  -1   24.00    4.00
  10  16   1   23.70    3.70
  10  16   1   16.60    2.40
 -10  16  -1   24.60    2.90
  10  16   1   22.30    2.80
 -10  16  -1   22.70    3.10
 -10  16  -1   22.20    3.20
  10  16   1   18.70    2.70
 -12 -16  -1   72.79    8.80
  12 -16   1   70.99    6.60
  12 -16   1   71.69    5.10
 -12 -16  -1   74.19    4.70
 -12 -16  -1   54.59    4.10
  12 -16   1   74.79    5.60
  12  16   1   65.19    5.50
  12  16   1   63.59    4.90
  12  16   1   67.29    4.10
 -12  16  -1   68.29    5.20
  12  16   1   61.79    4.30
 -12  16  -1   63.09    5.30
 -12  16  -1   67.99    4.50
 -12  16  -1   67.99    4.30
 -12  16  -1   66.19    6.20
  12  16   1   71.59    4.60
  14 -16   1    8.30    2.80
  14 -16   1   11.20    2.60
 -14 -16  -1   11.00    2.30
 -14 -16  -1    6.40    5.00
  14 -16   1    9.90    3.50
 -14  16  -1   12.20    2.30
 -14  16  -1    8.50    2.00
  14  16   1   10.60    1.80
 -14  16  -1   11.20    3.00
 -14  16  -1   15.10    3.00
  14  16   1   11.80    2.30
  14  16   1    8.40    2.10
  14  16   1   12.80    3.10
  14  16   1   11.00    2.80
 -14  16  -1    5.50    3.30
 -16 -16  -1   11.90    2.20
  16 -16   1    8.60    3.40
  16 -16   1    8.40    2.90
  16 -16   1    7.70    2.60
 -16 -16  -1    4.90    4.90
 -16  16  -1    9.80    3.40
 -16  16  -1    8.20    2.70
  16  16   1    5.80    2.60
 -16  16  -1    7.90    1.90
  16  16   1   11.60    2.30
  16  16   1    8.30    1.60
 -16  16  -1   10.10    2.90
  16  16   1    7.00    2.80
  16  16   1    4.80    2.00
 -16  16  -1    8.60    1.80
 -15 -17   1   -1.80    4.80
  15 -17  -1    1.30    2.70
 -15 -17   1    3.60    2.00
 -15 -17   1    8.60    2.40
  15 -17  -1    7.90    3.40
  15 -17  -1   -0.40    2.00
  15  17  -1    2.80    2.40
 -15  17   1    4.70    3.30
 -15  17   1    4.10    2.20
  15  17  -1    3.70    1.50
  15  17  -1    0.00    1.80
  15  17  -1    5.40    2.00
  15  17  -1    4.70    2.70
 -15  17   1    2.40    2.40
 -15  17   1    2.40    1.80
 -13 -17   1    2.20    2.20
 -13 -17   1   -1.80    2.30
  13 -17  -1   -0.50    2.80
  13 -17  -1    4.00    2.50
 -13 -17   1    5.40    5.30
 -13 -17   1    2.40    2.00
  13 -17  -1    3.60    2.30
 -13  17   1    3.10    2.30
  13  17  -1    1.90    1.80
  13  17  -1    2.30    1.60
  13  17  -1    3.50    2.50
 -13  17   1    4.90    3.20
  13  17  -1    3.10    2.60
 -13  17   1    1.40    2.10
  13  17  -1    2.40    1.90
  11 -17  -1   -1.00    1.50
 -11 -17   1    1.80    2.30
 -11 -17   1   -1.10    4.60
 -11 -17   1    2.20    1.80
 -11 -17   1   -1.20    1.90
  11 -17  -1   -0.40    2.20
  11 -17  -1    1.30    2.70
  11 -17  -1    2.00    2.00
 -11 -17   1   -0.60    2.10
  11  17  -1    1.00    1.80
  11  17  -1   -1.80    2.00
 -11  17   1    1.00    1.90
 -11  17   1    0.50    2.10
 -11  17   1    2.10    2.90
  11  17  -1    3.20    2.70
  11  17  -1    0.60    1.90
  11  17  -1   -1.20    1.40
  -9 -17   1   13.90    3.20
   9 -17  -1   11.90    3.40
  -9 -17   1   10.20    2.50
   9 -17  -1   13.00    2.70
   9 -17  -1    7.40    2.70
  -9 -17   1   12.40    2.50
  -9 -17   1    5.60    4.90
  -9  17   1    8.20    2.50
  -9  17   1   10.70    3.40
   9  17  -1    9.90    2.30
   9  17  -1   14.20    2.60
  -9  17   1    9.50    2.60
   9  17  -1   14.10    3.30
   9  17  -1    8.80    2.70
   7 -17  -1    4.50    2.20
  -7 -17   1    1.80    1.90
   7 -17  -1    0.30    2.70
   7 -17  -1    0.20    2.20
  -7 -17   1    0.70    4.40
   7 -17  -1    2.10    2.60
  -7 -17   1    0.80    2.40
  -7 -17   1    2.50    2.00
   7  17  -1    1.90    1.80
  -7  17   1    3.10    2.00
  -7  17   1    0.00    2.50
   7  17  -1    0.30    2.30
   7  17  -1    2.50    1.90
   7  17  -1    0.30    2.00
   5 -17  -1    2.40    2.80
   5 -17  -1    5.50    3.20
  -5 -17   1    4.40    4.50
   5 -17  -1    4.20    2.40
  -5 -17   1    3.70    2.70
  -5 -17   1    3.20    2.80
  -5 -17   1    4.70    2.10
   5  17  -1    1.50    1.80
   5  17  -1    5.90    2.40
  -5  17   1    3.90    2.10
  -5  17   1    7.30    3.10
   5  17  -1    5.50    2.70
   5  17  -1    3.10    1.90
   3 -17  -1   -1.70    2.50
   3 -17  -1    1.60    2.30
  -3 -17   1    1.60    1.90
  -3 -17   1   -1.10    1.80
   3 -17  -1    1.20    1.90
  -3 -17   1   -0.90    4.00
  -3 -17   1    1.20    2.50
   3 -17  -1    2.30    3.20
   3  17  -1   -3.70    2.00
  -3  17   1   -1.80    1.80
   3  17  -1    1.00    1.90
  -3  17   1    1.90    2.50
   3  17  -1    2.80    2.10
   3  17  -1    0.70    1.80
  -1 -17   1    3.50    2.10
  -1 -17   1    5.80    3.00
   1 -17  -1    6.00    3.80
  -1 -17   1    8.00    2.50
   1 -17  -1    6.10    2.10
   1 -17  -1    6.30    2.50
  -1 -17   1    3.50    4.10
   1  17  -1    5.20    2.20
  -1  17   1    6.20    2.50
   1  17  -1    6.70    2.70
  -1  17   1    3.90    2.20
  -1  17   1    4.00    1.90
   1  17  -1    3.90    2.20
  -1  17   1    8.00    2.90
   1 -17   1   49.10    6.20
  -1 -17  -1   42.90    4.20
   1 -17   1   37.20    4.60
   1 -17   1   43.30    5.30
  -1 -17  -1   42.90    5.90
   1 -17   1   35.60    4.10
  -1 -17  -1   41.20    4.70
  -1 -17  -1   40.20    4.10
  -1  17  -1   38.40    3.90
  -1  17  -1   37.10    4.00
   1  17   1   33.20    3.70
   1  17   1   43.90    4.10
   1  17   1   39.40    4.60
   1  17   1   38.30    3.90
  -1  17  -1   42.10    4.70
  -3 -17  -1   55.99    6.80
   3 -17   1   52.99    5.80
   3 -17   1   54.79    5.90
  -3 -17  -1   46.60    4.20
   3 -17   1   46.10    4.50
   3 -17   1   47.60    4.30
  -3 -17  -1   46.20    4.80
  -3 -17  -1   41.50    4.40
  -3 -17  -1   54.99    5.20
   3  17   1   54.09    5.20
   3  17   1   46.10    4.20
   3  17   1   52.09    4.30
  -3  17  -1   42.90    4.30
  -3  17  -1   51.59    4.30
  -3  17  -1   50.39    5.10
   5 -17   1   14.80    3.20
  -5 -17  -1   13.90    2.90
   5 -17   1   17.00    2.90
  -5 -17  -1   14.50    2.90
  -5 -17  -1   11.40    3.20
   5 -17   1   15.10    3.80
  -5 -17  -1   10.50    2.40
   5 -17   1   18.40    3.90
   5  17   1    8.70    2.20
  -5  17  -1   12.30    2.90
   5  17   1   10.60    2.60
  -5  17  -1   16.60    3.50
   5  17   1   15.30    3.30
   5  17   1   12.60    2.50
   7 -17   1    2.90    3.00
   7 -17   1   -0.10    2.80
   7 -17   1    0.50    2.20
   7 -17   1    3.10    2.10
  -7 -17  -1   -3.40    4.00
  -7 -17  -1    0.50    1.70
  -7 -17  -1   -4.30    2.00
  -7 -17  -1    1.50    2.30
  -7 -17  -1    3.00    2.20
   7  17   1   -1.70    1.80
   7  17   1    1.10    2.10
   7  17   1   -1.40    2.30
  -7  17  -1    3.40    2.80
   7  17   1   -1.70    1.50
   9 -17   1    5.40    2.30
  -9 -17  -1    1.20    2.10
  -9 -17  -1    1.60    1.80
   9 -17   1    0.10    2.10
   9 -17   1    2.80    2.00
  -9 -17  -1   -1.00    1.90
  -9 -17  -1   -4.90    4.10
   9 -17   1    1.10    2.60
  -9  17  -1    0.10    1.90
   9  17   1   -0.10    1.70
   9  17   1   -0.70    1.50
  -9  17  -1    0.00    1.80
  -9  17  -1   -0.50    2.60
   9  17   1    0.00    2.00
   9  17   1    1.60    2.40
   9  17   1    1.30    1.60
 -11 -17  -1    6.10    2.20
 -11 -17  -1   14.60    2.60
  11 -17   1    5.90    3.30
 -11 -17  -1   15.20    2.60
  11 -17   1   13.20    3.20
  11 -17   1   12.90    2.80
 -11 -17  -1   19.90    5.70
  11  17   1   11.70    2.30
  11  17   1   14.00    2.50
 -11  17  -1   15.10    3.00
 -11  17  -1   17.40    2.60
  11  17   1   12.60    2.40
  11  17   1   14.70    3.40
 -11  17  -1   11.50    2.50
  11  17   1   13.10    2.90
 -11  17  -1   13.60    3.60
 -13 -17  -1    0.30    1.50
 -13 -17  -1    5.70    5.10
  13 -17   1   -1.90    2.50
  13 -17   1    0.40    2.00
  13 -17   1   -1.30    2.20
 -13  17  -1   -2.80    1.70
 -13  17  -1    0.40    2.70
  13  17   1    1.20    1.80
  13  17   1    0.20    2.20
 -13  17  -1   -1.60    1.90
  13  17   1   -1.90    1.40
  13  17   1   -0.40    2.00
 -13  17  -1    0.60    2.90
 -13  17  -1    2.50    1.70
 -12 -18   1    3.20    1.90
 -12 -18   1    4.20    2.40
 -12 -18   1   -0.60    2.70
  12 -18  -1    4.00    2.30
  12 -18  -1    5.50    3.20
  12 -18  -1    1.80    2.60
 -12 -18   1   -1.00    4.90
 -12 -18   1   -2.20    2.00
  12  18  -1    5.80    2.70
 -12  18   1    3.60    2.30
  12  18  -1    2.80    2.40
  12  18  -1    1.10    1.80
  12  18  -1   -2.30    1.70
 -12  18   1   -1.00    2.00
 -12  18   1   -1.00    2.90
  10 -18  -1   20.90    2.70
 -10 -18   1   20.30    3.10
 -10 -18   1   18.20    3.40
 -10 -18   1   18.80    5.90
  10 -18  -1   19.40    3.20
  10 -18  -1   17.60    3.90
  10 -18  -1   12.00    3.30
 -10 -18   1   19.80    3.10
 -10  18   1   17.60    4.00
 -10  18   1   14.70    2.90
  10  18  -1   16.50    3.10
  10  18  -1   16.70    2.90
  10  18  -1   18.20    2.90
 -10  18   1   20.80    3.30
  10  18  -1   20.90    3.90
  -8 -18   1   77.89    8.90
  -8 -18   1   75.09    5.30
   8 -18  -1   74.69    6.60
   8 -18  -1   67.09    5.70
   8 -18  -1   81.99    5.60
   8 -18  -1   83.99    5.50
  -8 -18   1   72.59    5.40
  -8  18   1   67.99    5.30
  -8  18   1   68.29    6.30
   8  18  -1   70.19    5.10
  -8  18   1   72.29    5.20
   8  18  -1   70.59    5.90
   8  18  -1   69.39    5.30
   8  18  -1   76.69    5.20
  -6 -18   1   55.59    4.60
   6 -18  -1   54.19    5.20
   6 -18  -1   54.79    6.10
  -6 -18   1   53.19    4.50
   6 -18  -1   44.80    4.80
  -6 -18   1   56.09    5.40
   6 -18  -1   47.30    4.50
  -6 -18   1   47.50    7.20
  -6  18   1   46.20    4.50
   6  18  -1   57.59    4.40
   6  18  -1   51.49    4.60
   6  18  -1   48.30    5.10
   6  18  -1   52.89    5.50
  -6  18   1   44.50    5.10
  -4 -18   1   -0.80    1.70
   4 -18  -1    0.80    2.40
  -4 -18   1   -0.80    2.40
  -4 -18   1   -2.60    4.80
  -4 -18   1    1.40    2.20
   4 -18  -1    3.70    3.40
   4 -18  -1    1.30    1.90
   4 -18  -1   -0.90    2.60
   4  18  -1   -0.70    2.40
   4  18  -1    1.50    1.90
   4  18  -1    0.50    2.10
  -4  18   1   -0.80    2.40
  -2 -18   1    2.00    4.00
   2 -18  -1    0.00    2.80
   2 -18  -1   -0.60    2.60
  -2 -18   1    1.90    2.60
   2 -18  -1    4.10    3.60
   2 -18  -1   -2.70    2.10
  -2 -18   1    0.90    2.10
   2  18  -1    1.10    2.30
   2  18  -1    0.20    2.10
  -2  18   1    3.40    2.70
   2  18  -1    0.00    1.80
  -2  18   1   -2.80    1.90
   0 -18   1   36.80    4.00
   0 -18  -1   37.60    5.60
   0 -18   1   33.50    3.90
   0 -18   1   45.00    6.30
   0 -18  -1   41.40    4.00
   0 -18  -1   35.50    4.60
   0 -18   1   36.70    4.80
   0 -18  -1   32.30    4.00
   0  18   1   40.30    4.00
   0  18   1   33.00    4.50
   0  18   1   33.20    3.80
   0  18  -1   33.20    3.90
   0  18  -1   34.70    4.00
   0  18  -1   37.20    4.70
   2 -18   1   70.89    5.60
  -2 -18  -1   68.59    5.50
  -2 -18  -1   76.09    5.30
   2 -18   1   81.79    7.20
  -2 -18  -1   75.89    7.80
   2 -18   1   73.69    6.60
   2 -18   1   82.89    5.50
  -2  18  -1   74.19    5.50
  -2  18  -1   75.69    5.30
   2  18   1   77.19    6.10
   2  18   1   75.59    5.10
  -2  18  -1   74.19    6.20
   2  18   1   71.19    5.20
   2  18   1   79.19    5.20
  -4 -18  -1   18.20    3.20
  -4 -18  -1   16.00    4.90
  -4 -18  -1   18.30    3.50
   4 -18   1   14.60    3.90
   4 -18   1   17.60    3.20
   4 -18   1   15.80    4.00
  -4 -18  -1   23.10    3.20
   4 -18   1   17.90    3.10
   4  18   1   21.00    3.70
   4  18   1   17.30    3.10
   4  18   1   20.00    3.00
  -4  18  -1   19.10    3.70
   4  18   1   18.80    2.90
  -4  18  -1   20.00    3.40
  -6 -18  -1   13.70    2.60
  -6 -18  -1   12.70    5.10
  -6 -18  -1   11.30    2.80
   6 -18   1   12.40    3.80
  -6 -18  -1   15.70    3.20
   6 -18   1   17.10    3.00
   6 -18   1   12.60    3.10
   6 -18   1   10.50    3.30
  -6  18  -1   19.50    3.90
   6  18   1   12.40    2.50
   6  18   1   13.90    3.30
   6  18   1   12.90    2.80
  -8 -18  -1   12.90    5.40
   8 -18   1   15.70    2.90
   8 -18   1   23.80    3.30
  -8 -18  -1   18.20    2.90
   8 -18   1   13.50    3.80
  -8 -18  -1   18.60    3.00
   8 -18   1   16.00    3.30
  -8 -18  -1   18.80    3.20
   8  18   1   17.90    2.80
  -8  18  -1   21.30    3.30
   8  18   1   18.80    2.90
   8  18   1   21.40    3.80
  -8  18  -1   16.30    3.60
   8  18   1   22.90    3.20
  10 -18   1   21.90    3.70
  10 -18   1   24.10    4.70
 -10 -18  -1   30.50    6.40
 -10 -18  -1   21.30    3.00
 -10 -18  -1   12.80    2.70
 -10 -18  -1   30.70    3.40
  10 -18   1   22.80    3.40
  10  18   1   20.40    2.90
 -10  18  -1   27.40    3.80
  10  18   1   19.00    3.10
 -10  18  -1   30.20    3.50
  10  18   1   17.90    3.60
  10  18   1   19.90    3.00
 -10  18  -1   20.30    3.90
 -12 -18  -1   19.00    2.40
  12 -18   1   11.40    2.70
 -12 -18  -1   19.80    5.80
  12 -18   1   18.50    5.40
  12 -18   1   17.70    5.10
 -12 -18  -1   16.60    2.70
  12  18   1   11.70    2.20
  12  18   1   15.00    2.60
 -12  18  -1   16.50    3.10
  12  18   1   13.40    2.90
 -12  18  -1   22.10    4.20
  12  18   1   11.10    2.50
 -12  18  -1   17.70    2.70
  12  18   1   17.10    3.50
 -12  18  -1   14.90    3.60
   9 -19  -1    0.90    2.00
   9 -19  -1   -0.50    2.50
  -9 -19   1   -0.10    1.90
  -9 -19   1   -2.10    2.10
  -9 -19   1    1.80    2.40
  -9 -19   1   -5.20    4.30
   9 -19  -1    6.30    2.50
   9 -19  -1    4.50    3.00
   9  19  -1   -0.40    1.90
   9  19  -1    3.20    2.50
   9  19  -1    3.20    2.20
  -9  19   1    0.60    2.10
  -9  19   1    1.40    2.10
  -9  19   1    1.20    3.00
   7 -19  -1    2.10    2.10
   7 -19  -1    2.10    2.70
  -7 -19   1   -3.10    2.00
   7 -19  -1    0.80    2.30
   7 -19  -1    3.80    2.90
  -7 -19   1    4.00    2.70
  -7 -19   1   -1.50    4.50
  -7  19   1   -0.60    1.90
   7  19  -1    5.50    2.80
  -7  19   1    0.00    2.10
   7  19  -1    4.20    2.40
  -7  19   1    4.80    3.10
   7  19  -1    1.30    1.90
   5 -19  -1    0.80    2.80
  -5 -19   1    4.10    4.80
   5 -19  -1   -2.40    2.20
   5 -19  -1    3.90    2.80
  -5 -19   1    1.20    2.00
  -5 -19   1    4.40    2.90
   5 -19  -1    2.90    2.10
  -5 -19   1   -1.20    2.10
  -5  19   1    5.50    2.70
   5  19  -1    2.20    2.60
   5  19  -1    1.50    1.90
  -5  19   1    2.00    2.10
   5  19  -1    1.00    2.20
  -3 -19   1   17.00    3.70
   3 -19  -1   15.90    3.10
  -3 -19   1   10.60    4.90
  -3 -19   1   10.00    2.90
   3 -19  -1    7.50    3.40
   3 -19  -1   11.60    3.10
   3 -19  -1   14.70    4.30
  -3 -19   1   14.00    2.90
  -3  19   1   14.00    3.60
   3  19  -1   11.20    2.70
  -3  19   1   13.30    3.00
   3  19  -1   11.80    2.90
   3  19  -1   14.50    3.40
   1 -19  -1   20.60    4.00
   1 -19  -1   21.10    3.50
  -1 -19   1   20.10    3.20
  -1 -19   1   20.60    5.30
  -1 -19   1   22.00    3.60
   1 -19  -1   21.00    3.20
  -1 -19   1   18.90    4.20
   1 -19  -1   23.40    4.90
   1  19  -1   23.90    3.50
   1  19  -1   17.80    3.20
  -1  19   1   12.40    3.00
   1  19  -1   23.10    3.90
  -1  19   1   20.90    3.40
  -1  19   1   19.00    3.80
   1 -19   1    8.40    3.50
   1 -19   1   10.10    4.10
   1 -19   1   12.40    3.00
   1 -19   1   10.80    2.80
  -1 -19  -1    8.00    2.80
  -1 -19  -1    9.00    3.10
   1  19   1    5.60    2.60
  -1  19  -1    8.80    2.60
  -1  19  -1    5.10    2.60
   1  19   1   10.90    3.10
   1  19   1    9.30    2.50
  -1  19  -1   12.50    3.40
   3 -19   1   19.00    4.10
   3 -19   1   20.00    3.20
   3 -19   1   13.50    3.10
   3 -19   1   24.40    4.80
  -3 -19  -1   13.60    5.00
  -3 -19  -1   14.30    2.80
  -3 -19  -1   16.90    3.40
  -3 -19  -1    9.50    2.90
  -3  19  -1   15.00    3.10
  -3  19  -1   19.50    3.70
   3  19   1   15.30    3.40
  -3  19  -1   20.60    3.50
   3  19   1   14.60    3.10
   3  19   1   14.50    2.90
   5 -19   1    5.00    3.20
  -5 -19  -1    8.60    4.80
   5 -19   1    9.50    3.50
  -5 -19  -1    7.00    3.70
   5 -19   1    8.90    2.50
   5 -19   1    3.30    2.50
  -5 -19  -1    2.90    2.00
  -5 -19  -1    1.30    2.50
  -5  19  -1    7.20    3.20
   5  19   1    8.80    2.60
   5  19   1    2.10    1.80
   5  19   1    8.10    2.40
   5  19   1    4.40    3.00
   7 -19   1   -1.60    1.80
  -7 -19  -1    4.20    4.50
   7 -19   1    6.00    3.20
  -7 -19  -1    2.40    2.00
   7 -19   1   -0.90    2.10
   7 -19   1    5.50    2.70
  -7 -19  -1    3.70    2.40
   7  19   1    0.90    2.00
   7  19   1    6.90    2.80
  -7  19  -1    0.60    2.00
   7  19   1    2.30    1.90
   7  19   1    0.20    2.10
  -7  19  -1   -0.20    2.60
  -9 -19  -1    1.20    4.30
   9 -19   1    8.20    3.10
   9 -19   1    4.80    2.30
  -9 -19  -1    3.90    2.40
  -9 -19  -1    7.70    2.40
   9 -19   1    7.00    3.50
  -9 -19  -1    4.80    2.10
   9  19   1    3.90    2.00
   9  19   1    4.70    2.70
   9  19   1    8.80    2.70
   9  19   1    4.90    2.10
  -9  19  -1    6.00    2.20
  -9  19  -1   12.00    3.50
  -9  19  -1    4.20    2.30
   4 -20  -1    5.40    3.50
  -4 -20   1    3.20    2.80
   4 -20  -1    8.50    3.20
  -4 -20   1    1.00    2.40
   4 -20  -1    5.20    2.90
   4 -20  -1    5.30    2.40
  -4 -20   1   15.90    5.50
  -4 -20   1   10.10    2.60
   4  20  -1    5.50    2.60
   4  20  -1    5.70    2.80
  -4  20   1    5.60    2.30
  -4  20   1    7.30    4.00
   4  20  -1    6.30    2.70
  -2 -20   1    1.00    4.00
   2 -20  -1    8.30    3.10
  -2 -20   1    3.70    2.60
  -2 -20   1    9.90    3.40
   2 -20  -1   -2.10    2.40
   2 -20  -1    6.40    2.40
   2 -20  -1   15.90    4.60
  -2 -20   1    6.00    2.50
  -2  20   1    3.90    2.50
   2  20  -1    1.20    2.40
  -2  20   1    9.20    3.30
   2  20  -1    7.90    3.10
   2  20  -1    5.10    2.50
   0 -20  -1   16.30    3.60
   0 -20  -1    8.90    2.70
   0 -20   1    9.80    3.40
[truncated: 2,299,162 more chars]
