# Supplementary material for: Formation of a di­iron–(μ-η1:η1-CN) com­plex from aceto­nitrile solution
Source: Acta Crystallogr C Struct Chem. 2024 Aug 8;80(Pt 9):534–7. doi: 10.1107/S2053229624007058 (PMC11370999; doi:10.1107/S2053229624007058)
Supplement: Supplementary file 2 [file c-80-00534-Isup2.hkl]

data_I                                                                          
_shelx_title ' SchTi6_0m_a.res in C2/c'                                         
_shelx_refln_list_code          4                                               
_shelx_F_calc_maximum      821.09                                               
_exptl_crystal_F_000      2944.00                                               
_reflns_d_resolution_high  0.8400                                               
                                                                                
loop_                                                                           
 _space_group_symop_operation_xyz                                               
 'x, y, z'                                                                      
 '-x, y, -z+1/2'                                                                
 'x+1/2, y+1/2, z'                                                              
 '-x+1/2, y+1/2, -z+1/2'                                                        
 '-x, -y, -z'                                                                   
 'x, -y, z-1/2'                                                                 
 '-x+1/2, -y+1/2, -z'                                                           
 'x+1/2, -y+1/2, z-1/2'                                                         
                                                                                
_cell_length_a    25.5623                                                       
_cell_length_b    17.0373                                                       
_cell_length_c    14.8998                                                       
_cell_angle_alpha  90.000                                                       
_cell_angle_beta  112.112                                                       
_cell_angle_gamma  90.000                                                       
                                                                                
_shelx_F_squared_multiplier     1.000                                           
                                                                                
loop_                                                                           
 _refln_index_h                                                                 
 _refln_index_k                                                                 
 _refln_index_l                                                                 
 _refln_F_squared_calc                                                          
 _refln_F_squared_meas                                                          
 _refln_F_squared_sigma                                                         
 _refln_observed_status                                                         
   4   0   0      24873.81      29902.29       345.37 o                         
   6   0   0       4237.92       6100.05        90.38 o                         
   8   0   0       2888.58       2849.16        45.74 o                         
  10   0   0       8856.86       9591.37       106.13 o                         
  12   0   0       6955.39       5758.89        82.57 o                         
  14   0   0      43695.88      44815.12       445.70 o                         
  16   0   0       5313.63       6027.30        88.67 o                         
  18   0   0      71146.89      72687.98       773.06 o                         
  20   0   0       6688.36       6271.82       105.90 o                         
  22   0   0       6696.65       6285.17       145.30 o                         
  24   0   0          7.01         30.63        91.22 o                         
  26   0   0        941.86        970.22       111.26 o                         
  28   0   0       3582.76       3610.44       177.50 o                         
   3   1   0       3891.24       3484.06        54.63 o                         
   5   1   0      19194.62      18519.19       176.45 o                         
   7   1   0       6483.14       6065.35        58.09 o                         
   9   1   0      24911.58      24461.95       171.41 o                         
  11   1   0        566.10        395.80        22.07 o                         
  13   1   0        832.06        616.32        28.28 o                         
  15   1   0      20745.47      21997.88       169.23 o                         
  17   1   0        903.37        949.12        32.62 o                         
  19   1   0        607.25        539.39        33.91 o                         
  21   1   0       6259.61       6128.66        96.02 o                         
  23   1   0       7504.66       7008.94       111.09 o                         
  25   1   0         15.07         36.01        43.10 o                         
  27   1   0       2836.59       2351.41        85.49 o                         
   0   2   0     132299.95     146246.78      7684.86 o                         
   2   2   0       9791.79      10550.65        83.04 o                         
   4   2   0     143565.38     153431.42      8410.25 o                         
   6   2   0         86.87        156.63        14.66 o                         
   8   2   0      24603.48      25287.06       184.05 o                         
  10   2   0        415.90        537.28        44.46 o                         
  12   2   0      14222.45      13461.45       113.49 o                         
  14   2   0      17485.80      17975.77       143.99 o                         
  16   2   0        435.33        348.58        27.89 o                         
  18   2   0      36150.97      36573.82       300.81 o                         
  20   2   0      12748.41      12400.43       129.87 o                         
  22   2   0       3123.03       3104.28        79.19 o                         
  24   2   0       1363.60       1436.09        61.76 o                         
  26   2   0       1463.45       1622.34        76.78 o                         
  28   2   0       1573.69       1739.96        86.44 o                         
   1   3   0        183.45        272.50        16.42 o                         
   3   3   0      48101.05      46343.42       358.84 o                         
   5   3   0       6386.45       6145.63        54.35 o                         
   7   3   0      12758.66      11672.05        96.74 o                         
   9   3   0        574.51        987.61        31.09 o                         
  11   3   0      18973.63      19413.77       155.27 o                         
  13   3   0       5016.31       4543.19        61.17 o                         
  15   3   0      12019.15      11970.23       109.76 o                         
  17   3   0        709.27        773.89        38.48 o                         
  19   3   0         71.25         24.79        31.22 o                         
  21   3   0         61.55         57.59        37.34 o                         
  23   3   0        643.84        586.19        48.02 o                         
  25   3   0         84.84        212.94        46.15 o                         
  27   3   0       2457.68       2612.79       104.70 o                         
   0   4   0      69137.59      69145.76      2666.25 o                         
   2   4   0      76431.88      85607.26      2957.70 o                         
   4   4   0       6401.04       6388.04        61.59 o                         
   6   4   0        125.30        168.47        16.10 o                         
   8   4   0      12306.98      12229.95       110.09 o                         
  10   4   0       1606.54       1475.45        40.92 o                         
  12   4   0      14603.50      15332.70       129.93 o                         
  14   4   0        170.44        257.07        26.02 o                         
  16   4   0      13677.64      13713.38       134.55 o                         
  18   4   0      18309.32      17585.05       169.37 o                         
  20   4   0      14557.28      14316.16       151.54 o                         
  22   4   0          9.32         11.95        56.00 o                         
  24   4   0        540.33        576.07        45.54 o                         
  26   4   0       7463.17       7785.94       150.31 o                         
   1   5   0      10340.25      10925.32        91.00 o                         
   3   5   0       3954.58       3857.38        46.55 o                         
   5   5   0        114.87        169.24        18.61 o                         
   7   5   0      20039.90      22537.60       176.40 o                         
   9   5   0      10394.71      10982.94       104.16 o                         
  11   5   0       1486.93       1880.41        44.48 o                         
  13   5   0        591.08        616.74        29.72 o                         
  15   5   0       1642.05       1970.10        47.89 o                         
  17   5   0       5056.87       4591.89        74.89 o                         
  19   5   0        214.20        296.89        38.51 o                         
  21   5   0       1425.63       1537.05        57.97 o                         
  23   5   0        274.27        324.27        44.71 o                         
  25   5   0        550.25        488.27        52.48 o                         
  27   5   0       2148.14       2126.67        79.17 o                         
   0   6   0      11782.34      14604.14       167.71 o                         
   2   6   0      47883.79      50835.05       359.25 o                         
   4   6   0       3066.54       3983.74        51.12 o                         
   6   6   0       5466.23       5723.80        64.53 o                         
   8   6   0      12485.75      12537.43       108.55 o                         
  10   6   0       9675.25       9508.68        94.96 o                         
  12   6   0         59.40        261.41        25.09 o                         
  14   6   0          3.13        -19.42        25.18 o                         
  16   6   0      29935.57      30080.75       263.03 o                         
  18   6   0       1657.90       1590.11        60.10 o                         
  20   6   0       2776.27       2678.72        73.99 o                         
  22   6   0        686.18        755.35        53.30 o                         
  24   6   0         11.63        -40.23        42.48 o                         
  26   6   0       1404.27       1351.78        62.53 o                         
   1   7   0         24.21         17.69        22.13 o                         
   3   7   0         23.99         65.96        23.76 o                         
   5   7   0       8880.75      10367.33        98.78 o                         
   7   7   0       2539.16       2595.13        49.15 o                         
   9   7   0       2282.18       2360.42        42.20 o                         
  11   7   0       7825.32       7815.08        79.65 o                         
  13   7   0        173.95        219.66        26.76 o                         
  15   7   0        475.38        424.36        34.45 o                         
  17   7   0      10280.53       9962.16       117.98 o                         
  19   7   0      13501.34      12956.14       160.74 o                         
  21   7   0       2593.05       2688.16        75.77 o                         
  23   7   0         22.08        -10.91        43.49 o                         
  25   7   0        190.32        305.06        51.85 o                         
   0   8   0       9085.75       8811.15       131.45 o                         
   2   8   0       6733.50       5718.30        75.61 o                         
   4   8   0      11298.91      12450.67       108.85 o                         
   6   8   0       5093.71       5475.22        67.43 o                         
   8   8   0       1329.72       1295.10        34.77 o                         
  10   8   0       4129.99       2972.47        49.28 o                         
  12   8   0        914.77       1150.21        35.08 o                         
  14   8   0        183.43        201.86        28.30 o                         
  16   8   0       3391.64       3631.47        74.60 o                         
  18   8   0       2258.74       2375.39        70.09 o                         
  20   8   0       2429.48       2541.86        75.80 o                         
  22   8   0       6023.41       6084.51       116.59 o                         
  24   8   0        373.01        274.91        54.49 o                         
   1   9   0      43377.82      47155.53       377.15 o                         
   3   9   0       2096.74       2295.18        46.74 o                         
   5   9   0       4004.39       4326.85        61.92 o                         
   7   9   0        948.35       1101.77        34.55 o                         
   9   9   0       4336.29       4862.55        62.54 o                         
  11   9   0       4375.38       3910.60        58.29 o                         
  13   9   0       4804.80       4573.76        65.81 o                         
  15   9   0        257.18        246.15        33.19 o                         
  17   9   0       2225.66       2356.41        70.61 o                         
  19   9   0      10881.24      10687.92       152.34 o                         
  21   9   0       1776.12       1836.93        76.25 o                         
  23   9   0       1046.31       1127.60        70.04 o                         
  25   9   0        243.91        166.90        71.24 o                         
   0  10   0      31613.01      31945.84       339.97 o                         
   2  10   0        230.04        180.31        25.93 o                         
   4  10   0        515.30        668.36        31.42 o                         
   6  10   0         43.33        165.70        26.75 o                         
   8  10   0         23.28         68.62        24.45 o                         
  10  10   0       6025.16       5638.54        70.87 o                         
  12  10   0        575.12        534.66        33.42 o                         
  14  10   0       1494.60       1477.92        43.76 o                         
  16  10   0       2939.70       3075.71        82.12 o                         
  18  10   0      10131.34      10079.68       157.54 o                         
  20  10   0       1709.73       1645.29        75.31 o                         
  22  10   0          7.67         22.41        53.59 o                         
  24  10   0        219.50        171.83        70.59 o                         
   1  11   0       4987.74       4236.81        62.00 o                         
   3  11   0        489.06        582.82        31.83 o                         
   5  11   0        629.75        617.15        33.06 o                         
   7  11   0       3422.21       3414.89        63.86 o                         
   9  11   0       1667.91       1720.41        45.86 o                         
  11  11   0       1466.28       1423.85        44.42 o                         
  13  11   0        228.97        279.16        34.87 o                         
  15  11   0        468.81        418.44        38.96 o                         
  17  11   0         48.91         92.88        46.46 o                         
  19  11   0        720.81        714.96        64.47 o                         
  21  11   0        775.15        912.36        70.28 o                         
  23  11   0       1191.74       1364.65        85.78 o                         
   0  12   0      29805.24      29830.61       328.81 o                         
   2  12   0       3208.38       3259.37        60.71 o                         
   4  12   0      18466.47      18883.90       165.41 o                         
   6  12   0       3097.07       3125.60        61.23 o                         
   8  12   0       4842.63       4392.00        69.15 o                         
  10  12   0       4858.06       4865.15        74.22 o                         
  12  12   0       7276.96       7145.41       103.21 o                         
  14  12   0       1528.82       1609.57        63.15 o                         
  16  12   0         72.00         34.88        46.49 o                         
  18  12   0      13188.52      12732.36       197.07 o                         
  20  12   0       1273.55       1171.06        76.77 o                         
  22  12   0       3145.34       3380.58       124.91 o                         
   1  13   0       9633.77       9404.88       102.57 o                         
   3  13   0       8796.55       8088.67        92.51 o                         
   5  13   0         94.39         56.16        29.83 o                         
   7  13   0        112.65        107.29        33.08 o                         
   9  13   0        569.34        584.78        40.29 o                         
  11  13   0        171.40        120.33        41.32 o                         
  13  13   0      11979.55      11658.62       155.57 o                         
  15  13   0        402.82        357.77        51.57 o                         
  17  13   0        576.73        597.09        63.83 o                         
  19  13   0       2446.97       2525.64       108.78 o                         
  21  13   0        584.49        560.98        74.70 o                         
   0  14   0      40346.07      39349.11       427.04 o                         
   2  14   0       1835.40       1996.49        56.02 o                         
   4  14   0        131.16        144.26        36.50 o                         
   6  14   0       5664.20       5442.51        92.21 o                         
   8  14   0       2306.74       2403.49        77.12 o                         
  10  14   0       1131.94       1078.29        56.74 o                         
  12  14   0       2511.18       2740.25        78.01 o                         
  14  14   0          3.82        -23.54        42.83 o                         
  16  14   0        189.82         80.74        49.02 o                         
  18  14   0       2971.94       2967.97       104.55 o                         
  20  14   0        729.48        491.59        82.83 o                         
   1  15   0         55.54         27.62        36.82 o                         
   3  15   0        117.11        183.43        42.96 o                         
   5  15   0       2209.52       2388.31        78.13 o                         
   7  15   0       3405.09       3028.40        90.77 o                         
   9  15   0         78.25         40.08        42.65 o                         
  11  15   0        153.61         62.38        44.51 o                         
  13  15   0         36.14        -12.74        40.44 o                         
  15  15   0       3250.73       3237.92        85.09 o                         
  17  15   0       2399.43       2506.73        88.30 o                         
   0  16   0        940.42       1021.28        92.87 o                         
   2  16   0        185.79        193.63        50.36 o                         
   4  16   0        176.88        228.21        52.09 o                         
   6  16   0       4463.87       4322.48       105.18 o                         
   8  16   0       8824.59       8410.65       130.94 o                         
  10  16   0       1668.91       1604.85        60.57 o                         
  12  16   0       1191.95       1289.75        62.27 o                         
  14  16   0        228.42        201.51        46.31 o                         
  16  16   0        935.81        875.29        60.90 o                         
   1  17   0      15099.63      14883.50       207.09 o                         
   3  17   0       2159.61       2249.35        86.30 o                         
   5  17   0         84.93        -28.06        54.28 o                         
   7  17   0        407.16        429.57        59.01 o                         
   9  17   0       1135.47       1292.74        64.06 o                         
  11  17   0       2423.42       2433.04        79.45 o                         
  13  17   0         14.08          6.57        44.09 o                         
  15  17   0        736.69        884.32        61.88 o                         
   0  18   0         49.76        -75.74        75.74 o                         
   2  18   0         32.21         83.34        55.94 o                         
   4  18   0        267.89        364.38        63.31 o                         
   6  18   0       2467.79       2421.81        93.06 o                         
   8  18   0       1477.66       1690.71        85.89 o                         
  10  18   0       2152.83       2498.93        90.35 o                         
  12  18   0       1392.67       1219.08        73.62 o                         
   1  19   0      12378.24      12796.67       198.69 o                         
   3  19   0        816.48        993.78        86.89 o                         
   5  19   0         40.62        128.42        58.60 o                         
   7  19   0        936.21       1103.29        75.91 o                         
   9  19   0        310.50        345.40        64.84 o                         
   0  20   0       1033.81       1559.84       124.90 o                         
   2  20   0        159.98        278.00        66.43 o                         
   4  20   0        326.04        497.53        77.95 o                         
 -27   1   1       9730.27      10717.99       167.47 o                         
 -25   1   1       1477.93       1610.77        61.70 o                         
 -23   1   1       1655.54       1804.64        54.04 o                         
 -21   1   1       2748.67       2880.70        64.45 o                         
 -19   1   1         21.18         44.55        27.76 o                         
 -17   1   1       4948.37       4730.17        64.95 o                         
 -15   1   1       4398.56       3471.35        51.15 o                         
 -13   1   1      25720.43      26662.53       196.50 o                         
 -11   1   1       1362.24       1506.65        41.57 o                         
  -9   1   1      61560.21      62165.80       431.50 o                         
  -7   1   1       4420.97       4315.76        47.24 o                         
  -5   1   1     105252.09     108186.08      2631.63 o                         
  -3   1   1       8368.25       8041.95        60.44 o                         
  -1   1   1        336.58        231.79        55.63 o                         
   3   1   1      13235.01      14226.94       119.01 o                         
   5   1   1      28149.32      28409.42       205.48 o                         
   7   1   1       2166.93       2027.06        30.31 o                         
   9   1   1      10227.33       8511.48        74.23 o                         
  11   1   1      16745.55      19274.16       145.79 o                         
  13   1   1      24730.64      23989.93       182.74 o                         
  15   1   1        316.78        602.78        26.64 o                         
  17   1   1        968.44       1013.48        38.02 o                         
  19   1   1        902.09        872.91        40.85 o                         
  21   1   1       2712.25       2762.56        76.81 o                         
  23   1   1        161.20        137.99        39.89 o                         
  25   1   1        789.60        825.72        57.04 o                         
  27   1   1       2497.28       2946.25        99.27 o                         
 -28   2   1        191.48        157.09        61.14 o                         
 -26   2   1        250.63        315.69        46.85 o                         
 -24   2   1       2075.51       1928.74        64.55 o                         
 -22   2   1       8556.07       8424.43       110.18 o                         
 -20   2   1       1627.91       1617.95        49.62 o                         
 -18   2   1      15371.29      15278.14       131.33 o                         
 -16   2   1       1017.08        715.32        29.38 o                         
 -14   2   1      61013.59      63332.58       430.63 o                         
 -12   2   1      12104.39      11628.33       100.13 o                         
 -10   2   1       1248.21       1369.42        31.19 o                         
  -8   2   1       1051.93       1140.79        29.09 o                         
  -6   2   1      24770.94      23928.05       172.30 o                         
  -4   2   1      44288.99      41087.59       290.56 o                         
  -2   2   1      57383.57      49910.66       475.32 o                         
   0   2   1      39917.50      35654.31       294.09 o                         
   2   2   1      71859.70      63592.63       582.59 o                         
   4   2   1      18784.15      17577.89       155.80 o                         
   6   2   1      10482.93       9667.58        83.01 o                         
   8   2   1       3141.91       2944.13        42.71 o                         
  10   2   1       4841.34       4649.62        59.29 o                         
  12   2   1       3992.82       3880.12        55.81 o                         
  14   2   1       3745.92       3784.14        56.90 o                         
  16   2   1       6657.00       6475.53        78.06 o                         
  18   2   1        279.85        210.48        29.93 o                         
  20   2   1       2269.26       2174.87        58.49 o                         
  22   2   1        446.71        512.00        45.72 o                         
  24   2   1         21.57         21.67        39.01 o                         
  26   2   1         71.97        138.62        44.10 o                         
 -27   3   1       6028.92       6406.19       117.12 o                         
 -25   3   1      13256.67      13605.40       175.43 o                         
 -23   3   1      16442.63      16242.10       182.46 o                         
 -21   3   1       1132.49       1257.57        48.73 o                         
 -19   3   1        744.91        801.25        35.04 o                         
 -17   3   1      18570.96      17977.45       150.78 o                         
 -15   3   1        372.62        691.63        28.85 o                         
 -13   3   1        697.55        761.30        30.19 o                         
 -11   3   1       9501.39       9857.93        92.86 o                         
  -9   3   1      14878.23      14895.47       123.27 o                         
  -7   3   1      28301.48      29855.04       218.98 o                         
  -5   3   1        430.43        487.28        16.71 o                         
  -3   3   1      17613.80      20221.99       141.03 o                         
  -1   3   1      78939.62      85477.45      2948.43 o                         
   1   3   1       4245.48       4572.56        41.82 o                         
   3   3   1      18753.76      21689.47       163.23 o                         
   5   3   1      10454.84      11023.24        99.81 o                         
   7   3   1        304.33        571.24        22.98 o                         
   9   3   1       1742.95       1570.76        35.60 o                         
  11   3   1      12901.17      11772.47       115.17 o                         
  13   3   1       3185.17       2956.29        52.51 o                         
  15   3   1      22718.26      21170.64       192.58 o                         
  17   3   1         11.73         89.63        29.68 o                         
  19   3   1       3412.53       3316.56        64.26 o                         
  21   3   1      14682.30      14214.45       162.06 o                         
  23   3   1       1953.58       1914.68        66.05 o                         
  25   3   1        649.27        764.65        52.23 o                         
  27   3   1       1363.52       1351.80        94.82 o                         
 -28   4   1        149.59        194.49        52.72 o                         
 -26   4   1        894.32        942.60        59.65 o                         
 -24   4   1       1044.97       1115.82        57.59 o                         
 -22   4   1       1081.44       1098.61        51.83 o                         
 -20   4   1        342.87        370.74        36.36 o                         
 -18   4   1       8157.76       8067.03        90.78 o                         
 -16   4   1      13759.59      13688.83       120.16 o                         
 -14   4   1       5186.18       4969.81        63.51 o                         
 -12   4   1       2069.59       1744.82        39.75 o                         
 -10   4   1       5573.05       5899.93        69.26 o                         
  -8   4   1      13244.83      12451.28       101.41 o                         
  -6   4   1       9681.03       9012.67        78.00 o                         
  -4   4   1       2199.47       2088.16        34.45 o                         
  -2   4   1      61815.58      60927.36       431.02 o                         
   0   4   1      22109.59      22135.27       155.92 o                         
   2   4   1       5310.97       4967.26        48.48 o                         
   4   4   1       2122.91       1898.07        31.38 o                         
   6   4   1         87.91        159.83        18.07 o                         
   8   4   1       8443.47       8323.82        88.14 o                         
  10   4   1        797.95       1016.18        35.61 o                         
  12   4   1       5388.17       4729.96        63.78 o                         
  14   4   1       2011.75       1993.67        44.84 o                         
  16   4   1       7057.92       6873.73        89.71 o                         
  18   4   1        247.22        274.05        34.60 o                         
  20   4   1        679.53        699.04        42.83 o                         
  22   4   1       2820.28       2607.71        69.52 o                         
  24   4   1         74.76         76.83        41.10 o                         
  26   4   1        303.89        235.88        61.67 o                         
 -27   5   1       2665.79       2870.60        89.14 o                         
 -25   5   1      12311.15      12871.09       184.27 o                         
 -23   5   1       1590.46       1719.40        68.48 o                         
 -21   5   1       1368.08       1361.67        59.22 o                         
 -19   5   1      10362.90      10316.90       114.67 o                         
 -17   5   1       6324.52       5948.64        79.66 o                         
 -15   5   1        313.28        503.26        47.02 o                         
 -13   5   1       3360.21       3117.33        55.00 o                         
 -11   5   1      35025.67      37453.69       292.44 o                         
  -9   5   1      32793.83      34350.43       261.08 o                         
  -7   5   1       1733.40       1498.08        45.01 o                         
  -5   5   1        698.33       1049.19        27.95 o                         
  -3   5   1      30650.49      33215.23       234.21 o                         
  -1   5   1        439.94        563.62        21.11 o                         
   1   5   1      24407.09      28096.31       203.83 o                         
   3   5   1      45464.82      48475.00       348.35 o                         
   5   5   1       1103.15       1170.45        30.49 o                         
   7   5   1       4788.15       6339.50        79.52 o                         
   9   5   1      14761.38      14774.53       135.97 o                         
  11   5   1      38627.61      39260.63       307.86 o                         
  13   5   1       7049.90       6883.41        81.72 o                         
  15   5   1      13955.67      13526.04       135.00 o                         
  17   5   1        210.73        215.32        34.11 o                         
  19   5   1        323.49        434.42        40.02 o                         
  21   5   1       1868.28       2002.08        66.94 o                         
  23   5   1        519.53        628.92        49.21 o                         
  25   5   1          2.27         35.01        44.52 o                         
 -26   6   1       2297.51       2216.68        83.72 o                         
 -24   6   1        367.89        292.52        51.54 o                         
 -22   6   1        538.66        554.48        49.30 o                         
 -20   6   1        228.96        261.66        48.55 o                         
 -18   6   1        203.57        245.47        43.68 o                         
 -16   6   1        402.76        484.83        33.63 o                         
 -14   6   1       1242.91       1262.61        40.43 o                         
 -12   6   1      15384.29      16349.43       147.99 o                         
 -10   6   1       7456.57       7945.26        80.63 o                         
  -8   6   1        614.98        549.10        27.88 o                         
  -6   6   1        306.10        531.84        24.42 o                         
  -4   6   1      12325.88      12617.55       106.99 o                         
  -2   6   1       6616.62       6512.71        62.74 o                         
   0   6   1        356.27        486.14        22.18 o                         
   2   6   1      20889.39      21855.07       165.49 o                         
   4   6   1      10785.36      11432.16       109.79 o                         
   6   6   1       1584.36       1825.18        41.61 o                         
   8   6   1      24135.08      24783.36       201.03 o                         
  10   6   1       1149.49       1335.35        35.52 o                         
  12   6   1      26255.49      24869.53       212.97 o                         
  14   6   1       2572.72       2542.90        52.51 o                         
  16   6   1         43.24         63.06        30.07 o                         
  18   6   1       4504.28       4583.92        83.29 o                         
  20   6   1        249.75        203.80        39.88 o                         
  22   6   1        566.12        628.91        50.77 o                         
  24   6   1          5.74         20.89        41.00 o                         
  26   6   1        369.26        373.83        71.43 o                         
 -27   7   1       3062.27       2857.35       128.38 o                         
 -25   7   1       7091.29       7512.41       135.36 o                         
 -23   7   1        732.64        820.03        55.93 o                         
 -21   7   1       1639.32       1737.86        69.64 o                         
 -19   7   1        393.28        491.46        47.85 o                         
 -17   7   1      17621.02      17075.23       161.54 o                         
 -15   7   1       4074.50       3982.24        74.93 o                         
 -13   7   1        147.00        318.54        43.41 o                         
 -11   7   1        137.36        179.01        23.34 o                         
  -9   7   1      22776.00      23649.34       179.71 o                         
  -7   7   1      48854.06      53307.19       381.12 o                         
  -5   7   1       6165.13       6637.13        72.76 o                         
  -3   7   1       5610.60       6940.68        70.53 o                         
  -1   7   1       9609.67      10221.78        94.77 o                         
   1   7   1      60024.80      68437.62       482.02 o                         
   3   7   1      57640.89      63831.75       461.06 o                         
   5   7   1      10937.22      12295.74       114.00 o                         
   7   7   1        600.24        623.31        32.45 o                         
   9   7   1       5709.08       5414.76        62.30 o                         
  11   7   1      12220.72      11154.67       107.13 o                         
  13   7   1       8055.98       7535.83        89.29 o                         
  15   7   1       7244.86       7091.30        92.09 o                         
  17   7   1       2659.92       2420.29        61.52 o                         
  19   7   1        350.11        322.20        42.36 o                         
  21   7   1       1565.56       1567.07        62.09 o                         
  23   7   1       2915.15       2956.27        84.87 o                         
  25   7   1         16.99        -49.94        49.94 o                         
 -26   8   1       1568.06       1798.78        88.42 o                         
 -24   8   1        117.01        204.57        56.25 o                         
 -22   8   1        325.47        506.57        55.62 o                         
 -20   8   1       1549.66       1517.77        65.11 o                         
 -18   8   1       1029.92       1087.45        57.54 o                         
 -16   8   1       6497.73       5918.22        83.06 o                         
 -14   8   1       7358.45       6961.64        90.46 o                         
 -12   8   1          0.40        -15.97        21.68 o                         
 -10   8   1         92.07        212.08        23.84 o                         
  -8   8   1       2056.48       2710.66        47.14 o                         
  -6   8   1       2545.53       2241.71        46.41 o                         
  -4   8   1        142.63        279.87        28.62 o                         
  -2   8   1       4380.26       4114.17        59.89 o                         
   0   8   1       7540.22       8349.41        91.72 o                         
   2   8   1      43193.26      45574.34       354.03 o                         
   4   8   1        922.77       1336.86        45.33 o                         
   6   8   1       1512.89       1672.11        44.06 o                         
   8   8   1       5182.86       4863.66        65.33 o                         
  10   8   1       1364.55       1480.99        39.35 o                         
  12   8   1       5879.50       5576.95        70.76 o                         
  14   8   1      13825.59      13271.87       136.34 o                         
  16   8   1        238.29        223.99        37.18 o                         
  18   8   1       1950.34       2014.04        62.51 o                         
  20   8   1       8155.78       8009.84       127.34 o                         
  22   8   1          8.89        -33.43        45.00 o                         
  24   8   1        449.23        589.45        57.36 o                         
 -25   9   1       4774.52       4936.60       176.95 o                         
 -23   9   1       2236.12       2131.42        95.33 o                         
 -21   9   1          1.78         14.07        51.26 o                         
 -19   9   1       1047.03        992.14        59.82 o                         
 -17   9   1       5760.65       5344.63        91.37 o                         
 -15   9   1      10410.99      10171.05       111.93 o                         
 -13   9   1       4436.23       4373.01        67.07 o                         
 -11   9   1       2086.95       2131.52        44.47 o                         
  -9   9   1       7653.12       6924.43        75.24 o                         
  -7   9   1       5239.40       5019.13        65.62 o                         
  -5   9   1      31026.56      32307.24       254.85 o                         
  -3   9   1       1174.96       1715.91        40.85 o                         
  -1   9   1       1926.97       2446.04        48.50 o                         
   1   9   1      27821.19      28164.05       221.85 o                         
   3   9   1      19395.49      19594.31       164.27 o                         
   5   9   1       3441.06       3500.06        55.42 o                         
   7   9   1       2952.70       2687.04        49.70 o                         
   9   9   1       1879.90       2216.20        50.76 o                         
  11   9   1       8013.51       7571.25        81.90 o                         
  13   9   1      17118.63      16416.63       157.05 o                         
  15   9   1       1143.44       1172.13        48.26 o                         
  17   9   1        867.22        915.51        51.05 o                         
  19   9   1       2572.23       2603.17        82.60 o                         
  21   9   1       5643.35       5603.94       142.55 o                         
  23   9   1       2520.46       2658.62        90.91 o                         
 -24  10   1       1114.68       1083.43        82.00 o                         
 -22  10   1       1672.96       1699.32        88.22 o                         
 -20  10   1         45.05         -2.63        72.84 o                         
 -18  10   1       5976.76       5512.08       104.35 o                         
 -16  10   1       2530.70       2398.81        67.76 o                         
 -14  10   1        264.98        288.61        31.59 o                         
 -12  10   1       1806.37       1814.49        45.21 o                         
 -10  10   1        475.31        508.73        30.27 o                         
  -8  10   1        163.48         75.14        25.68 o                         
  -6  10   1         82.79        120.12        24.82 o                         
  -4  10   1      18325.96      17869.46       147.49 o                         
  -2  10   1      13606.41      13824.75       121.56 o                         
   0  10   1         77.39          6.93        23.37 o                         
   2  10   1      45233.73      45627.13       343.88 o                         
   4  10   1          3.88         30.33        23.97 o                         
   6  10   1          9.81         43.05        24.47 o                         
   8  10   1       3069.29       3299.27        58.59 o                         
  10  10   1      21283.86      20988.37       184.87 o                         
  12  10   1        906.82        834.13        36.22 o                         
  14  10   1       5247.97       4794.43        78.60 o                         
  16  10   1       5801.31       5644.91       108.83 o                         
  18  10   1        154.39        116.17        45.87 o                         
  20  10   1       2811.14       2711.86        86.17 o                         
  22  10   1         45.62        -19.00        50.47 o                         
 -23  11   1       3718.91       3832.51       128.91 o                         
 -21  11   1       1002.11        905.51        77.07 o                         
 -19  11   1       5522.91       5416.26       120.12 o                         
 -17  11   1       4659.24       4540.81       111.32 o                         
 -15  11   1        469.87        562.55        47.61 o                         
 -13  11   1       1286.94       1345.72        46.04 o                         
 -11  11   1       1500.18       1622.79        45.45 o                         
  -9  11   1       7168.20       6491.22        76.10 o                         
  -7  11   1       3005.05       2741.30        54.24 o                         
  -5  11   1       8730.58       8114.34        91.31 o                         
  -3  11   1      13692.74      13774.48       123.11 o                         
  -1  11   1         40.99         18.27        24.91 o                         
   1  11   1      15744.22      15998.19       135.93 o                         
   3  11   1      25508.39      24825.85       196.86 o                         
   5  11   1         80.31        206.89        28.54 o                         
   7  11   1        766.28        821.40        36.97 o                         
   9  11   1      16486.68      16666.02       153.08 o                         
  11  11   1        708.38        736.46        35.80 o                         
  13  11   1      16272.66      15566.33       159.36 o                         
  15  11   1        162.03        177.92        40.50 o                         
  17  11   1         18.30         13.10        52.50 o                         
  19  11   1       5046.02       5027.88       115.79 o                         
  21  11   1       6945.96       7323.25       169.60 o                         
 -22  12   1        921.02        852.53        78.04 o                         
 -20  12   1         15.57        -16.81        64.77 o                         
 -18  12   1       1119.90       1295.17        72.00 o                         
 -16  12   1        208.17        188.25        44.30 o                         
 -14  12   1       1063.00        944.14        57.84 o                         
 -12  12   1        107.60        122.55        36.91 o                         
 -10  12   1      14453.12      13972.71       125.14 o                         
  -8  12   1      22562.33      21949.87       188.74 o                         
  -6  12   1       9615.51       9763.01       105.01 o                         
  -4  12   1      21028.28      20569.88       176.12 o                         
  -2  12   1          0.49         10.09        26.55 o                         
   0  12   1      15986.53      16055.66       141.29 o                         
   2  12   1      22899.60      23697.05       196.29 o                         
   4  12   1       2125.64       2407.46        51.60 o                         
   6  12   1       3296.86       3055.42        60.78 o                         
   8  12   1        702.62        747.84        38.89 o                         
  10  12   1       2798.76       3065.95        70.48 o                         
  12  12   1        979.82        898.10        45.00 o                         
  14  12   1       4464.32       4097.74        88.70 o                         
  16  12   1       1917.86       1927.04        69.52 o                         
  18  12   1        493.90        541.40        60.95 o                         
  20  12   1       3810.84       3625.34       115.10 o                         
  22  12   1        284.50        181.46        95.76 o                         
 -21  13   1        368.60        321.78        66.04 o                         
 -19  13   1        651.76        731.12        71.83 o                         
 -17  13   1       2138.35       2145.68        84.92 o                         
 -15  13   1       1553.27       1885.92        69.80 o                         
 -13  13   1          6.82         -9.39        39.58 o                         
 -11  13   1        604.95        729.02        46.02 o                         
  -9  13   1       2181.76       2245.86        57.06 o                         
  -7  13   1       2434.68       2864.73        61.27 o                         
  -5  13   1       1289.40       1426.49        47.07 o                         
  -3  13   1       1357.28       1372.95        46.12 o                         
  -1  13   1       2395.43       2634.99        60.19 o                         
   1  13   1      32585.49      32439.21       248.84 o                         
   3  13   1      17498.75      16989.84       151.71 o                         
   5  13   1         96.14         73.56        31.25 o                         
   7  13   1       2662.70       2773.29        62.40 o                         
   9  13   1       1934.77       2081.21        74.82 o                         
  11  13   1       1370.49       1423.97        56.11 o                         
  13  13   1       1790.17       1892.06        66.43 o                         
  15  13   1        750.71        700.43        51.14 o                         
  17  13   1        165.34        205.26        56.48 o                         
  19  13   1       2610.11       2730.81       106.69 o                         
 -20  14   1        731.76        608.14        60.51 o                         
 -18  14   1       5900.09       6010.54       128.47 o                         
 -16  14   1       1857.47       1923.87        70.91 o                         
 -14  14   1       4080.53       4004.02        97.10 o                         
 -12  14   1       3215.95       2918.56        78.57 o                         
 -10  14   1       1679.51       1827.99        64.13 o                         
  -8  14   1       4683.17       4543.85        91.77 o                         
  -6  14   1       2191.28       2397.25        69.55 o                         
  -4  14   1       6604.15       6453.58        90.74 o                         
  -2  14   1      14851.51      14879.67       140.71 o                         
   0  14   1       2397.11       2488.83        60.55 o                         
   2  14   1       7313.09       7289.41        93.89 o                         
   4  14   1      14252.85      13844.92       143.34 o                         
   6  14   1       1192.01       1097.53        50.35 o                         
   8  14   1        120.04        142.93        41.19 o                         
  10  14   1      17693.54      16784.18       191.53 o                         
  12  14   1      13841.57      13032.22       167.35 o                         
  14  14   1        704.99        668.51        56.26 o                         
  16  14   1        807.08        874.20        63.98 o                         
  18  14   1        646.54        613.80        77.48 o                         
 -19  15   1        870.20        972.16        66.80 o                         
 -17  15   1       2745.92       2701.59        82.62 o                         
 -15  15   1        447.76        452.96        53.63 o                         
 -13  15   1       3550.84       3553.17        94.64 o                         
 -11  15   1        451.74        449.47        51.00 o                         
  -9  15   1        384.87        450.68        50.48 o                         
  -7  15   1        344.09        374.37        53.53 o                         
  -5  15   1       1545.62       1592.86        67.40 o                         
  -3  15   1        530.40        469.83        50.36 o                         
  -1  15   1      13281.33      12923.13       153.92 o                         
   1  15   1       8348.26       8114.63       120.49 o                         
   3  15   1        730.66        682.73        50.25 o                         
   5  15   1       8070.80       7445.12       115.68 o                         
   7  15   1        893.42        945.27        60.18 o                         
   9  15   1        319.04        397.43        52.47 o                         
  11  15   1        653.12        818.79        60.33 o                         
  13  15   1        481.03        532.18        50.95 o                         
  15  15   1        974.82        907.32        58.75 o                         
  17  15   1         16.73          5.83        48.01 o                         
 -16  16   1       8790.10       8690.12       149.62 o                         
 -14  16   1       3740.33       3629.33        98.26 o                         
 -12  16   1       2131.91       2057.83        76.29 o                         
 -10  16   1        240.85        202.73        46.98 o                         
  -8  16   1       1585.75       1831.97        74.84 o                         
  -6  16   1       9184.47       9356.98       145.93 o                         
  -4  16   1       3516.20       3676.81       101.54 o                         
  -2  16   1        851.67        757.04        59.11 o                         
   0  16   1        255.04        241.06        61.35 o                         
   2  16   1       6053.44       5841.66       122.57 o                         
   4  16   1       3891.22       4049.32        98.61 o                         
   6  16   1        792.20        915.37        64.16 o                         
   8  16   1       1313.17       1375.23        66.25 o                         
  10  16   1       2058.18       1964.83        72.12 o                         
  12  16   1       6733.35       6241.35       115.13 o                         
  14  16   1       1106.38        986.97        61.20 o                         
  16  16   1        900.51        799.13        57.12 o                         
 -15  17   1        269.93        308.69        53.97 o                         
 -13  17   1        272.09        219.00        53.93 o                         
 -11  17   1         22.67         36.90        45.28 o                         
  -9  17   1       1100.32       1031.98        69.48 o                         
  -7  17   1        230.09        147.54        54.58 o                         
  -5  17   1        240.45        379.96        62.99 o                         
  -3  17   1         11.49         29.04        52.98 o                         
  -1  17   1        569.18        504.51        60.79 o                         
   1  17   1       3537.05       3700.72       105.14 o                         
   3  17   1       4734.72       4557.09       113.56 o                         
   5  17   1       1183.42       1256.48        71.80 o                         
   7  17   1         26.95         14.57        53.33 o                         
   9  17   1        102.47         56.28        46.22 o                         
  11  17   1       1296.44       1241.21        64.37 o                         
  13  17   1          3.55        -17.52        48.87 o                         
 -12  18   1        176.58        136.33        60.18 o                         
 -10  18   1       1699.36       1711.44        78.46 o                         
  -8  18   1       6842.96       6829.04       139.98 o                         
  -6  18   1       4541.68       4769.36       123.34 o                         
  -4  18   1          7.80         26.28        61.06 o                         
  -2  18   1         18.04         30.61        63.16 o                         
   0  18   1       3400.05       3364.53       106.66 o                         
   2  18   1       7218.28       7003.38       142.01 o                         
   4  18   1       1859.02       1747.70        84.11 o                         
   6  18   1       1232.36       1290.26        83.50 o                         
   8  18   1       1610.21       1757.44        80.82 o                         
  10  18   1       1886.56       2123.66       106.94 o                         
  12  18   1       1446.14       1470.46        72.39 o                         
  -9  19   1         53.77        103.36        57.27 o                         
  -7  19   1        154.32        150.34        61.21 o                         
  -5  19   1         35.07        162.63        60.83 o                         
  -3  19   1        995.80       1206.25        83.53 o                         
  -1  19   1       1766.68       1894.65        89.95 o                         
   1  19   1        764.00        862.12        78.20 o                         
   3  19   1       1333.42       1537.53        83.07 o                         
   5  19   1        503.41        523.38        68.88 o                         
   7  19   1        113.55        177.44        61.94 o                         
   9  19   1        470.05        538.30        62.07 o                         
  -4  20   1        508.24        571.66        72.89 o                         
  -2  20   1        328.59        503.81        93.40 o                         
   0  20   1        959.75        907.00        79.24 o                         
   2  20   1       6609.02       6791.92       150.55 o                         
 -28   0   2        950.19       1050.72        81.48 o                         
 -26   0   2       2503.31       2722.86       102.56 o                         
 -24   0   2       7516.55       7649.39       159.07 o                         
 -22   0   2        295.80        365.73        55.47 o                         
 -20   0   2         64.53         27.90        38.48 o                         
 -18   0   2      57798.05      59701.79       595.81 o                         
 -16   0   2      13085.72      14242.64       174.49 o                         
 -14   0   2      84918.11      83161.73       806.45 o                         
 -12   0   2         18.04        146.67        34.44 o                         
 -10   0   2      16668.44      16527.90       177.17 o                         
  -8   0   2       4389.82       4759.45        67.09 o                         
  -6   0   2         55.68         88.16        23.43 o                         
  -4   0   2       1998.06       2235.49        61.22 o                         
  -2   0   2     248427.45     238993.91      5721.33 o                         
   0   0   2     126358.53     125164.39      2843.67 o                         
   2   0   2       7662.87       6959.86       114.65 o                         
   4   0   2     236461.39     214556.48      4505.44 o                         
   6   0   2       8044.47       8919.98       121.00 o                         
   8   0   2        261.41        162.86        26.62 o                         
  10   0   2       2349.67       1739.67        50.35 o                         
  12   0   2      23210.54      21843.83       252.38 o                         
  14   0   2       8300.14       8805.56       124.81 o                         
  16   0   2      42248.39      43941.36       523.07 o                         
  18   0   2        165.99        197.50        41.27 o                         
  20   0   2       1357.03       1190.23        57.06 o                         
  22   0   2       3317.17       3865.39       106.99 o                         
  24   0   2       2012.20       1926.80       156.62 o                         
  26   0   2       3167.56       2915.00       131.80 o                         
 -29   1   2       1016.27        937.37        59.96 o                         
 -27   1   2        979.20       1040.79        56.07 o                         
 -25   1   2          1.24         78.60        40.60 o                         
 -23   1   2        227.42        224.79        39.95 o                         
 -21   1   2        173.00        205.41        34.86 o                         
 -19   1   2        127.44         83.74        29.94 o                         
 -17   1   2       2429.11       2634.90        50.48 o                         
 -15   1   2       4127.24       3627.24        51.43 o                         
 -13   1   2      19665.55      20282.88       155.38 o                         
 -11   1   2       4715.04       4277.86        66.90 o                         
  -9   1   2       1003.51       1024.07        36.16 o                         
  -7   1   2       5252.28       5682.33        56.87 o                         
  -5   1   2      17084.29      15501.39       157.25 o                         
  -3   1   2      28230.95      24889.75       174.87 o                         
  -1   1   2      22648.29      19815.56       148.65 o                         
   1   1   2      42320.75      37549.59       445.28 o                         
   3   1   2      15671.20      15478.34       146.46 o                         
   5   1   2       1389.66       1363.12        39.81 o                         
   7   1   2      16633.32      16872.52       136.48 o                         
   9   1   2         44.70         15.63        21.17 o                         
  11   1   2       5997.45       6870.41        72.05 o                         
  13   1   2      18965.25      20099.90       166.86 o                         
  15   1   2       2311.54       2253.52        43.03 o                         
  17   1   2        955.68       1078.19        39.31 o                         
  19   1   2        150.10        123.82        31.95 o                         
  21   1   2        438.09        456.55        43.35 o                         
  23   1   2         25.11        -40.44        40.44 o                         
  25   1   2        183.69        125.88        50.98 o                         
 -28   2   2        424.82        575.80        86.71 o                         
 -26   2   2       2066.54       2134.69        64.95 o                         
 -24   2   2       4943.66       4870.50        92.98 o                         
 -22   2   2      10462.18      10054.97       123.41 o                         
 -20   2   2       3069.55       3361.78        65.35 o                         
 -18   2   2       9831.83       9098.82        97.02 o                         
 -16   2   2       1032.57        820.50        41.48 o                         
 -14   2   2      59146.87      58623.43       426.65 o                         
 -12   2   2         26.04         89.70        26.60 o                         
 -10   2   2      11495.95      11315.73        95.75 o                         
  -8   2   2         62.91        112.31        17.90 o                         
  -6   2   2       6198.25       6496.88        59.60 o                         
  -4   2   2        361.30        517.85        18.10 o                         
  -2   2   2      11216.22      11231.19        81.60 o                         
   0   2   2      53530.57      57508.48       658.56 o                         
   2   2   2      32447.31      34882.58       287.95 o                         
   4   2   2     161130.25     174152.75      5988.64 o                         
   6   2   2      30448.80      32942.87       250.15 o                         
   8   2   2       1025.29       1428.31        33.77 o                         
  10   2   2        531.44        469.02        24.75 o                         
  12   2   2      11442.95       9265.30        90.24 o                         
  14   2   2        280.13        319.69        27.65 o                         
  16   2   2        165.94        197.93        29.31 o                         
  18   2   2       2483.09       2777.25        59.72 o                         
  20   2   2       1463.47       1409.51        48.98 o                         
  22   2   2       3581.79       3502.61        78.85 o                         
  24   2   2       4354.20       4393.51        86.00 o                         
  26   2   2        372.98        490.48        88.08 o                         
 -27   3   2        886.88       1050.28        62.42 o                         
 -25   3   2       4184.96       4056.36        88.79 o                         
 -23   3   2        135.97        175.28        37.47 o                         
 -21   3   2       1147.32       1233.24        47.24 o                         
 -19   3   2       3091.00       3076.63        57.61 o                         
 -17   3   2       1898.45       1924.78        44.52 o                         
 -15   3   2      18034.02      17734.75       145.71 o                         
 -13   3   2       3565.40       3813.38        53.58 o                         
 -11   3   2      16674.28      16286.71       134.31 o                         
  -9   3   2         84.98        159.94        18.99 o                         
  -7   3   2      11619.30      10743.74        84.13 o                         
  -5   3   2        474.26        341.52        16.85 o                         
  -3   3   2      60933.03      57294.11       374.01 o                         
  -1   3   2      27884.04      27351.46       180.41 o                         
   1   3   2         26.03         16.43        12.80 o                         
   3   3   2      10291.65       9925.67        85.05 o                         
   5   3   2        564.05        607.06        21.79 o                         
   7   3   2      17521.18      19854.09       159.56 o                         
   9   3   2      15204.55      17149.14       143.85 o                         
  11   3   2        971.55       1382.99        34.62 o                         
  13   3   2      11419.55      10815.66       109.12 o                         
  15   3   2       2069.66       2129.73        47.12 o                         
  17   3   2       3026.35       3051.51        59.99 o                         
  19   3   2       7583.44       6928.32        93.83 o                         
  21   3   2       1118.86       1078.53        52.31 o                         
  23   3   2       2012.88       1665.28        60.40 o                         
  25   3   2        392.52        261.52        42.71 o                         
 -28   4   2         10.88         43.39        45.21 o                         
 -26   4   2       9576.87       9612.01       147.02 o                         
 -24   4   2       9769.95       9887.46       128.26 o                         
 -22   4   2       1510.66       1526.81        54.64 o                         
 -20   4   2      12201.39      12385.99       125.70 o                         
 -18   4   2       2762.73       2832.31        53.20 o                         
 -16   4   2      51540.61      52070.35       370.89 o                         
 -14   4   2      23681.52      23675.60       192.87 o                         
 -12   4   2       6762.60       6311.78        73.04 o                         
 -10   4   2        832.46        919.78        40.42 o                         
  -8   4   2        908.02       1064.98        28.83 o                         
  -6   4   2      11392.83      11448.97        87.77 o                         
  -4   4   2      13447.27      15256.24       110.83 o                         
  -2   4   2      11955.36      12484.63        91.07 o                         
   0   4   2       3094.63       3240.87        36.05 o                         
   2   4   2      73710.88      79971.11       669.45 o                         
   4   4   2     132476.98     147601.66      2273.89 o                         
   6   4   2      47170.38      50055.94       405.33 o                         
   8   4   2       1580.55       2023.95        43.12 o                         
  10   4   2        263.97        324.14        27.54 o                         
  12   4   2      16477.63      16139.80       152.45 o                         
  14   4   2      18061.67      18026.30       165.83 o                         
  16   4   2       7135.92       7042.52        84.22 o                         
  18   4   2       4340.56       4082.71        69.33 o                         
  20   4   2      16283.43      15263.28       161.80 o                         
  22   4   2       9939.85      10013.83       131.51 o                         
  24   4   2       3487.36       3803.11        87.82 o                         
  26   4   2         60.59         97.89        50.73 o                         
 -27   5   2          1.08        -50.92        50.92 o                         
 -25   5   2        527.38        595.46        57.27 o                         
 -23   5   2        358.91        354.89        48.55 o                         
 -21   5   2        406.71        531.46        43.97 o                         
 -19   5   2        273.76        345.42        33.08 o                         
 -17   5   2       2424.57       2527.65        53.90 o                         
 -15   5   2       1752.76       1577.09        45.23 o                         
 -13   5   2        875.25        888.82        33.32 o                         
 -11   5   2        766.79        779.20        33.61 o                         
  -9   5   2       1832.03       2235.35        40.85 o                         
  -7   5   2       8161.81       8345.86        82.76 o                         
  -5   5   2        708.27        787.69        23.05 o                         
  -3   5   2        965.95        939.51        23.09 o                         
  -1   5   2        272.38        317.35        19.01 o                         
   1   5   2       1938.59       1970.94        31.60 o                         
   3   5   2      31772.38      31319.76       226.85 o                         
   5   5   2      22306.02      23727.07       188.74 o                         
   7   5   2       7929.88       8224.80        92.32 o                         
   9   5   2      10767.33      11630.56       114.09 o                         
  11   5   2       2823.03       3112.36        55.29 o                         
  13   5   2         54.21         16.63        22.91 o                         
  15   5   2         84.23         97.41        28.16 o                         
  17   5   2        234.62        215.31        32.87 o                         
  19   5   2        247.81        251.16        40.27 o                         
  21   5   2       2447.66       2358.13        66.51 o                         
  23   5   2         38.89         -1.39        49.37 o                         
  25   5   2       1377.13       1573.46        99.80 o                         
 -28   6   2        879.08        808.24        68.02 o                         
 -26   6   2         84.82         23.12        52.15 o                         
 -24   6   2        195.98        163.91        55.06 o                         
 -22   6   2        441.85        350.26        49.62 o                         
 -20   6   2       1168.88       1168.56        53.19 o                         
 -18   6   2        564.95        597.80        39.09 o                         
 -16   6   2      47574.50      47839.46       376.84 o                         
 -14   6   2        339.85        310.67        29.76 o                         
 -12   6   2       2866.10       2863.54        56.72 o                         
 -10   6   2        239.40        329.66        27.90 o                         
  -8   6   2       7940.94       7453.01        77.86 o                         
  -6   6   2       7087.64       6958.39        70.78 o                         
  -4   6   2       1792.51       1776.97        34.73 o                         
  -2   6   2         69.29         44.75        18.76 o                         
   0   6   2      12155.40      13490.02       106.09 o                         
   2   6   2      40202.76      42961.70       308.19 o                         
   4   6   2     139324.83     152955.38      1581.76 o                         
   6   6   2      24101.58      24579.84       205.11 o                         
   8   6   2      21560.94      23617.48       202.62 o                         
  10   6   2        746.14       1091.62        32.92 o                         
  12   6   2       2672.90       2616.20        50.06 o                         
  14   6   2       1946.76       1927.34        48.57 o                         
  16   6   2         51.20         88.52        31.46 o                         
  18   6   2       6096.91       5616.28        96.43 o                         
  20   6   2        272.09        190.47        44.44 o                         
  22   6   2       7330.25       7350.84       120.40 o                         
  24   6   2       5314.32       5618.26       121.73 o                         
 -27   7   2        877.25        868.48        73.41 o                         
 -25   7   2       1491.12       1545.18        77.02 o                         
 -23   7   2        363.85        276.93        49.00 o                         
 -21   7   2       2716.77       2883.01        82.94 o                         
 -19   7   2        400.98        353.65        43.36 o                         
 -17   7   2         37.36         26.09        32.07 o                         
 -15   7   2      11921.48      10874.14       126.01 o                         
 -13   7   2       4606.52       4297.99        65.32 o                         
 -11   7   2       5082.88       4699.66        61.82 o                         
  -9   7   2        163.12        241.07        25.37 o                         
  -7   7   2       4678.70       4409.69        57.99 o                         
  -5   7   2       3915.20       3976.05        54.01 o                         
  -3   7   2      26074.60      26703.02       207.99 o                         
  -1   7   2      11605.13      11712.01       104.53 o                         
   1   7   2       3744.38       4539.94        65.37 o                         
   3   7   2       7642.95       6934.12        72.31 o                         
   5   7   2        242.05         87.75        23.28 o                         
   7   7   2      17752.53      18024.44       159.26 o                         
   9   7   2       2025.60       2190.09        41.65 o                         
  11   7   2       3241.97       3189.91        54.78 o                         
  13   7   2       6908.66       6919.74        90.38 o                         
  15   7   2        640.67        661.59        38.64 o                         
  17   7   2       1000.48       1230.89        50.31 o                         
  19   7   2         22.18          9.46        36.11 o                         
  21   7   2        419.09        440.61        46.64 o                         
  23   7   2        151.57        139.43        50.90 o                         
 -26   8   2       2335.98       2195.47        97.28 o                         
 -24   8   2       3785.54       3768.39       121.33 o                         
 -22   8   2       4668.00       4624.19       105.85 o                         
 -20   8   2       2224.15       2236.33        73.20 o                         
 -18   8   2       1521.83       1636.21        62.84 o                         
 -16   8   2      22078.19      21246.65       197.02 o                         
 -14   8   2       4806.79       4671.50        71.86 o                         
 -12   8   2       4956.25       5056.98        67.17 o                         
 -10   8   2        928.98        801.66        31.89 o                         
  -8   8   2      43735.86      47441.08       338.56 o                         
  -6   8   2        144.20        247.20        26.63 o                         
  -4   8   2      47067.24      48691.84       352.74 o                         
  -2   8   2       9194.03      10196.79        96.41 o                         
   0   8   2        104.50        215.79        26.76 o                         
   2   8   2      71887.08      81364.37       560.34 o                         
   4   8   2      92843.95     104099.47       757.94 o                         
   6   8   2       4844.60       4175.56        57.17 o                         
   8   8   2       5749.21       4927.17        65.83 o                         
  10   8   2       8304.62       8650.41        88.71 o                         
  12   8   2       1696.66       1705.45        43.54 o                         
  14   8   2       3010.75       3132.00        69.15 o                         
  16   8   2       7075.37       6849.57        99.03 o                         
  18   8   2          7.32         22.47        36.08 o                         
  20   8   2       1620.28       1608.83        62.25 o                         
  22   8   2       2707.58       2735.70        95.70 o                         
  24   8   2       1745.45       1792.03        77.60 o                         
 -25   9   2       3230.84       3251.43       152.48 o                         
 -23   9   2       8327.03       8199.04       169.52 o                         
 -21   9   2       3174.06       3349.50       106.05 o                         
 -19   9   2       7998.57       7604.85       123.51 o                         
 -17   9   2       3675.58       3661.32        80.95 o                         
 -15   9   2       8720.20       8127.16       107.24 o                         
 -13   9   2      13349.78      13155.06       125.34 o                         
 -11   9   2        540.98        567.68        30.20 o                         
  -9   9   2        203.87        247.74        26.07 o                         
  -7   9   2       1066.88        805.69        32.69 o                         
  -5   9   2        128.66        214.14        26.36 o                         
  -3   9   2      18050.34      17916.71       152.69 o                         
  -1   9   2         11.20         46.41        24.15 o                         
   1   9   2          3.85         37.45        25.63 o                         
   3   9   2       2406.19       2412.73        50.86 o                         
   5   9   2       7826.06       6194.22        78.00 o                         
   7   9   2          2.54         37.34        25.61 o                         
   9   9   2       3345.88       3047.83        55.51 o                         
  11   9   2       2555.77       2481.42        48.79 o                         
  13   9   2       2391.08       2270.71        52.29 o                         
  15   9   2       6509.36       6011.52        90.55 o                         
  17   9   2       4416.38       4678.56        90.24 o                         
  19   9   2        747.59        866.59        57.02 o                         
  21   9   2       1041.43       1122.35        69.60 o                         
  23   9   2       6830.64       7301.54       207.01 o                         
 -24  10   2       6060.62       6173.40       157.27 o                         
 -22  10   2       3319.88       3355.70       104.74 o                         
 -20  10   2        173.25        222.60        50.51 o                         
 -18  10   2       1052.75       1030.39        69.74 o                         
 -16  10   2       5013.41       4621.21        88.24 o                         
 -14  10   2      25723.70      24908.04       208.58 o                         
 -12  10   2       1094.36       1107.63        39.26 o                         
 -10  10   2       6493.15       6327.25        76.57 o                         
  -8  10   2       3409.58       3008.52        53.94 o                         
  -6  10   2       4569.86       5515.28        71.35 o                         
  -4  10   2       4424.94       3972.96        59.81 o                         
  -2  10   2        439.57        432.75        30.38 o                         
   0  10   2       1476.53       1590.64        42.37 o                         
   2  10   2        738.95        734.61        31.92 o                         
   4  10   2      22765.36      21965.71       177.91 o                         
   6  10   2       1095.80       1162.28        36.52 o                         
   8  10   2       2560.90       2781.34        53.50 o                         
  10  10   2      10525.80      10116.26       107.19 o                         
  12  10   2       1030.53       1181.79        39.84 o                         
  14  10   2        355.37        387.33        41.47 o                         
  16  10   2       7457.79       7385.52       120.92 o                         
  18  10   2       1069.92       1221.37        63.33 o                         
  20  10   2        826.95        833.33        56.79 o                         
  22  10   2       3343.69       3296.72       102.60 o                         
 -23  11   2       1742.34       1699.71        90.91 o                         
 -21  11   2       1298.40       1339.65        82.61 o                         
 -19  11   2       3103.13       3041.55        94.37 o                         
 -17  11   2        100.31         48.97        45.25 o                         
 -15  11   2         69.25         54.18        36.64 o                         
 -13  11   2        686.28        819.91        40.56 o                         
 -11  11   2        310.39        326.38        33.52 o                         
  -9  11   2       2147.45       2263.55        51.03 o                         
  -7  11   2       5747.23       5405.52        70.62 o                         
  -5  11   2       3379.74       3465.57        62.79 o                         
  -3  11   2       1200.65       1059.06        37.75 o                         
  -1  11   2         78.13         35.00        24.87 o                         
   1  11   2      13816.29      14113.88       128.42 o                         
   3  11   2      12822.29      12806.78       116.96 o                         
   5  11   2      18919.00      18415.49       165.23 o                         
   7  11   2       1173.47       1137.93        38.66 o                         
   9  11   2      17532.68      16956.38       152.30 o                         
  11  11   2       1340.98       1272.19        44.49 o                         
  13  11   2      16619.24      15739.95       183.00 o                         
  15  11   2        938.02        822.89        57.43 o                         
  17  11   2       1499.32       1483.59        78.81 o                         
  19  11   2         75.95         93.72        46.71 o                         
  21  11   2       1156.61       1198.72        67.50 o                         
 -22  12   2       4075.45       3881.67       123.98 o                         
 -20  12   2        101.49        191.13        51.58 o                         
 -18  12   2       3900.94       3915.72       101.45 o                         
 -16  12   2         80.47         70.23        43.72 o                         
 -14  12   2       4642.56       4399.91        89.40 o                         
 -12  12   2       1099.34       1102.18        50.45 o                         
 -10  12   2        115.73        191.38        30.88 o                         
  -8  12   2       3507.56       3524.44        63.54 o                         
  -6  12   2       9959.04       9628.66       103.54 o                         
  -4  12   2       1062.94       1128.36        44.39 o                         
  -2  12   2      12614.32      12584.33       124.12 o                         
   0  12   2       8964.13       8808.06        98.55 o                         
   2  12   2       2493.33       2701.30        57.57 o                         
   4  12   2      29257.79      28605.81       228.71 o                         
   6  12   2        956.78        907.11        40.03 o                         
   8  12   2       9828.70       9492.51       102.74 o                         
  10  12   2        644.29        607.02        41.97 o                         
  12  12   2       1647.20       2009.29        63.47 o                         
  14  12   2       1466.09       1532.24        56.82 o                         
  16  12   2      10830.02      10128.90       155.46 o                         
  18  12   2       4257.91       4578.26       109.28 o                         
  20  12   2        328.97        295.62        56.15 o                         
 -21  13   2        232.33        231.23        81.01 o                         
 -19  13   2       1424.86       1449.70        72.35 o                         
 -17  13   2       2992.40       3040.33        85.54 o                         
 -15  13   2      10695.67      10490.50       150.11 o                         
 -13  13   2       3183.02       3286.21        81.84 o                         
 -11  13   2       1490.60       1748.69        60.23 o                         
  -9  13   2       4261.34       3983.96        75.71 o                         
  -7  13   2        285.08        322.70        34.01 o                         
  -5  13   2       4177.41       3881.61        67.54 o                         
  -3  13   2       2593.43       2604.63        58.29 o                         
  -1  13   2       2432.16       2507.54        56.73 o                         
   1  13   2       3059.18       3200.32        62.09 o                         
   3  13   2      31148.75      30697.55       242.55 o                         
   5  13   2      16468.59      15729.94       151.35 o                         
   7  13   2        245.00        310.29        37.08 o                         
   9  13   2       2612.94       2632.96        69.96 o                         
  11  13   2       2071.42       1742.36        63.03 o                         
  13  13   2       7972.11       7823.29       126.11 o                         
  15  13   2        697.26        699.33        58.62 o                         
  17  13   2        184.15        250.97        54.98 o                         
  19  13   2        763.11        649.49        72.22 o                         
 -20  14   2        839.96        826.28        63.41 o                         
 -18  14   2         13.97         53.64        53.40 o                         
 -16  14   2        337.06        297.42        50.00 o                         
 -14  14   2       5054.38       5108.54       104.43 o                         
 -12  14   2        119.42         38.45        47.36 o                         
 -10  14   2        750.70        871.28        53.57 o                         
  -8  14   2       2425.56       2432.36        71.18 o                         
  -6  14   2      10455.99      10280.73       136.71 o                         
  -4  14   2      10802.89      10567.77       126.15 o                         
  -2  14   2       2548.47       2598.86        62.47 o                         
   0  14   2       5030.74       5054.18        79.38 o                         
   2  14   2         13.70         45.85        34.39 o                         
   4  14   2       1214.45       1233.34        52.85 o                         
   6  14   2       1108.48       1164.52        57.27 o                         
   8  14   2       1451.39       1526.50        61.35 o                         
  10  14   2         61.94         36.78        42.38 o                         
  12  14   2       1709.34       1932.47        84.51 o                         
  14  14   2         17.36         26.94        42.84 o                         
  16  14   2       2756.20       2997.16       107.16 o                         
  18  14   2          5.21         12.41        53.03 o                         
 -19  15   2        125.93         14.07        52.53 o                         
 -17  15   2       3913.66       3757.54        98.81 o                         
 -15  15   2       9474.45       8763.88       142.08 o                         
 -13  15   2        772.67        778.40        56.49 o                         
 -11  15   2         86.18        130.54        47.07 o                         
  -9  15   2        463.04        527.85        53.39 o                         
  -7  15   2        739.20        729.05        52.43 o                         
  -5  15   2         46.35         35.89        43.81 o                         
  -3  15   2       5029.58       4779.21       102.62 o                         
  -1  15   2        196.16        229.63        46.48 o                         
   1  15   2       2975.24       3029.16        79.02 o                         
   3  15   2       7412.58       7425.32       113.88 o                         
   5  15   2       1766.27       1940.70        68.69 o                         
   7  15   2       3947.55       4147.41        92.69 o                         
   9  15   2       1377.43       1324.16        65.34 o                         
  11  15   2        202.45        138.24        50.36 o                         
  13  15   2       5972.59       6209.89       116.14 o                         
  15  15   2         39.42         58.42        42.30 o                         
  17  15   2       1653.81       1601.30        81.78 o                         
 -18  16   2       1142.61       1151.19        68.94 o                         
 -16  16   2       1830.07       1785.28        76.17 o                         
 -14  16   2        386.75        353.92        53.22 o                         
 -12  16   2       1072.61       1038.71        64.23 o                         
 -10  16   2       1294.40       1317.49        65.52 o                         
  -8  16   2       5587.56       5509.05       117.19 o                         
  -6  16   2        973.25       1030.05        66.74 o                         
  -4  16   2        536.36        633.78        54.77 o                         
  -2  16   2       1001.65       1140.12        65.52 o                         
   0  16   2        795.71        896.88        59.18 o                         
   2  16   2       2554.07       2565.44        81.85 o                         
   4  16   2       6393.68       5730.65       126.09 o                         
   6  16   2       2428.05       2345.33        79.88 o                         
   8  16   2        233.83        275.16        49.58 o                         
  10  16   2          8.53         26.44        48.41 o                         
  12  16   2       3732.45       3542.56        95.29 o                         
  14  16   2       1772.77       1641.33        73.81 o                         
 -15  17   2       3771.96       3680.16       111.11 o                         
 -13  17   2       4396.38       4308.45       108.79 o                         
 -11  17   2        527.84        495.34        56.88 o                         
  -9  17   2          2.26          5.21        52.35 o                         
  -7  17   2        728.53        791.16        63.19 o                         
  -5  17   2         42.23        116.53        54.75 o                         
  -3  17   2         16.21        -48.09        48.09 o                         
  -1  17   2        857.27        741.05        68.93 o                         
   1  17   2       3902.16       4096.30       108.66 o                         
   3  17   2       7452.48       7123.22       128.54 o                         
   5  17   2       7867.71       7944.07       145.51 o                         
   7  17   2       1595.93       1602.57        78.71 o                         
   9  17   2        132.12        121.12        45.70 o                         
  11  17   2        953.58        969.78        64.26 o                         
  13  17   2       2841.52       2988.34        94.67 o                         
 -12  18   2        641.10        748.30        70.23 o                         
 -10  18   2         43.68        114.06        62.95 o                         
  -8  18   2        378.25        491.67        63.28 o                         
  -6  18   2       1898.26       2004.21        90.48 o                         
  -4  18   2        292.31        359.42        66.23 o                         
  -2  18   2         31.46          6.98        58.66 o                         
   0  18   2          1.70          5.13        55.59 o                         
   2  18   2        938.19        972.82        65.91 o                         
   4  18   2        122.05         50.83        53.33 o                         
   6  18   2        604.86        823.53        67.66 o                         
   8  18   2         59.08        143.36        55.85 o                         
  10  18   2         36.55        100.97        67.46 o                         
  -9  19   2        232.97        315.34        61.54 o                         
  -7  19   2       2693.70       3223.52       108.33 o                         
  -5  19   2       1882.60       1985.13        93.63 o                         
  -3  19   2       2151.32       2324.89        94.27 o                         
  -1  19   2        144.21        279.00        69.24 o                         
   1  19   2       2476.48       2549.32        96.59 o                         
   3  19   2       8308.82       8382.48       158.56 o                         
   5  19   2      10374.13      10166.05       188.97 o                         
   7  19   2          8.92        168.95        58.78 o                         
  -4  20   2        830.33        826.66        82.23 o                         
  -2  20   2         72.82        106.76        62.29 o                         
   0  20   2          0.94         86.98        64.82 o                         
   2  20   2        605.76        665.98        85.54 o                         
 -29   1   3        442.72        577.46        56.65 o                         
 -27   1   3        708.16        812.53        49.10 o                         
 -25   1   3        601.70        623.93        44.16 o                         
 -23   1   3      24037.37      25115.06       232.82 o                         
 -21   1   3      10659.40      10541.11       115.55 o                         
 -19   1   3      24568.73      24246.77       194.35 o                         
 -17   1   3        201.66        297.40        27.46 o                         
 -15   1   3        367.13        374.70        27.47 o                         
 -13   1   3      14979.85      15513.72       133.27 o                         
 -11   1   3       8874.75       8979.67       112.13 o                         
  -9   1   3       3342.36       3072.67        42.97 o                         
  -7   1   3       9871.42      10555.40        87.77 o                         
  -5   1   3     674181.75     870874.88     24747.76 o                         
  -3   1   3     245676.14     234373.75      5113.13 o                         
  -1   1   3      89323.73      94073.27      4385.09 o                         
   1   1   3       4491.98       4648.78        57.05 o                         
   3   1   3        627.98        657.24        21.50 o                         
   5   1   3      96550.10     103817.28       987.53 o                         
   7   1   3      37034.08      36854.03       311.84 o                         
   9   1   3       1147.87        884.97        27.97 o                         
  11   1   3      11912.00      11580.30       107.54 o                         
  13   1   3      13130.59      12058.00       113.40 o                         
  15   1   3       3324.63       3465.35        79.96 o                         
  17   1   3      24151.79      23607.74       220.03 o                         
  19   1   3       7101.42       6449.61        90.85 o                         
  21   1   3       1438.59       1401.41        57.56 o                         
  23   1   3        565.60        644.54        65.83 o                         
  25   1   3       5518.45       6046.90       168.33 o                         
 -28   2   3        549.40        583.86        48.12 o                         
 -26   2   3       1873.42       1891.64        60.44 o                         
 -24   2   3        506.26        511.56        45.13 o                         
 -22   2   3         43.07        -21.66        35.84 o                         
 -20   2   3       9133.44       8872.57        99.97 o                         
 -18   2   3        757.80        726.53        37.15 o                         
 -16   2   3      27780.40      26716.28       202.22 o                         
 -14   2   3       6865.62       6325.93        68.89 o                         
 -12   2   3      10083.59       9764.50        95.44 o                         
 -10   2   3        154.43        244.91        23.52 o                         
  -8   2   3        333.95        378.29        19.81 o                         
  -6   2   3         45.86         88.29        15.62 o                         
  -4   2   3       1850.71       1781.81        30.64 o                         
  -2   2   3      60681.16      59392.42       409.06 o                         
   0   2   3      13551.42      12829.04        98.02 o                         
   2   2   3      17482.49      15690.53       146.26 o                         
   4   2   3          2.42        -10.71        16.89 o                         
   6   2   3      21397.18      22199.70       232.12 o                         
   8   2   3        795.77        943.83        37.32 o                         
  10   2   3      21656.96      24672.97       203.61 o                         
  12   2   3       1762.28       2006.92        41.75 o                         
  14   2   3        464.93        497.66        29.12 o                         
  16   2   3       4659.46       4611.50        75.14 o                         
  18   2   3       1957.78       2019.32        57.99 o                         
  20   2   3        948.02        974.82        48.38 o                         
  22   2   3        497.94        347.78        39.80 o                         
  24   2   3         15.45        -52.01        52.01 o                         
 -29   3   3        279.35        287.63        54.61 o                         
 -27   3   3          1.48          9.76        41.13 o                         
 -25   3   3       3035.67       3063.90        83.90 o                         
 -23   3   3      17541.13      17874.29       183.79 o                         
 -21   3   3      12797.38      12593.45       143.39 o                         
 -19   3   3       5694.38       5412.63        74.13 o                         
 -17   3   3          1.00         38.75        26.27 o                         
 -15   3   3        610.90        706.16        31.20 o                         
 -13   3   3      32477.51      32819.27       248.69 o                         
 -11   3   3       8980.91       8855.04       108.82 o                         
  -9   3   3        858.22        994.10        30.60 o                         
  -7   3   3       1052.29       1214.53        35.04 o                         
  -5   3   3      18268.78      20606.21       149.78 o                         
  -3   3   3       1812.69       2188.70        30.89 o                         
  -1   3   3      40090.37      42841.96       287.34 o                         
   1   3   3       3611.14       3989.52        41.57 o                         
   3   3   3       1328.19       1618.54        33.84 o                         
   5   3   3      41411.09      43347.97       385.82 o                         
   7   3   3      48016.45      50160.22       420.82 o                         
   9   3   3       8407.50       8216.43        94.79 o                         
  11   3   3         62.70         62.19        22.95 o                         
  13   3   3       5626.86       4893.51        66.75 o                         
  15   3   3       8594.01       8310.55        98.96 o                         
  17   3   3       2266.62       2307.44        54.82 o                         
  19   3   3        795.52        727.81        42.21 o                         
  21   3   3         29.94        -10.36        30.39 o                         
  23   3   3        711.86        653.33        50.36 o                         
  25   3   3       1407.16       1428.04        89.11 o                         
 -28   4   3       3461.50       3420.61       108.43 o                         
 -26   4   3          4.14         28.22        38.44 o                         
 -24   4   3        222.69        213.16        42.22 o                         
 -22   4   3         75.61         45.83        42.24 o                         
 -20   4   3       5063.11       4862.18        74.05 o                         
 -18   4   3        475.50        417.52        34.16 o                         
 -16   4   3      26768.04      26275.65       205.69 o                         
 -14   4   3       3491.55       3362.21        55.01 o                         
 -12   4   3       1084.01       1083.91        36.85 o                         
 -10   4   3         28.04        105.92        26.12 o                         
  -8   4   3        567.57        637.48        32.36 o                         
  -6   4   3      10005.72       9527.25        80.63 o                         
  -4   4   3       1571.32       1506.91        27.94 o                         
  -2   4   3       4922.45       4497.14        44.35 o                         
   0   4   3        798.72        682.11        18.91 o                         
   2   4   3        342.01        586.55        23.36 o                         
   4   4   3       1753.06       2025.78        55.10 o                         
   6   4   3       2662.90       2549.68        50.22 o                         
   8   4   3        579.55        726.31        31.35 o                         
  10   4   3       1283.70       1494.16        36.05 o                         
  12   4   3       3811.05       3639.42        51.88 o                         
  14   4   3         11.42        -24.69        24.69 o                         
  16   4   3         35.82        123.55        62.58 o                         
  18   4   3         86.73         74.00        35.05 o                         
  20   4   3        360.21        366.73        40.86 o                         
  22   4   3         65.44         13.72        50.36 o                         
  24   4   3        266.70        211.07        71.41 o                         
 -27   5   3       2766.96       2685.15        91.18 o                         
 -25   5   3        487.27        628.48        46.84 o                         
 -23   5   3       7418.10       7368.76       122.87 o                         
 -21   5   3      40069.86      40707.42       343.06 o                         
 -19   5   3        891.46        942.57        39.95 o                         
 -17   5   3        316.86        252.84        31.99 o                         
 -15   5   3      12543.58      12330.04       115.86 o                         
 -13   5   3      33014.40      32836.65       241.42 o                         
 -11   5   3      14078.61      14084.74       115.22 o                         
  -9   5   3          4.80         32.17        22.89 o                         
  -7   5   3          9.91          7.67        22.32 o                         
  -5   5   3       1390.53       1663.22        32.14 o                         
  -3   5   3       7293.87       6344.83        58.25 o                         
  -1   5   3       1909.34       2300.31        33.78 o                         
   1   5   3      20835.78      23039.34       171.75 o                         
   3   5   3        689.71        827.34        26.81 o                         
   5   5   3      45904.97      50105.66       398.85 o                         
   7   5   3      56569.05      59852.78       462.28 o                         
   9   5   3        688.70        910.69        28.03 o                         
  11   5   3         63.53        107.70        21.70 o                         
  13   5   3       2768.99       2556.70        58.58 o                         
  15   5   3      19876.76      19295.23       187.47 o                         
  17   5   3       3109.62       3063.80        64.88 o                         
  19   5   3        650.71        633.47        48.88 o                         
  21   5   3         69.16         52.00        40.54 o                         
  23   5   3       1906.35       1990.90        89.00 o                         
 -28   6   3          4.13        -65.53        65.53 o                         
 -26   6   3        118.03         87.12        50.96 o                         
 -24   6   3         53.53         38.02        45.80 o                         
 -22   6   3        903.56        963.76        51.78 o                         
 -20   6   3      14847.65      14748.17       163.24 o                         
 -18   6   3       1013.84       1001.87        42.48 o                         
 -16   6   3       1192.62       1427.53        61.87 o                         
 -14   6   3       1904.78       1950.20        47.51 o                         
 -12   6   3      10178.26      10198.39        93.37 o                         
 -10   6   3       6285.02       6352.76        69.70 o                         
  -8   6   3         37.36         60.64        26.43 o                         
  -6   6   3      10513.71       9884.80       110.72 o                         
  -4   6   3      31016.95      32187.41       232.62 o                         
  -2   6   3      16920.61      16353.37       129.18 o                         
   0   6   3      32162.20      36189.70       313.74 o                         
   2   6   3      11524.29      11468.80       107.07 o                         
   4   6   3      15978.64      18060.17       156.07 o                         
   6   6   3      26326.92      29230.24       233.54 o                         
   8   6   3        131.34         82.46        25.20 o                         
  10   6   3        972.83       1004.39        32.13 o                         
  12   6   3       7903.40       7674.83        84.31 o                         
  14   6   3       3421.19       3194.20        63.01 o                         
  16   6   3       3560.20       3626.98        70.49 o                         
  18   6   3        863.06        984.49        50.63 o                         
  20   6   3        322.05        302.95        45.63 o                         
  22   6   3        262.94        250.49        45.14 o                         
  24   6   3        708.91        889.62        81.70 o                         
 -27   7   3          1.19        -26.76        60.96 o                         
 -25   7   3       2627.72       2729.62        94.70 o                         
 -23   7   3         81.58         69.08        49.57 o                         
 -21   7   3       4902.51       5046.32        97.46 o                         
 -19   7   3       6513.68       6698.52       117.87 o                         
 -17   7   3        971.46       1148.08        46.76 o                         
 -15   7   3        956.01        839.66        42.51 o                         
 -13   7   3      32583.37      31410.86       239.85 o                         
 -11   7   3      11134.17      11421.78       107.71 o                         
  -9   7   3       3001.07       2832.50        50.28 o                         
  -7   7   3        326.73        330.36        27.78 o                         
  -5   7   3       3875.64       3783.12        57.79 o                         
  -3   7   3      16916.03      16197.34       126.88 o                         
  -1   7   3      11127.54      12349.49       130.18 o                         
   1   7   3       1468.55       1940.36        40.10 o                         
   3   7   3       8172.29       8975.77        86.79 o                         
   5   7   3       7340.55       6982.39        77.46 o                         
   7   7   3       9916.51       8856.62        90.45 o                         
   9   7   3       1479.93       1447.30        39.00 o                         
  11   7   3      15353.09      14968.25       151.66 o                         
  13   7   3        154.37        196.35        29.56 o                         
  15   7   3         69.32         -7.79        33.52 o                         
  17   7   3       1828.57       1964.00        62.08 o                         
  19   7   3       6568.36       6315.14       127.07 o                         
  21   7   3        111.22         34.36        49.96 o                         
  23   7   3       1063.35       1121.98        79.83 o                         
 -26   8   3        188.44        177.10        68.24 o                         
 -24   8   3      14546.45      14501.47       198.45 o                         
 -22   8   3       3412.25       3307.09        99.15 o                         
 -20   8   3         28.49         58.26        44.64 o                         
 -18   8   3       1243.98       1313.30        56.68 o                         
 -16   8   3       3471.86       3425.43        69.48 o                         
 -14   8   3       2341.85       2572.61        54.73 o                         
 -12   8   3        199.63         88.32        25.25 o                         
 -10   8   3       1720.81       1812.24        42.07 o                         
  -8   8   3       6169.47       5749.99        67.82 o                         
  -6   8   3      28632.53      29335.60       220.37 o                         
  -4   8   3       1218.06       1250.05        34.64 o                         
  -2   8   3       4419.73       4299.50        60.41 o                         
   0   8   3      10686.87      10742.58        95.57 o                         
   2   8   3       1258.05       1712.58        38.02 o                         
   4   8   3       6137.96       5954.32        67.22 o                         
   6   8   3       3307.48       2872.43        51.62 o                         
   8   8   3        246.84        429.39        27.54 o                         
  10   8   3         25.99         54.65        25.40 o                         
  12   8   3      16837.80      17049.91       164.84 o                         
  14   8   3      27254.41      26893.45       266.06 o                         
  16   8   3       4943.77       4556.79        87.86 o                         
  18   8   3       5837.62       5555.19        95.90 o                         
  20   8   3        419.75        462.24        60.32 o                         
  22   8   3         24.63        -42.41        61.86 o                         
 -25   9   3        731.02        772.82        77.62 o                         
 -23   9   3       3830.15       3941.08       109.89 o                         
 -21   9   3        364.80        368.14        54.42 o                         
 -19   9   3       3339.97       3528.12        92.42 o                         
 -17   9   3       4000.43       4182.97        89.19 o                         
 -15   9   3       1185.58       1412.35        44.12 o                         
 -13   9   3      10699.70       9693.23       103.76 o                         
 -11   9   3        362.37        341.81        28.65 o                         
  -9   9   3      14400.76      14370.28       127.79 o                         
  -7   9   3        285.60        424.98        28.70 o                         
  -5   9   3       3575.36       2905.27        51.65 o                         
  -3   9   3      10159.68      12554.51       110.07 o                         
  -1   9   3        180.43         66.17        23.60 o                         
   1   9   3        755.14        857.06        31.85 o                         
   3   9   3        109.85        162.34        24.24 o                         
   5   9   3      37085.81      37168.16       282.75 o                         
   7   9   3       1197.62       1065.16        36.42 o                         
   9   9   3        257.06        233.35        28.21 o                         
  11   9   3         87.71          2.88        27.65 o                         
  13   9   3        557.80        492.41        35.38 o                         
  15   9   3       1492.74       1558.07        56.35 o                         
  17   9   3        589.26        707.77        50.17 o                         
  19   9   3       3359.75       3230.79        93.96 o                         
  21   9   3         82.45         68.33        46.71 o                         
 -24  10   3        109.73         43.01        58.55 o                         
 -22  10   3       6588.81       6727.72       139.16 o                         
 -20  10   3         47.66         54.10        49.65 o                         
 -18  10   3       2394.77       2440.42        82.76 o                         
 -16  10   3       8236.99       7889.20       104.48 o                         
 -14  10   3        231.00        233.14        31.49 o                         
 -12  10   3       1279.42       1224.17        41.13 o                         
 -10  10   3         38.24         15.98        25.77 o                         
  -8  10   3          0.14        -24.78        24.78 o                         
  -6  10   3       1526.57       1756.48        44.38 o                         
  -4  10   3      39726.87      39535.90       290.20 o                         
  -2  10   3        895.42        979.74        35.62 o                         
   0  10   3      16714.21      16319.37       137.39 o                         
   2  10   3       1554.81       1471.92        47.85 o                         
   4  10   3       8074.27       7328.20        98.91 o                         
   6  10   3       6563.73       6054.58        77.00 o                         
   8  10   3       5336.02       5157.55        71.90 o                         
  10  10   3       5563.83       5325.41        74.44 o                         
  12  10   3        705.68        555.07        38.18 o                         
  14  10   3       4084.18       3842.16        75.15 o                         
  16  10   3       2360.01       2549.17        75.19 o                         
  18  10   3       7440.31       7610.47       132.57 o                         
  20  10   3        220.75        164.89        54.19 o                         
  22  10   3        619.38        691.77        66.06 o                         
 -25  11   3        343.77        258.81        72.82 o                         
 -23  11   3       7174.88       7268.79       148.61 o                         
 -21  11   3       1040.03       1220.94        80.57 o                         
 -19  11   3       1579.60       1479.32        72.90 o                         
 -17  11   3       3392.41       3360.68        78.09 o                         
 -15  11   3       6179.79       5958.57        96.01 o                         
 -13  11   3       6906.74       6526.31        87.99 o                         
 -11  11   3       4743.87       4338.50        69.30 o                         
  -9  11   3        842.14        874.80        39.23 o                         
  -7  11   3         72.42         76.91        26.93 o                         
  -5  11   3      19274.99      18823.34       154.21 o                         
  -3  11   3        183.45        471.17        31.50 o                         
  -1  11   3      36426.15      36729.80       274.05 o                         
   1  11   3       2542.38       2552.92        50.50 o                         
   3  11   3       5068.85       4794.95        66.83 o                         
   5  11   3       2923.10       2957.90        55.54 o                         
   7  11   3      17447.85      16388.38       152.38 o                         
   9  11   3        441.16        426.14        36.86 o                         
  11  11   3      13595.47      13981.57       148.28 o                         
  13  11   3      24085.01      23024.03       235.85 o                         
  15  11   3       1648.03       1537.40        65.60 o                         
  17  11   3       4115.30       4187.37       102.04 o                         
  19  11   3        484.89        528.22        50.45 o                         
  21  11   3          7.31         10.51        51.81 o                         
 -24  12   3       1353.98       1496.16        82.79 o                         
 -22  12   3       1326.38       1398.32        75.83 o                         
 -20  12   3       1871.18       1767.07        77.41 o                         
 -18  12   3         17.97         10.74        52.64 o                         
 -16  12   3        905.11        888.77        59.47 o                         
 -14  12   3        793.63        851.64        56.16 o                         
 -12  12   3       9259.01       8603.01       115.46 o                         
 -10  12   3       1503.60       1547.74        47.27 o                         
  -8  12   3       2444.82       2386.31        54.06 o                         
  -6  12   3        534.62        551.77        34.40 o                         
  -4  12   3      27125.88      25716.02       215.25 o                         
  -2  12   3       2413.73       2270.67        53.88 o                         
   0  12   3       1521.90       1676.77        45.00 o                         
   2  12   3         33.24         50.73        28.70 o                         
   4  12   3       8492.40       8411.49        94.13 o                         
   6  12   3      12114.97      12026.98       118.23 o                         
   8  12   3       7245.59       6861.34        96.30 o                         
  10  12   3        230.70        211.28        38.29 o                         
  12  12   3         39.65         50.25        35.51 o                         
  14  12   3       2255.63       2235.66        81.47 o                         
  16  12   3       2226.17       2575.49        87.41 o                         
  18  12   3        224.37        184.57        49.01 o                         
  20  12   3        374.51        388.13        64.47 o                         
 -23  13   3       5166.06       5444.31       151.08 o                         
 -21  13   3       3600.26       3729.96       105.98 o                         
 -19  13   3       1244.11       1212.05        72.82 o                         
 -17  13   3         23.51         85.60        48.61 o                         
 -15  13   3         18.43        -13.04        44.73 o                         
 -13  13   3        338.28        365.59        47.72 o                         
 -11  13   3        218.18        286.11        44.58 o                         
  -9  13   3       3212.86       3386.51        75.32 o                         
  -7  13   3        349.14        363.76        35.88 o                         
  -5  13   3      20496.34      19577.67       168.55 o                         
  -3  13   3         27.75         26.80        29.81 o                         
  -1  13   3      13574.04      13197.24       132.82 o                         
   1  13   3       3033.47       3380.28        64.63 o                         
   3  13   3       1031.91       1199.15        43.69 o                         
   5  13   3       4493.84       4556.87        87.23 o                         
   7  13   3      19443.69      19382.97       182.76 o                         
   9  13   3       1665.98       1914.30        66.28 o                         
  11  13   3       4798.03       4557.17        96.07 o                         
  13  13   3       7067.37       6994.41       119.96 o                         
  15  13   3         13.11         78.36        50.49 o                         
  17  13   3       7015.24       6689.59       140.70 o                         
  19  13   3          4.93        109.50        71.75 o                         
 -20  14   3       3874.49       4126.11       125.78 o                         
 -18  14   3       1210.97       1059.00        64.02 o                         
 -16  14   3       1024.22       1037.46        60.27 o                         
 -14  14   3       2526.48       2583.88        80.33 o                         
 -12  14   3        774.01        608.56        52.04 o                         
 -10  14   3       3371.54       3153.65        82.40 o                         
  -8  14   3       3752.69       3817.57        92.78 o                         
  -6  14   3        411.31        546.71        45.71 o                         
  -4  14   3        760.09        806.89        47.77 o                         
  -2  14   3       3954.73       3731.98        76.17 o                         
   0  14   3       2268.65       2409.22        62.10 o                         
   2  14   3      20324.17      19752.06       195.61 o                         
   4  14   3       3468.15       3835.63        85.71 o                         
   6  14   3        334.10        279.38        43.89 o                         
   8  14   3       2926.40       2966.65        78.92 o                         
  10  14   3        262.15        321.47        47.02 o                         
  12  14   3        585.13        692.84        50.47 o                         
  14  14   3       1693.43       1634.52        72.30 o                         
  16  14   3       7614.68       7227.75       149.11 o                         
 -19  15   3         34.92        -43.32        59.42 o                         
 -17  15   3         35.82         90.90        48.84 o                         
 -15  15   3        386.91        248.26        51.72 o                         
 -13  15   3       4057.80       3986.23       103.02 o                         
 -11  15   3       1004.33       1088.04        67.87 o                         
  -9  15   3        742.78        885.96        56.13 o                         
  -7  15   3       2815.47       2923.41        80.76 o                         
  -5  15   3       6115.57       6185.17       113.06 o                         
  -3  15   3      10969.97      10566.49       157.56 o                         
  -1  15   3        498.32        452.23        54.24 o                         
   1  15   3       1179.83       1335.14        60.75 o                         
   3  15   3       3255.92       3434.61        82.68 o                         
   5  15   3       1086.14       1079.48        57.78 o                         
   7  15   3        666.34        651.25        55.04 o                         
   9  15   3        119.02        177.32        50.63 o                         
  11  15   3          0.74        -26.49        44.87 o                         
  13  15   3        590.75        674.17        53.81 o                         
  15  15   3       1225.63       1243.51        68.60 o                         
 -18  16   3        882.97        840.68        86.45 o                         
 -16  16   3        175.96        161.46        50.73 o                         
 -14  16   3       2854.30       2805.86        90.94 o                         
 -12  16   3         19.53         -7.07        47.78 o                         
 -10  16   3        288.25        338.34        53.20 o                         
  -8  16   3       1482.32       1352.03        72.91 o                         
  -6  16   3        356.36        357.50        52.44 o                         
  -4  16   3         23.21         47.02        47.91 o                         
  -2  16   3       1673.62       1869.19        72.56 o                         
   0  16   3        132.28         89.28        52.29 o                         
   2  16   3       4727.00       4138.13        96.30 o                         
   4  16   3       1065.18       1306.44        76.13 o                         
   6  16   3       5258.45       5365.84       105.99 o                         
   8  16   3       3978.63       3758.01       117.67 o                         
  10  16   3       2975.55       2788.63       104.84 o                         
  12  16   3       3151.92       3176.62        91.63 o                         
  14  16   3        451.49        677.30        53.51 o                         
 -15  17   3       1129.56       1273.64        72.85 o                         
 -13  17   3       5625.67       5466.87       121.83 o                         
 -11  17   3       3798.86       3862.01       113.52 o                         
  -9  17   3       3196.93       3373.78       104.02 o                         
  -7  17   3        204.43        227.22        62.55 o                         
  -5  17   3       3072.55       3180.62       100.52 o                         
  -3  17   3        526.20        426.41        59.21 o                         
  -1  17   3        316.87        330.68        58.37 o                         
   1  17   3        271.58        284.26        54.60 o                         
   3  17   3       2635.74       2670.40       125.64 o                         
   5  17   3       6743.86       6179.70       130.98 o                         
   7  17   3       1857.61       1793.38        76.95 o                         
   9  17   3       2500.12       2746.50        93.65 o                         
  11  17   3        103.30         48.34        49.26 o                         
 -14  18   3       1812.05       1768.07       102.82 o                         
 -12  18   3       1328.06       1281.61        87.15 o                         
 -10  18   3       2380.49       2411.90        94.72 o                         
  -8  18   3         32.09        -48.28        60.06 o                         
  -6  18   3       6678.11       6701.68       141.69 o                         
  -4  18   3       5236.89       5494.83       130.87 o                         
  -2  18   3       5304.64       5437.16       124.32 o                         
   0  18   3       3983.31       3898.32       111.43 o                         
   2  18   3        174.27        272.40        56.55 o                         
   4  18   3       6194.95       5995.68       133.15 o                         
   6  18   3       5342.57       5963.85       154.00 o                         
   8  18   3       1735.92       1699.19        92.35 o                         
  10  18   3        591.35        702.14        72.51 o                         
  -9  19   3       2848.33       2742.68       100.77 o                         
  -7  19   3         35.03         90.03        58.48 o                         
  -5  19   3        361.28        410.32        64.87 o                         
  -3  19   3        520.38        400.54        68.85 o                         
  -1  19   3          1.25        -43.71        59.03 o                         
   1  19   3         46.34        157.70        57.22 o                         
   3  19   3       1200.67       1638.00        81.69 o                         
   5  19   3       4502.92       5357.34       132.76 o                         
 -30   0   4         26.98         79.17       102.94 o                         
 -28   0   4        326.68        440.35        89.01 o                         
 -26   0   4        388.22        388.02        69.27 o                         
 -24   0   4        164.99         99.28        49.67 o                         
 -22   0   4       2283.52       2394.39        83.10 o                         
 -20   0   4      11788.32      11218.94       159.73 o                         
 -18   0   4       3456.14       3909.45        86.83 o                         
 -16   0   4       2574.11       2433.74        68.32 o                         
 -14   0   4      27174.54      26654.25       295.09 o                         
 -12   0   4      10813.75      10865.07       152.88 o                         
 -10   0   4      42634.23      42569.45       459.32 o                         
  -8   0   4       8326.16       7574.35        99.45 o                         
  -6   0   4     431404.94     517949.88     22983.96 o                         
  -4   0   4     392400.38     402029.88      9183.59 o                         
  -2   0   4       1428.19       1589.95        53.82 o                         
   0   0   4      75616.42      78163.09       944.45 o                         
   2   0   4      18830.38      18375.38       234.76 o                         
   4   0   4       3670.63       4257.14        93.79 o                         
   6   0   4       3356.02       2866.39       138.51 o                         
   8   0   4       2476.09       1756.77        45.66 o                         
  10   0   4         89.65        105.07        24.76 o                         
  12   0   4         39.37        189.06        29.48 o                         
  14   0   4         65.93        129.22        41.91 o                         
  16   0   4       1349.26       1276.36        57.38 o                         
  18   0   4       1812.29       1780.26        78.34 o                         
  20   0   4         88.17         16.99        66.06 o                         
  22   0   4        189.30        271.59        69.87 o                         
  24   0   4        335.69        330.48        66.93 o                         
 -29   1   4       1153.08       1006.55        61.39 o                         
 -27   1   4      10401.63      10514.64       142.27 o                         
 -25   1   4       1198.35       1258.42        58.14 o                         
 -23   1   4          6.55         23.39        36.18 o                         
 -21   1   4        598.82        678.06        39.10 o                         
 -19   1   4      15111.00      15475.48       137.36 o                         
 -17   1   4        430.56        446.40        29.61 o                         
 -15   1   4      13349.97      13406.24       122.75 o                         
 -13   1   4         92.73        120.61        30.33 o                         
 -11   1   4       4750.58       5220.29       105.47 o                         
  -9   1   4       3973.86       4229.36        51.68 o                         
  -7   1   4       5420.17       5659.31        55.50 o                         
  -5   1   4       1965.79       1923.94        31.25 o                         
  -3   1   4      30459.14      29816.66       215.49 o                         
  -1   1   4        429.15        620.12        22.69 o                         
   1   1   4         64.53         10.87        14.63 o                         
   3   1   4       5510.66       5289.53        66.58 o                         
   5   1   4       5273.27       5872.70        70.16 o                         
   7   1   4       2904.37       3026.80        63.46 o                         
   9   1   4       1526.85       1628.70        43.29 o                         
  11   1   4       2649.60       2269.91        42.98 o                         
  13   1   4        514.44        371.94        24.95 o                         
  15   1   4         97.93         82.31        24.16 o                         
  17   1   4       5738.88       5504.35        77.92 o                         
  19   1   4       1080.88        951.45        41.88 o                         
  21   1   4        830.72        688.69        44.89 o                         
  23   1   4         19.71         94.60        40.41 o                         
 -28   2   4       2755.04       3007.34        86.42 o                         
 -26   2   4        348.92        366.91        44.98 o                         
 -24   2   4         64.85         22.10        39.07 o                         
 -22   2   4       5745.27       5934.83        92.86 o                         
 -20   2   4      11098.44      10853.43       110.27 o                         
 -18   2   4         41.02        115.05        25.18 o                         
 -16   2   4        838.02        868.61        32.00 o                         
 -14   2   4      11324.35      10590.82       100.20 o                         
 -12   2   4      17471.29      17531.56       154.26 o                         
 -10   2   4       1121.67        955.28        31.78 o                         
  -8   2   4         92.77        193.04        19.67 o                         
  -6   2   4     187715.47     191457.23     10336.03 o                         
  -4   2   4      74931.65      80565.12       800.71 o                         
  -2   2   4       9506.68       9699.82        88.14 o                         
   0   2   4         28.12        -13.53        13.53 o                         
   2   2   4        123.64        206.76        19.78 o                         
   4   2   4       4950.77       5652.53       120.22 o                         
   6   2   4      11622.39      10426.86       112.67 o                         
   8   2   4      15120.00      13923.55       150.95 o                         
  10   2   4       2139.86       1917.63        63.92 o                         
  12   2   4       2391.23       2123.93        49.88 o                         
  14   2   4       1155.38       1185.05        36.54 o                         
  16   2   4       5607.49       5232.62        72.39 o                         
  18   2   4       3834.32       3810.32        65.65 o                         
  20   2   4       1109.66       1237.03        43.86 o                         
  22   2   4          8.83         20.96        43.31 o                         
  24   2   4       1031.83        942.49        62.06 o                         
 -29   3   4        220.30        255.96        47.92 o                         
 -27   3   4       1450.71       1676.23        65.26 o                         
 -25   3   4          7.75         81.68        40.27 o                         
 -23   3   4       1452.39       1501.68        56.75 o                         
 -21   3   4        167.03        105.29        37.70 o                         
 -19   3   4       9379.45       9265.69       101.57 o                         
 -17   3   4        990.25        871.03        31.18 o                         
 -15   3   4        795.36       1052.72        41.09 o                         
 -13   3   4         39.73         68.74        26.24 o                         
 -11   3   4       5562.80       4990.99        69.97 o                         
  -9   3   4       6888.97       6946.08        73.03 o                         
  -7   3   4       3613.97       4048.81        47.94 o                         
  -5   3   4          9.23         70.34        17.53 o                         
  -3   3   4       8134.49       7209.99        64.69 o                         
  -1   3   4      14293.14      12933.99       100.41 o                         
   1   3   4         27.82         66.88        16.88 o                         
   3   3   4       4126.66       4426.53        60.51 o                         
   5   3   4        158.06        284.86        27.12 o                         
   7   3   4        162.75        101.87        31.99 o                         
   9   3   4       4226.84       4477.30        75.25 o                         
  11   3   4       2443.82       2352.32        58.18 o                         
  13   3   4       3053.09       2742.37        62.89 o                         
  15   3   4      14221.60      13804.99       141.19 o                         
  17   3   4       7299.25       7003.07        92.73 o                         
  19   3   4        576.98        540.72        41.50 o                         
  21   3   4         99.41         40.69        36.13 o                         
  23   3   4        266.54        368.30        74.17 o                         
 -28   4   4       2368.08       2316.47        76.66 o                         
 -26   4   4       1418.14       1430.64        61.00 o                         
 -24   4   4       1905.60       2087.01        64.67 o                         
 -22   4   4       5889.85       5815.54       102.16 o                         
 -20   4   4       5732.46       5526.80        80.55 o                         
 -18   4   4       6283.85       5876.34        77.01 o                         
 -16   4   4       6421.12       6908.81        80.88 o                         
 -14   4   4       1922.11       2083.79        43.22 o                         
 -12   4   4      10204.54       9544.48        98.24 o                         
 -10   4   4      29715.01      29796.83       228.64 o                         
  -8   4   4       1224.02       1270.21        33.90 o                         
  -6   4   4       2004.92       2203.85        42.40 o                         
  -4   4   4         31.99         26.21        16.42 o                         
  -2   4   4       5507.73       5424.37        51.97 o                         
   0   4   4        184.56         39.94        16.76 o                         
   2   4   4       9429.62      11271.05       100.95 o                         
   4   4   4         19.88        116.46        26.02 o                         
   6   4   4      19403.70      19022.79       186.57 o                         
   8   4   4      75284.73      79405.87       771.43 o                         
  10   4   4      24132.60      24513.37       239.51 o                         
  12   4   4       3013.19       2822.86        68.45 o                         
  14   4   4       2102.19       2066.73        63.75 o                         
  16   4   4        281.25        253.32        32.63 o                         
  18   4   4       4649.06       4815.99        90.91 o                         
  20   4   4        535.91        633.45        50.72 o                         
  22   4   4        109.27         76.67        49.58 o                         
  24   4   4        794.64        801.30       110.24 o                         
 -29   5   4        394.22        399.13        54.02 o                         
 -27   5   4        960.22       1015.32        76.08 o                         
 -25   5   4        150.04         51.14        45.18 o                         
 -23   5   4         29.22         -7.25        43.11 o                         
 -21   5   4          2.92        -36.13        36.13 o                         
 -19   5   4        459.69        387.06        36.89 o                         
 -17   5   4        862.00        852.12        40.82 o                         
 -15   5   4       4058.72       3859.48        61.37 o                         
 -13   5   4      22802.26      22713.32       183.82 o                         
 -11   5   4      19615.13      18923.46       146.60 o                         
  -9   5   4        451.61        512.76        31.60 o                         
  -7   5   4        642.74        832.76        33.28 o                         
  -5   5   4       2567.50       2588.90        42.29 o                         
  -3   5   4        104.67         80.80        19.13 o                         
  -1   5   4       1264.90       1202.30        36.84 o                         
   1   5   4       9743.55       9606.35        85.05 o                         
   3   5   4      12426.72      12873.17       111.92 o                         
   5   5   4      12313.62      12472.78       119.06 o                         
   7   5   4       1732.46       1506.74        50.70 o                         
   9   5   4        697.57        539.21        34.97 o                         
  11   5   4        183.24        189.09        30.00 o                         
  13   5   4       1771.66       1838.52        51.03 o                         
  15   5   4       9121.62       8775.95       114.20 o                         
  17   5   4         93.01        162.59        37.38 o                         
  19   5   4       2036.73       2097.16        68.47 o                         
  21   5   4        228.91        135.75        46.24 o                         
  23   5   4         47.99         48.30        74.04 o                         
 -28   6   4        152.53        174.62        54.41 o                         
 -26   6   4         17.23        -44.56        44.56 o                         
 -24   6   4        136.79        185.58        73.51 o                         
 -22   6   4       6875.38       6851.76       108.97 o                         
 -20   6   4      10069.22       9647.22       117.50 o                         
 -18   6   4      18608.56      18183.19       161.01 o                         
 -16   6   4       7734.73       8247.47        93.45 o                         
 -14   6   4        157.61        270.50        27.35 o                         
 -12   6   4      30878.10      30593.30       223.26 o                         
 -10   6   4      14553.91      14336.63       124.06 o                         
  -8   6   4        334.02        584.34        30.53 o                         
  -6   6   4          0.49         19.37        24.79 o                         
  -4   6   4       2253.58       2701.59        56.51 o                         
  -2   6   4      10961.44      12319.93       105.86 o                         
   0   6   4      30898.50      32570.25       234.19 o                         
   2   6   4       4721.61       5471.18        66.71 o                         
   4   6   4      14947.98      15786.92       153.12 o                         
   6   6   4      10934.21      11191.08       105.21 o                         
   8   6   4      58083.16      57637.16       463.23 o                         
  10   6   4      13470.72      13274.79       137.53 o                         
  12   6   4       1236.17       1289.43        38.77 o                         
  14   6   4       3863.13       3568.37        63.69 o                         
  16   6   4       1724.69       1674.70        68.15 o                         
  18   6   4        872.78       1180.14        57.33 o                         
  20   6   4       2242.62       2368.87        73.47 o                         
  22   6   4        289.46        287.36        58.62 o                         
 -27   7   4        435.90        436.06        70.82 o                         
 -25   7   4        125.88         43.41        52.38 o                         
 -23   7   4        539.26        628.80        69.85 o                         
 -21   7   4       4904.89       4877.73       109.38 o                         
 -19   7   4       7087.31       7164.69       102.90 o                         
 -17   7   4        277.48        228.69        35.31 o                         
 -15   7   4      10033.09       9839.28       106.70 o                         
 -13   7   4          4.99         -4.96        24.39 o                         
 -11   7   4       2403.85       2009.04        44.90 o                         
  -9   7   4       6060.91       6203.53        71.73 o                         
  -7   7   4       7838.60       7913.49        86.25 o                         
  -5   7   4       9486.40       9841.43        93.01 o                         
  -3   7   4       7263.54       6849.65        73.48 o                         
  -1   7   4        538.05        457.38        27.10 o                         
   1   7   4          2.99          5.43        21.79 o                         
   3   7   4       4700.07       4515.33        63.85 o                         
   5   7   4       3376.14       3379.13        52.44 o                         
   7   7   4      35367.74      35166.07       273.38 o                         
   9   7   4      11850.23      11182.83       111.23 o                         
  11   7   4        557.62        538.80        36.54 o                         
  13   7   4        648.78        602.62        38.99 o                         
  15   7   4         62.29         25.52        34.57 o                         
  17   7   4        808.96        793.61        52.64 o                         
  19   7   4        382.47        386.75        52.15 o                         
  21   7   4        162.09        112.49        58.94 o                         
  23   7   4         27.38        -31.51        80.05 o                         
 -26   8   4        391.15        437.06        63.86 o                         
 -24   8   4       9634.96       9664.00       171.72 o                         
 -22   8   4       4291.80       4605.75       111.63 o                         
 -20   8   4       4094.27       4846.74       226.92 o                         
 -18   8   4      22523.62      22211.08       232.33 o                         
 -16   8   4        470.55        673.70        38.48 o                         
 -14   8   4        110.45        132.79        28.60 o                         
 -12   8   4      21629.12      21472.64       175.30 o                         
 -10   8   4      53281.25      55065.79       408.50 o                         
  -8   8   4         47.64         48.24        24.83 o                         
  -6   8   4      22534.81      23684.70       183.64 o                         
  -4   8   4      24167.85      24808.81       186.42 o                         
  -2   8   4       2436.08       2846.28        47.92 o                         
   0   8   4      18270.25      17917.60       143.51 o                         
   2   8   4        289.64        460.21        26.96 o                         
   4   8   4          3.50         42.19        22.60 o                         
   6   8   4      12445.39      12311.17       116.20 o                         
   8   8   4      46303.97      47451.71       370.16 o                         
  10   8   4      12290.93      11653.12       117.99 o                         
  12   8   4       6227.38       6031.40        81.42 o                         
  14   8   4       1835.69       1913.21        51.90 o                         
  16   8   4       5180.63       4827.22       105.56 o                         
  18   8   4       6287.02       6188.94       112.59 o                         
  20   8   4       1424.42       1336.60        83.86 o                         
  22   8   4        292.94        283.32        67.26 o                         
 -27   9   4       1392.18       1462.45       109.74 o                         
 -25   9   4        628.22        619.93        65.57 o                         
 -23   9   4       1039.70       1217.27        70.72 o                         
 -21   9   4       3284.72       3351.17        98.65 o                         
 -19   9   4         60.70        310.77        67.42 o                         
 -17   9   4       3817.14       3892.60        80.53 o                         
 -15   9   4        299.78        307.89        32.88 o                         
 -13   9   4          7.61        -13.70        26.73 o                         
 -11   9   4       3862.64       3746.96        60.19 o                         
  -9   9   4      17424.38      17022.63       146.61 o                         
  -7   9   4       3631.03       3642.41        58.27 o                         
  -5   9   4         36.91        227.07        26.91 o                         
  -3   9   4      31901.33      32903.24       240.72 o                         
  -1   9   4      23284.61      25979.84       212.25 o                         
   1   9   4        682.80       1126.96        34.22 o                         
   3   9   4         54.68         -3.08        25.41 o                         
   5   9   4      11850.56      11721.85       113.07 o                         
   7   9   4      13667.87      13409.11       135.13 o                         
   9   9   4      17929.84      16998.85       159.83 o                         
  11   9   4        213.64        220.00        32.79 o                         
  13   9   4       4602.98       4396.81        77.13 o                         
  15   9   4      10948.76      10939.69       141.70 o                         
  17   9   4        707.24        577.19        57.49 o                         
  19   9   4        625.06        707.57        75.95 o                         
  21   9   4        339.65        433.71        72.42 o                         
 -26  10   4        891.47       1031.18        76.22 o                         
 -24  10   4          5.49        -57.67        57.67 o                         
 -22  10   4       6142.43       6271.60       137.29 o                         
 -20  10   4         15.92         71.81        53.58 o                         
 -18  10   4       4545.89       4753.98       176.89 o                         
 -16  10   4       2839.47       2717.80        66.34 o                         
 -14  10   4       2544.93       2542.42        54.94 o                         
 -12  10   4        615.52        561.27        35.04 o                         
 -10  10   4      30011.62      28625.83       238.36 o                         
  -8  10   4         51.28         -3.32        24.85 o                         
  -6  10   4      16709.38      16789.90       143.36 o                         
  -4  10   4       8120.52       8161.39        85.25 o                         
  -2  10   4        970.21        934.15        34.60 o                         
   0  10   4       1254.60       1166.28        37.28 o                         
   2  10   4      12489.56      12574.17       115.37 o                         
   4  10   4       2466.33       2650.39        53.11 o                         
   6  10   4       5660.18       5970.17        78.58 o                         
   8  10   4      44029.84      44069.06       343.79 o                         
  10  10   4       6588.21       6199.34        85.75 o                         
  12  10   4       1164.25       1288.42        62.52 o                         
  14  10   4        562.85        584.75        41.36 o                         
  16  10   4       5116.98       5503.89       106.02 o                         
  18  10   4         49.23        116.12        48.04 o                         
  20  10   4       2179.79       2098.25        92.39 o                         
 -25  11   4       2095.60       1819.68        85.68 o                         
 -23  11   4       2059.49       1929.56        85.48 o                         
 -21  11   4         31.14        -54.97        54.97 o                         
 -19  11   4       1957.23       2173.72        91.31 o                         
 -17  11   4        122.01        153.64        42.32 o                         
 -15  11   4        672.12        729.08        50.35 o                         
 -13  11   4      11782.04      11482.93       126.21 o                         
 -11  11   4       8804.47       8454.67        97.04 o                         
  -9  11   4      37902.72      37146.77       280.58 o                         
  -7  11   4       2566.56       2632.16        57.31 o                         
  -5  11   4       5541.40       5426.21        72.28 o                         
  -3  11   4       2772.83       2813.82        53.36 o                         
  -1  11   4        315.03        250.12        30.06 o                         
   1  11   4        501.94        438.27        33.19 o                         
   3  11   4       6041.30       5786.10        74.28 o                         
   5  11   4       8617.70       8430.37        96.50 o                         
   7  11   4       1142.73       1299.66        44.15 o                         
   9  11   4      12753.29      12154.16       135.97 o                         
  11  11   4         87.45        101.71        35.37 o                         
  13  11   4       5192.48       4981.15        94.66 o                         
  15  11   4       3046.21       3046.30        73.93 o                         
  17  11   4        164.59        108.36        49.04 o                         
  19  11   4        942.19        726.82        71.36 o                         
 -24  12   4        486.63        322.83        88.29 o                         
 -22  12   4       3902.34       3854.61       114.44 o                         
 -20  12   4       5401.37       5500.80       162.41 o                         
 -18  12   4         90.34         35.49        42.76 o                         
 -16  12   4        957.86        937.98        54.64 o                         
 -14  12   4      14368.92      13875.22       178.78 o                         
 -12  12   4       3479.94       3284.80        77.24 o                         
 -10  12   4       7450.65       6909.47        89.01 o                         
  -8  12   4        530.50        618.11        37.28 o                         
  -6  12   4       2719.83       2832.93        58.98 o                         
  -4  12   4        521.29        646.43        45.18 o                         
  -2  12   4      37482.10      37679.78       296.16 o                         
   0  12   4       5760.38       6014.79        79.13 o                         
   2  12   4       4489.14       4109.39        66.55 o                         
   4  12   4      17954.16      17808.95       156.38 o                         
   6  12   4         98.92        133.91        35.02 o                         
   8  12   4      17226.10      16780.85       174.62 o                         
  10  12   4        611.05        613.12        43.27 o                         
  12  12   4        652.12        735.95        50.13 o                         
  14  12   4         61.86         40.70        42.03 o                         
  16  12   4      11131.87      11357.65       180.52 o                         
  18  12   4        315.61        366.38        59.39 o                         
 -23  13   4        749.54        693.14        76.54 o                         
 -21  13   4        565.21        562.59        69.12 o                         
 -19  13   4        604.89        608.42        54.17 o                         
 -17  13   4        200.63        144.75        48.64 o                         
 -15  13   4        372.69        317.10        47.47 o                         
 -13  13   4       5135.66       5125.71       105.51 o                         
 -11  13   4      25721.03      25321.80       275.16 o                         
  -9  13   4       5230.96       5265.12        97.29 o                         
  -7  13   4       9911.48       9843.26       115.83 o                         
  -5  13   4       2990.21       3173.75        66.64 o                         
  -3  13   4       1450.88       1726.58        49.33 o                         
  -1  13   4       7817.29       7433.73        92.30 o                         
   1  13   4       3731.06       3833.95        70.74 o                         
   3  13   4          1.43        -18.19        32.81 o                         
   5  13   4         45.64         31.74        33.41 o                         
   7  13   4      22042.86      21238.97       226.98 o                         
   9  13   4      12490.36      11807.73       158.55 o                         
  11  13   4       9015.76       8961.30       136.18 o                         
  13  13   4        340.24        314.44        46.40 o                         
  15  13   4        629.73        699.80        52.57 o                         
  17  13   4         29.74         31.44        51.56 o                         
 -20  14   4       1444.92       1492.17        84.14 o                         
 -18  14   4        240.53        196.08        61.53 o                         
 -16  14   4       1275.98       1343.30        67.82 o                         
 -14  14   4        103.42         53.98        46.89 o                         
 -12  14   4       5239.22       5226.98       108.65 o                         
 -10  14   4       5267.88       5259.15       107.27 o                         
  -8  14   4       4103.02       4249.88       105.83 o                         
  -6  14   4       1922.14       1984.72        66.05 o                         
  -4  14   4       8757.44       8520.98       120.09 o                         
  -2  14   4        653.21        826.53        46.46 o                         
   0  14   4       2609.99       2750.13        70.49 o                         
   2  14   4      15725.72      14963.86       174.94 o                         
   4  14   4          5.12        -26.35        39.35 o                         
   6  14   4        258.06        289.89        46.91 o                         
   8  14   4       6433.95       6486.68       112.70 o                         
  10  14   4       3262.43       3298.18        89.81 o                         
  12  14   4        579.27        629.04        59.89 o                         
  14  14   4        278.51        208.44        49.32 o                         
  16  14   4        157.52         94.80        46.73 o                         
 -19  15   4      16873.72      16781.55       238.59 o                         
 -17  15   4       2368.57       2157.72        80.40 o                         
 -15  15   4        349.81        349.72        54.25 o                         
 -13  15   4        126.94        186.88        52.48 o                         
 -11  15   4       9766.59       9642.29       147.30 o                         
  -9  15   4       5517.25       5305.83       104.99 o                         
  -7  15   4      22487.76      21733.98       236.84 o                         
  -5  15   4       1823.71       1695.00        69.83 o                         
  -3  15   4       6600.22       6149.37       124.09 o                         
  -1  15   4       9284.07       9287.41       142.14 o                         
   1  15   4       2181.45       2408.64        76.53 o                         
   3  15   4       1584.80       1728.18        67.12 o                         
   5  15   4       2042.92       1965.83        72.96 o                         
   7  15   4      24821.14      23329.06       255.32 o                         
   9  15   4       2295.02       2037.42        82.82 o                         
  11  15   4       4325.02       4362.96       107.60 o                         
  13  15   4        379.93        303.21        47.70 o                         
  15  15   4       2042.14       1913.64        84.28 o                         
 -18  16   4       2586.41       2559.36        94.09 o                         
 -16  16   4          5.49        -12.40        50.45 o                         
 -14  16   4        558.71        290.38        58.01 o                         
 -12  16   4       5986.62       5748.46       137.91 o                         
 -10  16   4       1842.75       1774.63        81.90 o                         
  -8  16   4          2.77        -23.47        48.40 o                         
  -6  16   4          5.03        -13.76        48.99 o                         
  -4  16   4        627.01        745.99        58.12 o                         
  -2  16   4        281.91        225.00        50.23 o                         
   0  16   4       2648.93       2549.33        83.60 o                         
   2  16   4       3859.58       4079.53        99.73 o                         
   4  16   4       1659.73       1548.90        71.91 o                         
   6  16   4       3741.11       3782.02       100.80 o                         
   8  16   4        163.43        207.70        58.11 o                         
  10  16   4        776.02        785.47        61.69 o                         
  12  16   4          1.33         68.73        46.59 o                         
 -15  17   4        159.11        196.21        62.57 o                         
 -13  17   4       3993.87       3952.32       128.08 o                         
 -11  17   4       8282.21       8175.27       171.70 o                         
  -9  17   4       2191.39       2361.58       102.92 o                         
  -7  17   4        117.21        245.51        62.18 o                         
  -5  17   4       1390.34       1331.59        76.26 o                         
  -3  17   4        624.60        764.94        64.18 o                         
  -1  17   4       3570.85       3499.83        98.53 o                         
   1  17   4        448.19        477.93        59.64 o                         
   3  17   4        123.31        167.16        78.45 o                         
   5  17   4       2372.49       2415.00       101.39 o                         
   7  17   4      10942.49      10606.63       191.69 o                         
   9  17   4       3852.83       3811.60       122.38 o                         
  11  17   4       2338.71       2232.17        81.83 o                         
 -12  18   4       2886.58       2894.03       111.55 o                         
 -10  18   4        225.66        175.97        63.69 o                         
  -8  18   4        467.65        728.34        72.41 o                         
  -6  18   4        140.56        248.80        65.34 o                         
  -4  18   4        388.06        446.19        64.31 o                         
  -2  18   4          3.76         46.40        52.58 o                         
   0  18   4        600.89        660.90        64.91 o                         
   2  18   4        340.17        336.19        60.21 o                         
   4  18   4       1339.00       1502.83        90.43 o                         
   6  18   4       2451.92       2425.88       102.12 o                         
   8  18   4          4.44        151.20        63.21 o                         
  -9  19   4       2856.53       2896.96       108.34 o                         
  -7  19   4         20.20         76.00        61.54 o                         
  -5  19   4         36.17         94.22        60.52 o                         
  -3  19   4       1863.14       1955.03        91.19 o                         
  -1  19   4        229.25        279.43        65.56 o                         
   1  19   4        871.64       1092.93        99.72 o                         
   3  19   4         44.93        198.16        65.14 o                         
 -29   1   5        992.71       1027.77        57.66 o                         
 -27   1   5        580.40        460.51        48.81 o                         
 -25   1   5        490.94        460.92        39.01 o                         
 -23   1   5        977.16       1056.80        48.04 o                         
 -21   1   5         18.16         -8.38        32.06 o                         
 -19   1   5      17291.52      16627.71       146.71 o                         
 -17   1   5       9421.35       8547.10        89.80 o                         
 -15   1   5      18792.54      17847.50       151.90 o                         
 -13   1   5       1982.22       2210.46        48.69 o                         
 -11   1   5        122.29        158.17        29.03 o                         
  -9   1   5     138116.84     151073.42      2329.05 o                         
  -7   1   5      83156.74      84564.06       637.67 o                         
  -5   1   5       6898.01       7783.87        67.50 o                         
  -3   1   5      15859.80      16493.96       128.23 o                         
  -1   1   5      33247.22      31489.41       232.08 o                         
   1   1   5       2699.88       2752.92        38.77 o                         
   3   1   5       4857.65       4632.67        65.04 o                         
   5   1   5        202.46        119.36        28.80 o                         
   7   1   5       8926.81       7798.14        93.67 o                         
   9   1   5      33167.09      34196.20       317.67 o                         
  11   1   5      50766.06      52740.38       448.44 o                         
  13   1   5        207.23        316.30        30.82 o                         
  15   1   5       6448.91       6331.47        81.59 o                         
  17   1   5       4269.22       4528.09        79.91 o                         
  19   1   5       2100.23       2378.81        65.96 o                         
  21   1   5       6320.01       6217.01       173.49 o                         
  23   1   5       2390.75       2460.33        88.45 o                         
 -30   2   5       1614.58       1686.21        98.17 o                         
 -28   2   5        170.69        137.44        46.00 o                         
 -26   2   5         12.09         63.95        42.82 o                         
 -24   2   5        197.53        290.71        44.10 o                         
 -22   2   5        107.36        140.15        33.28 o                         
 -20   2   5       8634.94       8430.45        89.96 o                         
 -18   2   5          8.90         -0.01        26.00 o                         
 -16   2   5       3309.35       2973.95        53.10 o                         
 -14   2   5       1899.93       1962.66        42.79 o                         
 -12   2   5        550.25        717.04        34.30 o                         
 -10   2   5       4025.94       4357.40        62.06 o                         
  -8   2   5        530.73        527.75        32.46 o                         
  -6   2   5        187.77        189.71        19.23 o                         
  -4   2   5       9386.51       9395.86        80.66 o                         
  -2   2   5      17053.42      16916.71       127.03 o                         
   0   2   5      11079.25      10584.38        90.30 o                         
   2   2   5         16.70        -11.44        22.94 o                         
   4   2   5       1722.10       1504.92        41.84 o                         
   6   2   5      22754.74      25032.29       235.97 o                         
   8   2   5      11768.46      12542.13       150.61 o                         
  10   2   5        261.54        256.71        30.12 o                         
  12   2   5       1241.80       1384.11        48.37 o                         
  14   2   5       7622.18       7392.56        95.94 o                         
  16   2   5        141.77        169.37        35.21 o                         
  18   2   5         35.55         29.82        34.53 o                         
  20   2   5       2642.74       2540.73        70.22 o                         
  22   2   5          1.67        -39.48        60.31 o                         
 -29   3   5       4958.21       5099.86       121.17 o                         
 -27   3   5       8210.53       8240.06       133.42 o                         
 -25   3   5       1511.64       1524.69        60.86 o                         
 -23   3   5          0.78          0.74        47.89 o                         
 -21   3   5       2113.50       2131.12        50.77 o                         
 -19   3   5      21855.39      21499.12       171.42 o                         
 -17   3   5      22134.33      21509.73       175.77 o                         
 -15   3   5      19505.23      19185.63       158.76 o                         
 -13   3   5       3644.87       3706.41        67.58 o                         
 -11   3   5       2738.72       2741.25        52.39 o                         
  -9   3   5      30730.04      32150.99       248.74 o                         
  -7   3   5       4414.16       4520.88        57.31 o                         
  -5   3   5       2343.48       2557.00        40.33 o                         
  -3   3   5       1019.85       1053.90        36.76 o                         
  -1   3   5      29857.06      30600.34       230.31 o                         
   1   3   5       1107.62        940.77        28.30 o                         
   3   3   5      44331.53      44869.08       399.13 o                         
   5   3   5       1386.75       1674.92        43.29 o                         
   7   3   5        276.99        166.28        31.31 o                         
   9   3   5      47440.64      47362.22       443.38 o                         
  11   3   5      20567.94      20619.20       210.66 o                         
  13   3   5         14.27         12.44        37.96 o                         
  15   3   5       7224.16       7056.36        98.18 o                         
  17   3   5      11181.52      10413.93       126.51 o                         
  19   3   5       4739.98       4671.02        90.57 o                         
  21   3   5       3432.76       3905.53       102.48 o                         
  23   3   5        883.20        918.60       103.44 o                         
 -28   4   5         20.67         -7.85        47.80 o                         
 -26   4   5        416.57        457.11        52.45 o                         
 -24   4   5          7.26         39.07        41.83 o                         
 -22   4   5        894.90        874.51        65.95 o                         
 -20   4   5        708.31        714.71        37.54 o                         
 -18   4   5       1013.99       1033.84        39.34 o                         
 -16   4   5      29352.11      29414.59       228.13 o                         
 -14   4   5        796.92        858.65        34.08 o                         
 -12   4   5         93.70        182.45        26.30 o                         
 -10   4   5        811.31        953.18        33.13 o                         
  -8   4   5        611.12        770.78        30.25 o                         
  -6   4   5       1084.67       1127.36        33.99 o                         
  -4   4   5       2630.21       2715.79        43.94 o                         
  -2   4   5       1421.20       1649.34        33.43 o                         
   0   4   5      12180.88      12448.91       104.41 o                         
   2   4   5         10.19          2.95        23.21 o                         
   4   4   5       9516.73       9341.57       104.33 o                         
   6   4   5         12.16        -20.36        23.92 o                         
   8   4   5       2168.02       1978.61        58.26 o                         
  10   4   5       2132.98       2245.36        58.81 o                         
  12   4   5       1161.60       1087.41        47.61 o                         
  14   4   5        394.81        438.27        41.33 o                         
  16   4   5        964.33        941.88        45.77 o                         
  18   4   5        674.32        603.36        52.36 o                         
  20   4   5        769.11        744.88        75.39 o                         
  22   4   5         21.77        -58.35        84.57 o                         
 -29   5   5        413.21        310.56        54.90 o                         
 -27   5   5        234.37         67.86        49.06 o                         
 -25   5   5       4125.41       4277.04        99.65 o                         
 -23   5   5        630.59        655.03        51.39 o                         
 -21   5   5       8112.97       7744.02       108.61 o                         
 -19   5   5       8583.55       8527.19       100.38 o                         
 -17   5   5      21259.48      21148.03       176.92 o                         
 -15   5   5        103.68        211.49        41.08 o                         
 -13   5   5        478.90        688.70        33.08 o                         
 -11   5   5       6696.93       6223.67        72.76 o                         
  -9   5   5      16831.24      16238.11       144.69 o                         
  -7   5   5       6603.17       6322.04        69.47 o                         
  -5   5   5       4806.40       4829.32        60.64 o                         
  -3   5   5      11447.72      10880.43       124.06 o                         
  -1   5   5      26640.67      27117.78       193.70 o                         
   1   5   5      28531.48      27812.38       210.86 o                         
   3   5   5      38618.46      39817.52       286.45 o                         
   5   5   5       2251.17       2309.43        49.87 o                         
   7   5   5       5131.25       5402.88        76.88 o                         
   9   5   5      23933.22      23647.66       233.78 o                         
  11   5   5       5943.28       5937.75        99.68 o                         
  13   5   5       7329.35       7333.02       112.26 o                         
  15   5   5       1010.86        978.90        47.82 o                         
  17   5   5       3609.16       3838.84        91.43 o                         
  19   5   5       2669.03       2875.47        93.91 o                         
  21   5   5       3410.59       3454.23        93.68 o                         
 -28   6   5         53.86         38.22        50.98 o                         
 -26   6   5         17.43        -29.02        49.33 o                         
 -24   6   5         91.25         16.37        51.16 o                         
 -22   6   5       5497.24       5511.17       108.74 o                         
 -20   6   5       8935.29       8743.52       113.77 o                         
 -18   6   5        356.20        385.80        33.37 o                         
 -16   6   5       1454.53       1420.05        42.38 o                         
 -14   6   5       1688.29       1628.79        41.04 o                         
 -12   6   5        293.03        292.96        26.20 o                         
 -10   6   5        149.92        109.36        25.37 o                         
  -8   6   5       6246.12       5875.04        68.14 o                         
  -6   6   5       2903.53       3025.56        53.50 o                         
  -4   6   5       3460.83       3579.95        55.23 o                         
  -2   6   5       1621.85       1539.59        34.64 o                         
   0   6   5      14645.71      14014.75       115.81 o                         
   2   6   5       5666.33       5007.31        60.59 o                         
   4   6   5      24201.17      25875.17       196.45 o                         
   6   6   5      12964.76      13191.30       140.82 o                         
   8   6   5       1128.47       1262.19        43.82 o                         
  10   6   5        381.96        413.81        38.40 o                         
  12   6   5       7550.81       7284.46        98.10 o                         
  14   6   5        706.99        767.64        46.98 o                         
  16   6   5         55.76        101.09        41.88 o                         
  18   6   5       3338.83       3427.08        95.51 o                         
  20   6   5        214.19        168.03        56.22 o                         
  22   6   5       2961.52       3215.37       157.11 o                         
 -27   7   5        115.74         58.54        57.82 o                         
 -25   7   5         52.15          8.74        49.30 o                         
 -23   7   5        353.54        381.81        51.76 o                         
 -21   7   5      10891.52      11103.91       146.17 o                         
 -19   7   5       1185.31       1274.67        54.65 o                         
 -17   7   5      15361.06      15387.46       137.74 o                         
 -15   7   5       5896.74       5799.83        77.24 o                         
 -13   7   5      10215.47      10708.76       100.65 o                         
 -11   7   5       9985.46      10069.05        99.46 o                         
  -9   7   5       9204.51       8299.27        84.74 o                         
  -7   7   5       1037.85       1510.35        38.48 o                         
  -5   7   5        371.48        332.16        29.07 o                         
  -3   7   5      31546.07      33186.30       234.23 o                         
  -1   7   5      25874.94      29234.59       208.36 o                         
   1   7   5      37935.44      37945.48       279.39 o                         
   3   7   5       8084.77       7268.93        75.91 o                         
   5   7   5      10688.23      11237.21       107.32 o                         
   7   7   5       2268.30       2274.78        46.50 o                         
   9   7   5      16616.14      16083.13       175.32 o                         
  11   7   5        234.20        219.00        36.51 o                         
  13   7   5       3597.91       3334.78        69.84 o                         
  15   7   5         84.72        134.24        40.27 o                         
  17   7   5          9.85        -49.38        54.71 o                         
  19   7   5       5405.82       5263.77       129.25 o                         
  21   7   5        943.64       1064.33        69.99 o                         
 -26   8   5       2608.84       2478.95        97.60 o                         
 -24   8   5       2859.87       2749.64       105.07 o                         
 -22   8   5        244.40        151.51        52.39 o                         
 -20   8   5       4572.24       4411.44       100.93 o                         
 -18   8   5      13781.37      12926.93       142.97 o                         
 -16   8   5        519.71        656.52        39.91 o                         
 -14   8   5       7459.62       6795.81        85.07 o                         
 -12   8   5        826.04        783.05        33.91 o                         
 -10   8   5        128.94        143.25        27.17 o                         
  -8   8   5      15110.45      14700.27       132.48 o                         
  -6   8   5       4386.97       4212.81        58.68 o                         
  -4   8   5         89.05        123.31        23.91 o                         
  -2   8   5        534.72        563.24        27.60 o                         
   0   8   5       2319.45       1901.87        38.78 o                         
   2   8   5       1582.17       1403.60        36.24 o                         
   4   8   5      15872.05      15651.45       138.14 o                         
   6   8   5      10226.29       9974.61       104.72 o                         
   8   8   5        363.98        304.78        35.54 o                         
  10   8   5      19570.69      18796.96       180.55 o                         
  12   8   5         35.63         56.80        38.27 o                         
  14   8   5       5900.34       5819.14       106.42 o                         
  16   8   5         95.02         31.28        51.06 o                         
  18   8   5       2302.29       2341.94        99.91 o                         
  20   8   5        621.18        702.68        80.97 o                         
 -27   9   5       1949.67       1832.43        88.77 o                         
 -25   9   5         43.27         20.83        56.44 o                         
 -23   9   5        113.42         29.98        54.04 o                         
 -21   9   5       4234.17       4214.98       110.14 o                         
 -19   9   5      35133.10      35193.62       424.76 o                         
 -17   9   5       3197.04       3380.31        80.13 o                         
 -15   9   5       5941.78       5658.53        81.05 o                         
 -13   9   5         30.32        -13.43        28.11 o                         
 -11   9   5         36.60         43.54        27.53 o                         
  -9   9   5      34808.67      34469.00       264.20 o                         
  -7   9   5        406.16        285.03        28.14 o                         
  -5   9   5          3.11         15.74        23.82 o                         
  -3   9   5       3260.52       3289.08        51.59 o                         
  -1   9   5      14103.14      15578.57       128.78 o                         
   1   9   5       4706.48       4602.59        62.81 o                         
   3   9   5        521.00        573.82        30.52 o                         
   5   9   5         61.95         -1.99        25.42 o                         
   7   9   5        330.05        352.03        35.32 o                         
   9   9   5       6366.16       5986.43        85.72 o                         
  11   9   5         28.75         24.49        33.21 o                         
  13   9   5        624.47        534.86        48.21 o                         
  15   9   5       1273.56       1108.52        56.48 o                         
  17   9   5         76.09         57.79        53.77 o                         
  19   9   5       3133.45       3038.51       109.58 o                         
 -26  10   5       1499.35       1495.81        83.40 o                         
 -24  10   5       1558.68       1589.58        85.90 o                         
 -22  10   5        402.26        310.24        68.45 o                         
 -20  10   5        185.41        170.45        65.26 o                         
 -18  10   5      17195.19      16784.21       245.78 o                         
 -16  10   5         20.24        -36.04        36.04 o                         
 -14  10   5      12882.46      12097.33       126.42 o                         
 -12  10   5        141.34        191.60        31.53 o                         
 -10  10   5          5.22         23.96        29.13 o                         
  -8  10   5       1306.34       1161.19        38.49 o                         
  -6  10   5       2076.59       2043.64        48.62 o                         
  -4  10   5       6943.39       6384.13        73.79 o                         
  -2  10   5       1823.28       1888.85        43.01 o                         
   0  10   5      18774.77      18152.79       210.33 o                         
   2  10   5        194.86        128.17        27.30 o                         
   4  10   5      16247.33      15770.60       148.88 o                         
   6  10   5        366.14        301.20        32.52 o                         
   8  10   5       5647.31       5211.67        82.52 o                         
  10  10   5         16.75         15.31        42.51 o                         
  12  10   5       2028.86       1981.43        62.75 o                         
  14  10   5         11.15        -39.46        39.46 o                         
  16  10   5         47.47         13.76        66.61 o                         
  18  10   5       3980.50       4067.30       123.18 o                         
 -25  11   5         11.43        -46.66        59.41 o                         
 -23  11   5       1867.32       1777.06        84.91 o                         
 -21  11   5         97.68        -41.02        55.74 o                         
 -19  11   5      10330.36       9915.78       154.74 o                         
 -17  11   5       2369.34       2308.78        76.26 o                         
 -15  11   5       4611.56       4605.05        94.52 o                         
 -13  11   5          2.32         53.28        36.62 o                         
 -11  11   5       4100.57       3787.50        68.71 o                         
  -9  11   5         69.26         48.70        29.34 o                         
  -7  11   5       4642.06       4369.07        70.71 o                         
  -5  11   5       1475.67       1589.85        47.66 o                         
  -3  11   5      12134.92      12593.86       127.08 o                         
  -1  11   5      11283.40      11250.50       111.81 o                         
   1  11   5        304.24        192.26        29.26 o                         
   3  11   5       3090.88       2952.78        60.15 o                         
   5  11   5        205.49        198.54        33.11 o                         
   7  11   5       1758.39       1871.64        58.73 o                         
   9  11   5        713.56        699.61        42.56 o                         
  11  11   5      27784.17      27194.33       302.00 o                         
  13  11   5       1162.36       1267.10        56.40 o                         
  15  11   5        284.97        239.45        47.71 o                         
  17  11   5       2355.86       2549.41        95.31 o                         
  19  11   5        435.50        371.21        76.43 o                         
 -24  12   5          1.42        -73.27        73.27 o                         
 -22  12   5       1630.30       1677.05       104.59 o                         
 -20  12   5         88.39         -0.21        55.59 o                         
 -18  12   5       2794.47       3040.11        85.71 o                         
 -16  12   5       1655.64       1834.06        70.05 o                         
 -14  12   5        215.60        325.78        47.40 o                         
 -12  12   5       2227.24       2136.95        66.27 o                         
 -10  12   5       2061.69       2026.70        60.56 o                         
  -8  12   5         14.91         11.46        31.19 o                         
  -6  12   5       2119.75       2196.09        60.42 o                         
  -4  12   5      13803.89      13214.45       128.96 o                         
  -2  12   5       8703.05       8870.37        96.32 o                         
   0  12   5        899.19       1039.47        40.09 o                         
   2  12   5       3352.43       3257.44        60.93 o                         
   4  12   5       7760.80       7777.53       113.05 o                         
   6  12   5      13411.40      12295.42       148.36 o                         
   8  12   5       1086.60        924.53        49.27 o                         
  10  12   5       1863.42       1940.28        66.73 o                         
  12  12   5          5.78         65.63        31.65 o                         
  14  12   5       1008.63        862.76        53.70 o                         
  16  12   5       5683.17       5683.06       141.26 o                         
  18  12   5         24.58         43.59        66.38 o                         
 -23  13   5         35.13         60.31        64.54 o                         
 -21  13   5          2.83        -15.34        60.86 o                         
 -19  13   5       5383.65       5406.98       118.08 o                         
 -17  13   5          8.17        -47.84        47.84 o                         
 -15  13   5        325.65        377.22        54.53 o                         
 -13  13   5        325.32        302.76        48.91 o                         
 -11  13   5       2186.02       2234.94        83.39 o                         
  -9  13   5      11985.02      11806.58       146.16 o                         
  -7  13   5      33472.10      33057.46       293.28 o                         
  -5  13   5       4886.74       4703.63        82.30 o                         
  -3  13   5       3111.87       3252.11        66.96 o                         
  -1  13   5       3088.90       3158.20        65.91 o                         
   1  13   5       7109.48       6905.11        98.49 o                         
   3  13   5       4153.29       4000.05        75.29 o                         
   5  13   5       1313.95       1523.90        60.11 o                         
   7  13   5        121.03        206.89        45.48 o                         
   9  13   5         25.05         39.66        40.95 o                         
  11  13   5      13590.86      13451.89       189.07 o                         
  13  13   5         80.51        190.42        51.95 o                         
  15  13   5       2879.02       2840.01        93.33 o                         
 -22  14   5        496.29        382.18        88.70 o                         
 -20  14   5       7276.12       7042.68       157.52 o                         
 -18  14   5       6965.66       6734.42       146.07 o                         
 -16  14   5       9674.97       9682.45       161.38 o                         
 -14  14   5       2475.65       2353.23        81.93 o                         
 -12  14   5       1240.51       1288.34        72.65 o                         
 -10  14   5       1257.72       1322.79        62.61 o                         
  -8  14   5        173.80        112.12        43.06 o                         
  -6  14   5       1055.42        923.60        55.72 o                         
  -4  14   5       2251.97       2189.64        75.31 o                         
  -2  14   5       9488.79       9352.07       132.68 o                         
   0  14   5        148.53        228.38        41.44 o                         
   2  14   5      11318.52      10915.33       139.98 o                         
   4  14   5       4432.70       4216.72        91.47 o                         
   6  14   5          0.12         17.13        43.20 o                         
   8  14   5      10341.30      10193.71       158.74 o                         
  10  14   5        765.87        753.25        56.79 o                         
  12  14   5       1357.36       1236.36        65.78 o                         
  14  14   5        565.56        516.22        66.78 o                         
 -19  15   5       1636.81       1580.23        79.32 o                         
 -17  15   5        945.01        941.55        69.81 o                         
 -15  15   5       3642.48       3541.67       110.99 o                         
 -13  15   5       4925.74       4925.73       119.90 o                         
 -11  15   5       1330.15       1348.33        74.64 o                         
  -9  15   5       5146.72       5158.15       120.36 o                         
  -7  15   5        846.98        962.15        65.22 o                         
  -5  15   5        416.11        463.32        54.65 o                         
  -3  15   5       1197.26       1243.09        68.23 o                         
  -1  15   5       1533.63       1567.55        66.50 o                         
   1  15   5         68.69        111.48        44.35 o                         
   3  15   5       2101.57       2095.44        81.31 o                         
   5  15   5        575.87        642.89        57.94 o                         
   7  15   5       1772.42       1896.91        77.69 o                         
   9  15   5       4646.20       4426.73       116.67 o                         
  11  15   5       3062.35       3252.27       106.98 o                         
  13  15   5       1990.39       2476.61       103.69 o                         
 -18  16   5       1023.98       1114.48        74.62 o                         
 -16  16   5       2512.92       2644.00       102.85 o                         
 -14  16   5         46.54         64.62        59.39 o                         
 -12  16   5        313.86        314.36        65.84 o                         
 -10  16   5       7333.58       7377.75       149.44 o                         
  -8  16   5       2641.33       2469.73        90.22 o                         
  -6  16   5         18.21          3.33        49.52 o                         
  -4  16   5         14.20         80.90        47.53 o                         
  -2  16   5       2169.75       2342.29        79.66 o                         
   0  16   5         32.54         -3.39        44.84 o                         
   2  16   5       1953.91       2086.95        75.70 o                         
   4  16   5        303.29        367.84        56.04 o                         
   6  16   5        603.35        751.21        64.66 o                         
   8  16   5      10239.63       9796.68       198.65 o                         
  10  16   5       3858.18       4010.57       109.96 o                         
  12  16   5        894.16        936.09        94.24 o                         
 -15  17   5          4.71         39.83        60.27 o                         
 -13  17   5        495.78        472.98        75.42 o                         
 -11  17   5        311.06        405.27        73.59 o                         
  -9  17   5       2169.90       2132.83       100.86 o                         
  -7  17   5        906.29        841.81        65.11 o                         
  -5  17   5       5957.72       6104.76       129.02 o                         
  -3  17   5       3239.23       3240.64        91.53 o                         
  -1  17   5        292.31        223.11        52.27 o                         
   1  17   5       2425.20       2524.26        81.31 o                         
   3  17   5       1142.66       1178.34        76.87 o                         
   5  17   5          6.58         51.37        55.12 o                         
   7  17   5        718.29        602.15        65.06 o                         
   9  17   5       2872.21       2800.25       135.06 o                         
 -12  18   5        365.57        436.57        80.30 o                         
 -10  18   5       1959.94       2028.42        95.31 o                         
  -8  18   5       3264.69       3715.49       120.47 o                         
  -6  18   5         17.39         86.43        60.71 o                         
  -4  18   5          6.08         17.79        54.64 o                         
  -2  18   5       2036.06       2198.90        86.83 o                         
   0  18   5       2442.73       2546.75        92.43 o                         
   2  18   5        678.31        659.64        68.32 o                         
   4  18   5        799.23        768.82        70.44 o                         
   6  18   5        860.66        832.05        72.95 o                         
  -9  19   5       2421.63       2468.06       121.23 o                         
  -7  19   5       3382.96       3788.10       125.20 o                         
  -5  19   5        785.09        873.44        83.14 o                         
  -3  19   5         34.77         82.74        62.57 o                         
  -1  19   5        470.65        574.41        61.07 o                         
   1  19   5        952.75       1071.75        71.09 o                         
 -30   0   6        161.40        139.43        91.86 o                         
 -28   0   6       1461.59       1684.78        99.43 o                         
 -26   0   6       2286.81       2490.93        99.44 o                         
 -24   0   6         45.34         58.93        61.17 o                         
 -22   0   6        902.46       1046.95        68.68 o                         
 -20   0   6       1552.73       1664.28        69.88 o                         
 -18   0   6       5030.51       4711.14       101.06 o                         
 -16   0   6      22811.50      23257.78       269.70 o                         
 -14   0   6       3549.98       3402.22        81.19 o                         
 -12   0   6       6234.77       6135.31       108.38 o                         
 -10   0   6      13169.23      13549.99       182.77 o                         
  -8   0   6     376453.59     344398.19     11821.67 o                         
  -6   0   6     108014.84     115960.28      1324.41 o                         
  -4   0   6        797.61        792.99        35.87 o                         
  -2   0   6         60.19        107.26        25.41 o                         
   0   0   6        930.30       1096.75        44.34 o                         
   2   0   6       8194.34       7215.02       142.88 o                         
   4   0   6       1241.78       1266.05        60.12 o                         
   6   0   6       6490.41       5028.70       144.05 o                         
   8   0   6       5499.98       5206.78       153.70 o                         
  10   0   6      15427.46      15244.56       215.86 o                         
  12   0   6      88265.80      90418.05      1062.50 o                         
  14   0   6      17994.73      17798.70       277.06 o                         
  16   0   6       2263.86       2122.97       102.76 o                         
  18   0   6       5812.37       5763.41       243.64 o                         
  20   0   6       2389.84       2641.63       158.63 o                         
  22   0   6         20.83         -7.19       107.06 o                         
 -29   1   6       1177.47       1153.88        66.30 o                         
 -27   1   6         72.04         11.82        36.00 o                         
 -25   1   6          3.67         60.94        36.99 o                         
 -23   1   6        406.32        425.51        43.59 o                         
 -21   1   6        980.22       1051.64        48.12 o                         
 -19   1   6       1717.44       1765.47        48.64 o                         
 -17   1   6       1741.94       1907.59        46.90 o                         
 -15   1   6        756.16        781.71        35.04 o                         
 -13   1   6        116.02        156.27        27.44 o                         
 -11   1   6       8391.05       8027.01        86.93 o                         
  -9   1   6        169.41        202.16        25.50 o                         
  -7   1   6       4255.46       4141.57        58.69 o                         
  -5   1   6       5786.25       5556.15        63.35 o                         
  -3   1   6       2330.89       2654.42        38.49 o                         
  -1   1   6         88.32         92.38        17.49 o                         
   1   1   6      14275.30      14734.06       127.49 o                         
   3   1   6       4136.49       4638.02        68.10 o                         
   5   1   6       1554.25       1770.42        47.63 o                         
   7   1   6      18395.64      19965.48       206.48 o                         
   9   1   6       1412.53       1229.27        42.33 o                         
  11   1   6       2524.80       2405.26        58.50 o                         
  13   1   6       4110.18       3922.85        76.81 o                         
  15   1   6       3757.38       3684.99        69.43 o                         
  17   1   6         14.48         79.12        38.27 o                         
  19   1   6          6.60         79.42        47.57 o                         
  21   1   6        157.72          8.33        61.24 o                         
 -30   2   6        411.22        430.40        66.65 o                         
 -28   2   6       5079.62       5258.91       112.64 o                         
 -26   2   6      10777.84      11503.67       156.36 o                         
 -24   2   6       3326.73       3645.52        73.51 o                         
 -22   2   6        876.72       1007.32        45.78 o                         
 -20   2   6        235.41        299.54        32.96 o                         
 -18   2   6       6481.52       6118.83        80.14 o                         
 -16   2   6      12197.63      11912.12       114.30 o                         
 -14   2   6       8557.25       8315.74        88.34 o                         
 -12   2   6       1089.42       1288.80        38.07 o                         
 -10   2   6       7676.55       6999.54        80.96 o                         
  -8   2   6      32435.19      32736.35       251.39 o                         
  -6   2   6      47879.39      47839.54       354.02 o                         
  -4   2   6       3917.58       4210.32        52.09 o                         
  -2   2   6       6598.00       6718.99       105.90 o                         
   0   2   6       8053.47       7724.08        78.51 o                         
   2   2   6         38.31         98.18        26.05 o                         
   4   2   6       4603.73       4080.13        67.25 o                         
   6   2   6       7881.41       7059.01        92.10 o                         
   8   2   6        957.55       1344.89        44.71 o                         
  10   2   6         67.43        129.18        30.99 o                         
  12   2   6      29773.33      29766.79       301.82 o                         
  14   2   6       8815.38       8212.61       112.27 o                         
  16   2   6       9052.18       9223.27       121.09 o                         
  18   2   6        481.77        523.03        46.94 o                         
  20   2   6        156.45        137.89        61.85 o                         
  22   2   6        146.92        249.90        47.76 o                         
 -29   3   6        544.06        522.82        65.48 o                         
 -27   3   6        463.40        395.62        56.45 o                         
 -25   3   6        191.96        129.29        46.62 o                         
 -23   3   6       2077.84       2077.58        64.76 o                         
 -21   3   6       5611.90       5758.54        82.08 o                         
 -19   3   6       3800.90       3716.98        64.51 o                         
 -17   3   6       1508.41       1547.37        43.01 o                         
 -15   3   6         97.03        111.08        27.26 o                         
 -13   3   6       1662.54       1728.74        40.72 o                         
 -11   3   6        433.24        512.90        30.67 o                         
  -9   3   6       2084.88       2193.46        46.96 o                         
  -7   3   6        140.43        170.50        24.15 o                         
  -5   3   6       1878.61       1797.63        39.03 o                         
  -3   3   6       6976.09       6701.05        90.62 o                         
  -1   3   6       8040.07       7670.92        75.18 o                         
   1   3   6       3469.66       3573.62        51.16 o                         
   3   3   6       9544.47      10845.33       115.19 o                         
   5   3   6       4184.39       4755.02        71.93 o                         
   7   3   6        862.84        875.76        39.83 o                         
   9   3   6        545.32        537.41        38.55 o                         
  11   3   6       6898.50       6796.59        99.90 o                         
  13   3   6       1203.98       1323.65        52.34 o                         
  15   3   6      12544.53      12398.79       142.84 o                         
  17   3   6       2377.14       2160.26        64.85 o                         
  19   3   6         84.90        -33.73        53.41 o                         
  21   3   6         23.20        111.05        66.93 o                         
 -28   4   6       2224.06       2236.51        84.09 o                         
 -26   4   6       2529.91       2554.88        82.34 o                         
 -24   4   6         66.38         87.03        46.65 o                         
 -22   4   6        500.96        536.69        40.90 o                         
 -20   4   6        837.94        918.46        40.86 o                         
 -18   4   6      25341.24      25105.04       208.39 o                         
 -16   4   6      10591.64      10465.49       104.26 o                         
 -14   4   6      14739.46      13980.79       125.38 o                         
 -12   4   6       1381.18       1444.27        38.04 o                         
 -10   4   6          9.05         22.69        25.36 o                         
  -8   4   6      10104.28      11470.95       101.73 o                         
  -6   4   6      13765.87      12905.26       121.97 o                         
  -4   4   6        762.64        762.01        40.10 o                         
  -2   4   6      26700.32      28038.78       218.35 o                         
   0   4   6      16969.91      17228.47       150.74 o                         
   2   4   6        663.33        973.35        36.47 o                         
   4   4   6        608.49        469.44        29.54 o                         
   6   4   6       5605.96       5091.74        74.44 o                         
   8   4   6       2686.57       2634.86        70.51 o                         
  10   4   6      38714.66      38678.15       403.94 o                         
  12   4   6      19514.61      20047.30       221.49 o                         
  14   4   6       1434.39       1417.70        58.19 o                         
  16   4   6       2941.15       3073.75        74.47 o                         
  18   4   6        106.72        134.31        55.76 o                         
  20   4   6          9.62        -12.78        58.78 o                         
  22   4   6       1469.30       1375.78        87.01 o                         
 -29   5   6        768.70        650.51        64.56 o                         
 -27   5   6          1.38        -48.25        48.25 o                         
 -25   5   6       1122.17       1105.27        65.81 o                         
 -23   5   6         59.32         88.10        45.39 o                         
 -21   5   6       1512.84       1601.20        54.22 o                         
 -19   5   6         66.91         25.03        32.14 o                         
 -17   5   6        306.58        313.33        33.14 o                         
 -15   5   6       2426.22       2367.17        50.39 o                         
 -13   5   6      11937.33      11791.81       110.22 o                         
 -11   5   6        144.86        123.72        25.23 o                         
  -9   5   6        179.81        158.53        26.15 o                         
  -7   5   6         69.72        110.63        25.06 o                         
  -5   5   6        510.21        594.36        31.02 o                         
  -3   5   6       7094.29       7045.60        72.97 o                         
  -1   5   6      24582.92      24776.12       192.36 o                         
   1   5   6          4.11         32.59        23.24 o                         
   3   5   6      13393.58      13272.19       134.66 o                         
   5   5   6         45.88         61.55        30.13 o                         
   7   5   6        334.51        342.22        28.29 o                         
   9   5   6       5672.43       5513.93        99.58 o                         
  11   5   6        613.81        681.12        50.19 o                         
  13   5   6       1523.43       1494.99        60.70 o                         
  15   5   6        669.51        522.70        49.52 o                         
  17   5   6       1773.01       1909.06        65.27 o                         
  19   5   6         33.39         12.26        53.05 o                         
  21   5   6        680.49        793.19        79.65 o                         
 -28   6   6       1124.15       1150.45        75.74 o                         
 -26   6   6       3514.19       3587.42        96.44 o                         
 -24   6   6       4878.77       4994.64       109.03 o                         
 -22   6   6       3213.31       3173.54        81.04 o                         
 -20   6   6        293.68        329.28        40.33 o                         
 -18   6   6      16697.77      16841.06       154.82 o                         
 -16   6   6       5243.57       5106.04        71.84 o                         
 -14   6   6      25322.24      24923.89       195.92 o                         
 -12   6   6        993.40       1161.14        37.86 o                         
 -10   6   6       1329.78       1457.84        39.01 o                         
  -8   6   6      19062.07      18725.33       152.95 o                         
  -6   6   6      19141.70      18661.95       148.38 o                         
  -4   6   6      23828.40      23821.76       189.25 o                         
  -2   6   6      10188.27      10989.44        96.25 o                         
   0   6   6        940.79       1113.80        31.11 o                         
   2   6   6       3264.47       3162.72        47.54 o                         
   4   6   6       2905.08       2758.42        50.74 o                         
   6   6   6       4332.70       4472.55        69.46 o                         
   8   6   6        131.08        144.25        32.30 o                         
  10   6   6       8590.67       8149.62       117.74 o                         
  12   6   6       9738.43       9643.65       139.98 o                         
  14   6   6      17818.51      17378.85       217.05 o                         
  16   6   6       2564.04       2690.26        74.42 o                         
  18   6   6        714.87        749.77        62.65 o                         
  20   6   6       1627.09       1589.91        96.36 o                         
 -27   7   6       2129.58       2230.15        89.60 o                         
 -25   7   6       3477.78       3140.39        90.12 o                         
 -23   7   6        893.47        940.71        58.00 o                         
 -21   7   6       1275.73       1161.18        51.97 o                         
 -19   7   6        723.80        742.61        43.20 o                         
 -17   7   6       7809.37       7337.70        88.47 o                         
 -15   7   6        293.03        288.28        31.39 o                         
 -13   7   6        750.95        805.63        33.89 o                         
 -11   7   6       7344.53       7297.12        78.80 o                         
  -9   7   6       2899.81       2865.75        49.67 o                         
  -7   7   6       6117.69       6078.70        69.71 o                         
  -5   7   6      13966.80      13233.50       118.01 o                         
  -3   7   6       1757.39       2194.70        40.20 o                         
  -1   7   6       3489.25       3306.12        48.93 o                         
   1   7   6         45.02         -3.43        21.04 o                         
   3   7   6       2981.17       2964.06        48.43 o                         
   5   7   6         57.38         31.73        22.36 o                         
   7   7   6         50.81          7.66        31.17 o                         
   9   7   6       5913.52       5953.25       103.25 o                         
  11   7   6       9585.76       9507.97       121.94 o                         
  13   7   6      12340.16      12287.56       185.13 o                         
  15   7   6         58.76        127.66        45.75 o                         
  17   7   6          6.12         30.47        41.77 o                         
  19   7   6         85.67         85.76        60.34 o                         
 -26   8   6         97.21        -23.15        59.48 o                         
 -24   8   6        693.53        740.23        62.94 o                         
 -22   8   6          7.33        -29.54        48.22 o                         
 -20   8   6       7723.73       8089.18       123.59 o                         
 -18   8   6       8942.98       8754.04       113.27 o                         
 -16   8   6       4425.27       4213.73        70.67 o                         
 -14   8   6      12063.35      11286.22       113.57 o                         
 -12   8   6        614.36        608.08        32.90 o                         
 -10   8   6       1310.49       1362.17        39.57 o                         
  -8   8   6       5521.18       4944.85        66.95 o                         
  -6   8   6      10237.74       8665.05        86.12 o                         
  -4   8   6         17.40         28.64        23.58 o                         
  -2   8   6         95.20        131.27        22.47 o                         
   0   8   6        568.05        640.62        28.95 o                         
   2   8   6         28.43         49.57        23.75 o                         
   4   8   6        408.02        237.50        26.29 o                         
   6   8   6        638.46        733.65        34.49 o                         
   8   8   6        103.15        148.60        32.55 o                         
  10   8   6         12.89        -35.54        35.54 o                         
  12   8   6         71.95         49.52        39.21 o                         
  14   8   6       9925.62       9929.08       142.28 o                         
  16   8   6        426.02        407.70        56.60 o                         
  18   8   6        436.72        368.73        69.93 o                         
  20   8   6        134.20        113.42        70.92 o                         
 -27   9   6       5975.23       6400.51       251.56 o                         
 -25   9   6       1141.64       1100.15        81.84 o                         
 -23   9   6         39.05          8.57        57.15 o                         
 -21   9   6       1496.39       1439.98        72.53 o                         
 -19   9   6        841.78        762.96        56.92 o                         
 -17   9   6       3019.71       2882.04        77.38 o                         
 -15   9   6       2593.27       2561.06        58.55 o                         
 -13   9   6       1327.63       1265.84        42.74 o                         
 -11   9   6        625.93        610.82        37.35 o                         
  -9   9   6      13981.88      13727.22       126.77 o                         
  -7   9   6      10824.05      11209.96       110.84 o                         
  -5   9   6      36405.30      35138.60       257.82 o                         
  -3   9   6       3169.32       3198.17        51.15 o                         
  -1   9   6      25896.28      26019.96       192.81 o                         
   1   9   6        140.58        165.42        25.31 o                         
   3   9   6       2546.64       2755.32        55.61 o                         
   5   9   6       2696.96       2691.75        59.09 o                         
   7   9   6       2586.09       2617.76        52.06 o                         
   9   9   6      18990.75      18842.01       188.85 o                         
  11   9   6       5432.06       4780.43       105.89 o                         
  13   9   6      15938.06      15424.36       228.10 o                         
  15   9   6        187.64        136.24        49.56 o                         
  17   9   6        146.62        177.96        59.63 o                         
  19   9   6        272.21        145.42        59.78 o                         
 -26  10   6        317.18        271.42        66.27 o                         
 -24  10   6       1800.60       1716.80        86.36 o                         
 -22  10   6        830.19        861.45        76.09 o                         
 -20  10   6          5.41         -2.54        49.35 o                         
 -18  10   6       3389.47       3349.59       102.96 o                         
 -16  10   6      12088.75      11520.21       142.68 o                         
 -14  10   6       4645.22       4596.15        79.09 o                         
 -12  10   6       6817.09       6709.36        86.11 o                         
 -10  10   6        272.99        311.28        32.25 o                         
  -8  10   6         47.01        112.19        29.52 o                         
  -6  10   6      19230.78      18226.56       155.97 o                         
  -4  10   6        775.86        763.64        32.78 o                         
  -2  10   6        194.10        295.85        28.13 o                         
   0  10   6        560.88        625.83        31.69 o                         
   2  10   6       6378.77       6017.18        77.29 o                         
   4  10   6         23.13        -14.42        27.82 o                         
   6  10   6       9502.06       9367.95       108.53 o                         
   8  10   6        277.61        358.88        33.61 o                         
  10  10   6       7728.17       7304.47       117.73 o                         
  12  10   6      17410.27      16827.01       207.85 o                         
  14  10   6       5499.25       5586.93       109.00 o                         
  16  10   6        119.98        203.20        55.41 o                         
  18  10   6        666.99        922.57        85.96 o                         
 -25  11   6        129.32         42.66        65.34 o                         
 -23  11   6       1304.35       1198.62        81.08 o                         
 -21  11   6        976.23        844.00        65.03 o                         
 -19  11   6       2197.84       2164.97        81.55 o                         
 -17  11   6       5136.00       4796.37       102.04 o                         
 -15  11   6       3286.35       3389.77        90.31 o                         
 -13  11   6       2611.48       2483.03        73.96 o                         
 -11  11   6        121.89         60.19        33.38 o                         
  -9  11   6      20213.93      19268.24       167.02 o                         
  -7  11   6      13000.23      12470.08       138.24 o                         
  -5  11   6      13728.97      13026.68       127.36 o                         
  -3  11   6        773.35        854.58        37.75 o                         
  -1  11   6       4880.34       4675.61        67.57 o                         
   1  11   6      11090.31      11002.51       116.44 o                         
   3  11   6        280.16        232.00        33.29 o                         
   5  11   6       1309.51       1325.14        48.01 o                         
   7  11   6       6149.75       5530.81        99.38 o                         
   9  11   6        117.85         36.65        36.18 o                         
  11  11   6       3006.64       3345.57        79.84 o                         
  13  11   6      10998.33      11177.00       164.92 o                         
  15  11   6         22.48        -16.48        47.65 o                         
  17  11   6       2365.90       2300.01        85.98 o                         
 -24  12   6        223.62        238.44        69.70 o                         
 -22  12   6         16.66        -43.40        62.45 o                         
 -20  12   6          1.26         -6.40        55.07 o                         
 -18  12   6         60.01         64.14        46.66 o                         
 -16  12   6       4485.56       4407.34       118.41 o                         
 -14  12   6       2098.41       2335.39        74.47 o                         
 -12  12   6        159.85        158.50        45.12 o                         
 -10  12   6      10150.23       9996.26       135.30 o                         
  -8  12   6       1436.31       1459.53        52.99 o                         
  -6  12   6      22315.03      21440.50       182.07 o                         
  -4  12   6       5566.96       5634.62        78.27 o                         
  -2  12   6        272.43        328.27        35.36 o                         
   0  12   6          4.65         34.66        29.78 o                         
   2  12   6      21024.32      21087.96       211.66 o                         
   4  12   6       2017.66       2044.40        58.47 o                         
   6  12   6      10606.39      10302.77       127.42 o                         
   8  12   6       7391.02       7310.48       106.67 o                         
  10  12   6       3226.85       2781.29        71.65 o                         
  12  12   6      10276.73       9956.00       146.48 o                         
  14  12   6       1731.89       1656.00        66.62 o                         
  16  12   6         35.79         20.65        48.98 o                         
 -23  13   6        535.19        572.87        82.28 o                         
 -21  13   6        730.12        680.73        81.63 o                         
 -19  13   6       1097.40       1018.18        65.46 o                         
 -17  13   6       2575.67       2645.99        85.53 o                         
 -15  13   6         88.32         94.47        52.03 o                         
 -13  13   6       1229.61       1167.85        62.79 o                         
 -11  13   6       1949.18       1975.47        73.60 o                         
  -9  13   6       1663.25       1896.03        71.43 o                         
  -7  13   6      10482.31      10077.02       136.11 o                         
  -5  13   6       3053.33       3000.76        71.28 o                         
  -3  13   6      10140.21      10401.69       128.21 o                         
  -1  13   6       2709.53       2986.70        69.72 o                         
   1  13   6       2156.56       2357.91        66.31 o                         
   3  13   6       1384.23       1502.00        57.85 o                         
   5  13   6       3876.70       3400.81        79.32 o                         
   7  13   6          7.78         58.62        40.52 o                         
   9  13   6       4592.62       4410.25        89.84 o                         
  11  13   6      13767.66      13632.85       194.17 o                         
  13  13   6        778.36        859.41        62.53 o                         
  15  13   6       1152.46       1286.48        71.73 o                         
 -20  14   6          7.97        -52.66        52.66 o                         
 -18  14   6        845.54        876.21        68.76 o                         
 -16  14   6       1840.51       2043.74        97.33 o                         
 -14  14   6          5.91         51.61        57.09 o                         
 -12  14   6       1888.30       2052.42        78.82 o                         
 -10  14   6       7469.29       7515.53       134.07 o                         
  -8  14   6       6922.58       6551.18       117.89 o                         
  -6  14   6       4932.40       4583.15       110.89 o                         
  -4  14   6         36.71        104.96        44.71 o                         
  -2  14   6      11087.43      11169.25       150.41 o                         
   0  14   6        460.28        394.81        50.04 o                         
   2  14   6        304.60        230.89        45.26 o                         
   4  14   6       1071.92       1102.83        56.94 o                         
   6  14   6       1112.67       1151.88        60.45 o                         
   8  14   6        124.18        161.05        44.50 o                         
  10  14   6        755.73        978.07        77.01 o                         
  12  14   6       7084.37       6499.75       144.08 o                         
  14  14   6         15.42          1.52        51.21 o                         
 -19  15   6       1287.32       1269.93        76.22 o                         
 -17  15   6        747.19        692.35        75.32 o                         
 -15  15   6        862.00       1031.83        71.36 o                         
 -13  15   6        294.04        300.78        60.71 o                         
 -11  15   6        269.95        194.28        57.50 o                         
  -9  15   6       2047.74       1951.47        80.52 o                         
  -7  15   6       4566.92       4727.93       108.56 o                         
  -5  15   6        184.65        136.61        51.12 o                         
  -3  15   6      19766.34      19358.51       227.03 o                         
  -1  15   6        598.05        614.94        53.99 o                         
   1  15   6        647.60        580.20        52.56 o                         
   3  15   6       5590.89       5632.91       114.35 o                         
   5  15   6       1164.19       1174.48        65.42 o                         
   7  15   6          4.51         49.16        50.96 o                         
   9  15   6        414.24        542.70        61.66 o                         
  11  15   6       9844.66       9703.17       201.34 o                         
 -18  16   6        946.17        954.38        77.50 o                         
 -16  16   6        187.44        233.12        61.80 o                         
 -14  16   6       1986.82       2013.51        98.53 o                         
 -12  16   6        297.69        370.66        64.40 o                         
 -10  16   6       1457.62       1585.67        87.38 o                         
  -8  16   6       2896.24       3381.14       106.97 o                         
  -6  16   6       1800.87       1824.67        77.44 o                         
  -4  16   6        150.02        203.55        52.50 o                         
  -2  16   6         16.03         10.10        45.30 o                         
   0  16   6       4325.42       4234.60       100.10 o                         
   2  16   6        234.47        246.99        56.22 o                         
   4  16   6       2500.22       2697.63        88.20 o                         
   6  16   6        115.48        239.74        51.20 o                         
   8  16   6          7.46        139.95        50.84 o                         
  10  16   6        318.79        273.35        67.46 o                         
 -15  17   6       6241.46       6734.85       164.24 o                         
 -13  17   6        638.05        785.39        79.42 o                         
 -11  17   6         62.75          1.35        58.20 o                         
  -9  17   6        545.53        568.85        65.22 o                         
  -7  17   6      10662.09       9893.67       169.29 o                         
  -5  17   6       1949.60       1795.77        78.63 o                         
  -3  17   6       1465.54       1436.12        68.88 o                         
  -1  17   6       1419.20       1434.13        67.44 o                         
   1  17   6        721.65        838.75        61.35 o                         
   3  17   6       3497.98       3593.74       106.09 o                         
   5  17   6        149.20        145.24        82.54 o                         
   7  17   6        730.95        800.98        62.98 o                         
 -12  18   6        975.06       1188.57       104.11 o                         
 -10  18   6       1761.15       1789.10        93.38 o                         
  -8  18   6         36.99        109.42        63.73 o                         
  -6  18   6         97.14        158.23        56.16 o                         
  -4  18   6        572.05        665.49        65.82 o                         
  -2  18   6          0.68         19.01        50.27 o                         
   0  18   6       2269.08       2462.32        86.83 o                         
   2  18   6        132.15        265.41        61.16 o                         
   4  18   6       2672.91       2736.36       105.65 o                         
  -5  19   6       4124.90       4259.90       138.33 o                         
  -3  19   6        142.80        256.77        73.77 o                         
 -29   1   7        346.57        284.76        52.53 o                         
 -27   1   7       1650.74       1548.12        61.48 o                         
 -25   1   7       1372.28       1355.30        59.99 o                         
 -23   1   7       1074.00       1039.37        53.52 o                         
 -21   1   7         81.03        106.71        38.27 o                         
 -19   1   7        492.50        542.86        38.01 o                         
 -17   1   7        972.12        911.00        38.44 o                         
 -15   1   7      20639.37      19510.71       165.49 o                         
 -13   1   7      17251.66      16170.14       140.04 o                         
 -11   1   7        672.55        522.43        28.89 o                         
  -9   1   7      50422.41      52572.89       383.06 o                         
  -7   1   7      19599.48      20259.08       168.03 o                         
  -5   1   7        195.21        248.13        22.52 o                         
  -3   1   7      32351.60      31181.07       226.91 o                         
  -1   1   7       5872.73       6104.01        90.46 o                         
   1   1   7       1220.30       1452.96        32.96 o                         
   3   1   7       2096.04       1421.25        44.42 o                         
   5   1   7        289.11        189.36        24.21 o                         
   7   1   7       8569.91       8304.72       115.19 o                         
   9   1   7      10033.99       9588.26       135.27 o                         
  11   1   7      14312.43      13704.44       168.20 o                         
  13   1   7         94.71         96.70        47.88 o                         
  15   1   7       8951.41       8877.17       119.96 o                         
  17   1   7       2543.08       2788.78        97.25 o                         
  19   1   7        112.88        192.03        90.25 o                         
  21   1   7       5405.63       6465.24       250.48 o                         
 -30   2   7        766.36        605.21        66.96 o                         
 -28   2   7          0.37        -54.26        54.26 o                         
 -26   2   7        884.41        842.32        53.31 o                         
 -24   2   7       1982.74       1925.66        64.51 o                         
 -22   2   7       1744.29       1763.30        56.09 o                         
 -20   2   7        463.46        393.22        37.28 o                         
 -18   2   7       1293.52       1301.10        44.18 o                         
 -16   2   7       1790.61       1689.83        44.75 o                         
 -14   2   7       6110.76       5874.52        73.36 o                         
 -12   2   7        826.94        898.43        34.99 o                         
 -10   2   7       1994.77       1940.53        43.68 o                         
  -8   2   7        677.74        694.90        28.18 o                         
  -6   2   7       2513.06       2363.04        48.31 o                         
  -4   2   7       9441.61       9261.68        87.69 o                         
  -2   2   7        313.69        372.11        25.27 o                         
   0   2   7       2278.88       2061.44        39.58 o                         
   2   2   7      12032.43      12318.30       130.31 o                         
   4   2   7        794.26        771.30        34.56 o                         
   6   2   7       2425.11       2134.00        66.38 o                         
   8   2   7        704.65        556.56        34.05 o                         
  10   2   7       6880.76       6919.42        99.56 o                         
  12   2   7        991.35        943.12        47.19 o                         
  14   2   7         98.85        166.62        36.94 o                         
  16   2   7        335.79        449.01        43.38 o                         
  18   2   7          2.01        -46.34        46.34 o                         
  20   2   7        469.48        594.97        85.07 o                         
 -29   3   7        419.56        363.66        60.51 o                         
 -27   3   7       1287.33       1224.31        70.80 o                         
 -25   3   7       1563.46       1591.94        60.04 o                         
 -23   3   7        743.35        771.61        47.36 o                         
 -21   3   7        230.78        261.41        39.90 o                         
 -19   3   7         65.41         69.07        33.99 o                         
 -17   3   7        641.53        565.75        35.78 o                         
 -15   3   7      35794.64      35022.80       266.65 o                         
 -13   3   7        474.55        359.89        29.58 o                         
 -11   3   7      81285.43      82437.27       591.42 o                         
  -9   3   7      31113.08      33670.00       261.09 o                         
  -7   3   7        295.88        441.63        29.08 o                         
  -5   3   7      33923.42      34315.50       256.94 o                         
  -3   3   7       1073.22       1091.65        47.89 o                         
  -1   3   7        982.47       1062.88        33.14 o                         
   1   3   7       1042.93       1284.87        32.59 o                         
   3   3   7      60820.29      61861.92       546.63 o                         
   5   3   7        499.64        519.07        31.82 o                         
   7   3   7      18194.87      18212.14       180.29 o                         
   9   3   7         97.38         34.76        24.62 o                         
  11   3   7        571.33        499.70        44.72 o                         
  13   3   7      14037.57      13953.89       175.74 o                         
  15   3   7       2798.56       2985.71       102.74 o                         
  17   3   7         50.55        -42.05        42.05 o                         
  19   3   7        125.77         80.76        42.35 o                         
  21   3   7        851.11        849.71        92.59 o                         
 -28   4   7         30.03         23.84        53.39 o                         
 -26   4   7        266.83        127.02        56.80 o                         
 -24   4   7        571.31        562.70        46.43 o                         
 -22   4   7        684.42        806.79        50.15 o                         
 -20   4   7       1194.66       1168.88        48.01 o                         
 -18   4   7         44.86         64.57        33.85 o                         
 -16   4   7       9044.54       8659.32        95.88 o                         
 -14   4   7       5628.57       5789.96        73.81 o                         
 -12   4   7        878.21       1010.45        35.27 o                         
 -10   4   7       2160.50       2095.59        46.43 o                         
  -8   4   7       1384.95       1395.83        38.48 o                         
  -6   4   7      10102.34       9287.02        89.36 o                         
  -4   4   7       2432.77       2531.28        46.67 o                         
  -2   4   7       4685.39       4703.81        64.81 o                         
   0   4   7        151.89        233.21        23.59 o                         
   2   4   7        810.25        983.29        36.37 o                         
   4   4   7       6730.48       6272.17        81.88 o                         
   6   4   7       2021.80       2047.58        51.41 o                         
   8   4   7        484.38        428.85        35.79 o                         
  10   4   7      27833.59      27529.23       281.57 o                         
  12   4   7        453.86        522.99        44.71 o                         
  14   4   7       2661.31       2617.35        73.18 o                         
  16   4   7        103.54         96.88        45.86 o                         
  18   4   7          2.36        -44.64        44.64 o                         
  20   4   7        258.91        166.08        58.24 o                         
 -29   5   7         19.20        -59.52        59.52 o                         
 -27   5   7       7723.08       8149.60       148.81 o                         
 -25   5   7       4640.47       4756.89       112.67 o                         
 -23   5   7       2540.98       2429.06        69.29 o                         
 -21   5   7       3188.69       3288.88        78.19 o                         
 -19   5   7       2448.98       2512.34        58.02 o                         
 -17   5   7      11324.72      10935.16       121.21 o                         
 -15   5   7      14867.77      13993.82       128.84 o                         
 -13   5   7       4384.07       3931.97        62.21 o                         
 -11   5   7        781.48        654.85        31.27 o                         
  -9   5   7       1501.25       1501.40        37.73 o                         
  -7   5   7       1525.74       1630.88        40.41 o                         
  -5   5   7      46430.22      46594.84       338.31 o                         
  -3   5   7        616.04        741.23        43.63 o                         
  -1   5   7       2254.56       2157.44        44.65 o                         
   1   5   7       8760.15       8483.08        92.88 o                         
   3   5   7      20283.04      20012.54       190.94 o                         
   5   5   7      12339.23      12006.32       120.35 o                         
   7   5   7      15842.50      15800.61       160.56 o                         
   9   5   7          2.64        -18.33        35.98 o                         
  11   5   7       1556.25       1573.12        58.44 o                         
  13   5   7      13970.87      14248.61       178.62 o                         
  15   5   7       1752.16       1963.10        71.59 o                         
  17   5   7       1126.98       1368.59        66.47 o                         
  19   5   7        182.93         41.22        63.39 o                         
 -28   6   7         73.06         62.95        59.64 o                         
 -26   6   7       1391.99       1298.50        75.10 o                         
 -24   6   7         96.32        171.77        56.27 o                         
 -22   6   7        864.79        847.34        54.12 o                         
 -20   6   7       1217.31       1208.66        55.64 o                         
 -18   6   7       4267.99       4384.72        75.95 o                         
 -16   6   7       2364.16       2252.70        52.88 o                         
 -14   6   7       1228.86       1154.87        40.82 o                         
 -12   6   7       2748.48       2538.67        49.25 o                         
 -10   6   7       5440.03       5401.80        63.24 o                         
  -8   6   7        482.85        563.28        26.77 o                         
  -6   6   7      11178.61      11076.23       103.10 o                         
  -4   6   7       2503.91       2442.58        46.72 o                         
  -2   6   7          2.86         50.13        26.40 o                         
   0   6   7      32783.20      33713.66       269.23 o                         
   2   6   7        164.30        104.22        32.54 o                         
   4   6   7       2096.45       1928.45        48.16 o                         
   6   6   7        639.62        564.70        34.32 o                         
   8   6   7       1903.60       1880.50        60.53 o                         
  10   6   7       2286.70       2308.47        66.95 o                         
  12   6   7       1504.95       1571.67        62.69 o                         
  14   6   7         79.38         82.95        48.04 o                         
  16   6   7         71.32        146.10        49.05 o                         
  18   6   7        109.55         71.39        46.82 o                         
  20   6   7          0.61        139.27        60.71 o                         
 -27   7   7        345.88        202.95        72.77 o                         
 -25   7   7       2294.74       2181.82        84.52 o                         
 -23   7   7      13838.54      14085.76       192.21 o                         
 -21   7   7       1358.49       1386.76        60.97 o                         
 -19   7   7       3937.12       3787.40        80.54 o                         
 -17   7   7      22658.73      22507.76       183.85 o                         
 -15   7   7      11936.66      11837.48       115.75 o                         
 -13   7   7      13928.94      13580.26       126.67 o                         
 -11   7   7       2301.19       2165.89        46.20 o                         
  -9   7   7       1945.04       1988.89        43.61 o                         
  -7   7   7       4955.54       5892.78        94.78 o                         
  -5   7   7      43161.84      43998.53       323.82 o                         
  -3   7   7       1668.53       1889.53        42.18 o                         
  -1   7   7      10600.54      10861.69        98.18 o                         
   1   7   7       4422.73       4190.65        57.71 o                         
   3   7   7       9137.81       8662.06        92.70 o                         
   5   7   7       7215.84       6808.93        90.93 o                         
   7   7   7       1657.01       1887.31        52.91 o                         
   9   7   7       7329.29       7224.88       105.08 o                         
  11   7   7       3568.71       3651.67        96.75 o                         
  13   7   7      17530.91      17788.92       235.68 o                         
  15   7   7       1376.96       1451.41        80.26 o                         
  17   7   7       1852.54       2049.49        75.53 o                         
  19   7   7         63.30        113.10        59.20 o                         
 -26   8   7        132.19        129.44        54.87 o                         
 -24   8   7        432.47        449.29        59.88 o                         
 -22   8   7       1354.88       1365.50        61.30 o                         
 -20   8   7        474.20        488.41        52.72 o                         
 -18   8   7        208.35        173.46        44.56 o                         
 -16   8   7       1837.46       1808.99        49.84 o                         
 -14   8   7      12949.33      12365.86       117.27 o                         
 -12   8   7        119.76        108.29        29.48 o                         
 -10   8   7       1089.48        996.18        36.45 o                         
  -8   8   7       4082.75       3868.16        59.83 o                         
  -6   8   7       1794.61       1795.61        43.13 o                         
  -4   8   7        115.97        164.02        24.41 o                         
  -2   8   7        319.29        394.13        26.64 o                         
   0   8   7       2804.21       2524.97        46.44 o                         
   2   8   7       5523.94       5455.05        71.54 o                         
   4   8   7      11023.45      10576.13       105.60 o                         
   6   8   7         29.23          1.41        33.28 o                         
   8   8   7        870.65        894.21        44.02 o                         
  10   8   7       4267.64       4251.54        89.62 o                         
  12   8   7        603.37        592.52        52.49 o                         
  14   8   7       2806.29       2848.41        84.17 o                         
  16   8   7       2002.12       1969.03        77.60 o                         
  18   8   7          3.38        -14.23        56.25 o                         
 -27   9   7         63.55         17.39        72.35 o                         
 -25   9   7        114.63        -45.51        64.64 o                         
 -23   9   7       1578.01       1607.82        81.55 o                         
 -21   9   7       1612.07       1601.05        68.84 o                         
 -19   9   7       2179.78       2151.68        83.66 o                         
 -17   9   7        451.66        464.98        49.84 o                         
 -15   9   7      11972.41      11689.03       129.77 o                         
 -13   9   7      22668.77      22221.97       184.85 o                         
 -11   9   7       6219.06       5952.38        80.29 o                         
  -9   9   7          0.16         55.11        30.21 o                         
  -7   9   7       2064.77       2360.29        56.05 o                         
  -5   9   7       9270.57       8429.73        89.33 o                         
  -3   9   7      15355.18      14923.86       124.63 o                         
  -1   9   7        315.07        373.24        29.77 o                         
   1   9   7       5288.61       5026.74        67.17 o                         
   3   9   7       1694.05       1807.97        47.86 o                         
   5   9   7       7139.20       6947.01        84.90 o                         
   7   9   7      15760.08      15336.00       169.03 o                         
   9   9   7        385.77        395.77        43.89 o                         
  11   9   7       1680.73       1708.74        74.06 o                         
  13   9   7       6580.60       6417.53       118.72 o                         
  15   9   7       4506.79       4187.20       116.56 o                         
  17   9   7       1711.77       1568.22        69.58 o                         
 -26  10   7        344.93        362.00        75.93 o                         
 -24  10   7        131.47        154.58        66.90 o                         
 -22  10   7         94.26        -26.86        47.76 o                         
 -20  10   7         70.61         61.60        56.10 o                         
 -18  10   7        337.27        322.25        52.03 o                         
 -16  10   7        272.75        250.91        47.67 o                         
 -14  10   7      19805.36      19431.37       200.04 o                         
 -12  10   7       7226.80       7129.20        92.17 o                         
 -10  10   7       4332.95       4161.32        70.11 o                         
  -8  10   7       1697.76       1676.06        46.70 o                         
  -6  10   7         25.97         37.65        27.84 o                         
  -4  10   7         23.26         21.23        28.92 o                         
  -2  10   7        305.27        296.98        28.47 o                         
   0  10   7        844.13        822.36        35.69 o                         
   2  10   7        426.08        383.77        32.40 o                         
   4  10   7        385.36        381.52        38.79 o                         
   6  10   7          7.25         31.94        29.63 o                         
   8  10   7      11970.22      11874.22       148.81 o                         
  10  10   7       1971.52       1976.92        67.50 o                         
  12  10   7       1690.95       1722.02        64.70 o                         
  14  10   7       2787.11       2870.04       112.70 o                         
  16  10   7        449.45        464.85        56.91 o                         
 -25  11   7       1071.79       1072.36        85.91 o                         
 -23  11   7         38.97         -6.28        64.47 o                         
 -21  11   7        311.78        327.87        68.05 o                         
 -19  11   7       6334.77       6216.77       121.82 o                         
 -17  11   7       1766.25       1697.00        68.31 o                         
 -15  11   7       6971.14       6902.33       113.85 o                         
 -13  11   7       2924.65       2895.37        76.02 o                         
 -11  11   7        968.62       1016.89        50.04 o                         
  -9  11   7         72.57         60.91        33.96 o                         
  -7  11   7      16511.78      16188.27       144.24 o                         
  -5  11   7        530.74        494.27        35.26 o                         
  -3  11   7       3053.94       3030.90        57.72 o                         
  -1  11   7        299.15        301.78        32.62 o                         
   1  11   7        259.18        298.29        36.28 o                         
   3  11   7       4032.73       3926.66        75.47 o                         
   5  11   7       2975.58       3174.08        73.61 o                         
   7  11   7        352.09        399.80        38.80 o                         
   9  11   7         23.23         22.26        41.62 o                         
  11  11   7       7055.37       6974.50       113.92 o                         
  13  11   7       1339.72       1409.39        63.77 o                         
  15  11   7       7351.91       7646.21       125.59 o                         
 -24  12   7        154.64         80.10        69.67 o                         
 -22  12   7          9.98        -34.60        58.66 o                         
 -20  12   7        856.85        772.15        66.23 o                         
 -18  12   7       1561.74       1449.11        70.56 o                         
 -16  12   7      23695.92      23310.28       264.66 o                         
 -14  12   7       9992.35       9967.19       146.87 o                         
 -12  12   7       7423.32       7544.82       123.74 o                         
 -10  12   7        724.68        820.11        52.69 o                         
  -8  12   7       2198.65       2306.51        64.30 o                         
  -6  12   7       2886.83       2802.01        67.09 o                         
  -4  12   7       3161.75       2982.96        68.52 o                         
  -2  12   7       3647.85       3659.54        81.32 o                         
   0  12   7          0.02        -10.02        33.89 o                         
   2  12   7       7089.75       7146.46       104.44 o                         
   4  12   7       1690.53       1951.64        57.32 o                         
   6  12   7        475.56        424.40        38.14 o                         
   8  12   7       1054.56       1195.00        48.33 o                         
  10  12   7        974.49       1095.91        71.69 o                         
  12  12   7         54.58        -14.05        57.30 o                         
  14  12   7       3238.58       3243.59        89.91 o                         
 -23  13   7        142.14          4.05        77.49 o                         
 -21  13   7       1549.55       1575.88        92.58 o                         
 -19  13   7        223.05        197.38        55.54 o                         
 -17  13   7        760.49        812.43        62.66 o                         
 -15  13   7       5240.10       5271.22       118.93 o                         
 -13  13   7        167.54        218.48        50.63 o                         
 -11  13   7       2291.82       2381.94        78.49 o                         
  -9  13   7          1.51         46.04        45.28 o                         
  -7  13   7       8229.18       8586.76       130.49 o                         
  -5  13   7       3666.33       3618.04        85.61 o                         
  -3  13   7      13453.56      13606.22       161.91 o                         
  -1  13   7        887.30       1019.44        48.93 o                         
   1  13   7        320.18        326.17        44.05 o                         
   3  13   7       2391.16       2682.51        73.08 o                         
   5  13   7         73.48         18.48        38.50 o                         
   7  13   7       1311.03       1455.82        59.21 o                         
   9  13   7       1548.60       1618.96        63.16 o                         
  11  13   7       3525.71       3576.78        99.33 o                         
  13  13   7       1783.74       1801.84        76.28 o                         
 -20  14   7        136.86         27.78        56.12 o                         
 -18  14   7       1336.87       1201.01        73.02 o                         
 -16  14   7       6914.40       7100.27       140.56 o                         
 -14  14   7        923.34        965.88        66.00 o                         
 -12  14   7      13728.83      13603.01       224.82 o                         
 -10  14   7       2537.16       2639.12        90.64 o                         
  -8  14   7       1831.07       1737.45        71.48 o                         
  -6  14   7       8928.36       9030.33       149.27 o                         
  -4  14   7      12062.28      12792.96       171.04 o                         
  -2  14   7       1220.84       1263.49        57.56 o                         
   0  14   7       5288.60       5370.06        99.92 o                         
   2  14   7       2208.37       2131.50        72.03 o                         
   4  14   7       2049.78       2083.60        73.87 o                         
   6  14   7       6927.64       7021.83       122.30 o                         
   8  14   7        918.24       1119.90        61.56 o                         
  10  14   7       1492.35       1612.54        66.47 o                         
  12  14   7        917.80        745.68        69.43 o                         
 -19  15   7        117.93        225.11        71.21 o                         
 -17  15   7        114.39        207.12        61.39 o                         
 -15  15   7       2708.53       2699.29        95.40 o                         
 -13  15   7       2356.22       2404.17        98.48 o                         
 -11  15   7       2542.61       2530.87        92.68 o                         
  -9  15   7       7191.04       7044.33       140.69 o                         
  -7  15   7       1894.93       2002.16        77.47 o                         
  -5  15   7        597.17        540.54        55.18 o                         
  -3  15   7       3242.90       3270.65        86.63 o                         
  -1  15   7        906.14       1040.37        63.46 o                         
   1  15   7       1567.37       1635.13        73.37 o                         
   3  15   7        963.58       1114.78        62.57 o                         
   5  15   7         83.35         84.47        46.59 o                         
   7  15   7        250.97        223.47        47.24 o                         
   9  15   7         69.86        128.88        54.38 o                         
 -16  16   7       5023.78       5209.60       145.51 o                         
 -14  16   7       2309.68       2183.12        95.63 o                         
 -12  16   7       9602.90       9780.25       180.16 o                         
 -10  16   7          0.54          3.85        52.66 o                         
  -8  16   7       2591.04       2453.62        88.84 o                         
  -6  16   7       1667.28       1830.56        76.94 o                         
  -4  16   7       1186.05       1224.50        66.57 o                         
  -2  16   7       2585.65       2545.49        80.88 o                         
   0  16   7        230.39        140.21        48.42 o                         
   2  16   7       5097.91       4998.26       124.30 o                         
   4  16   7        373.57        461.29        53.38 o                         
   6  16   7        912.29       1104.31        63.43 o                         
   8  16   7       1017.53       1134.76        70.57 o                         
 -15  17   7       2124.73       1771.53       122.45 o                         
 -13  17   7        286.43        416.32        67.61 o                         
 -11  17   7        196.02        235.52        63.07 o                         
  -9  17   7        748.48        764.84        79.37 o                         
  -7  17   7          8.95        144.49        60.32 o                         
  -5  17   7       4125.29       3981.60       106.62 o                         
  -3  17   7       1056.29       1058.27        65.01 o                         
  -1  17   7        172.34        244.29        50.34 o                         
   1  17   7        534.47        490.13        60.40 o                         
   3  17   7         27.29        108.72        52.56 o                         
   5  17   7         90.23        132.82        60.57 o                         
 -10  18   7        245.30        272.68        65.17 o                         
  -8  18   7       1841.18       1883.77       104.42 o                         
  -6  18   7       1827.25       1756.78        82.82 o                         
  -4  18   7       4289.63       4557.79       114.94 o                         
  -2  18   7        159.75        145.96        50.00 o                         
   0  18   7        454.56        447.99        57.66 o                         
   2  18   7       1866.43       2163.47       100.55 o                         
 -30   0   8       3259.46       3263.44       199.75 o                         
 -28   0   8       6756.56       7255.78       172.87 o                         
 -26   0   8          2.41        -59.11        59.11 o                         
 -24   0   8         12.73        -38.43        59.98 o                         
 -22   0   8        265.16        425.55        67.28 o                         
 -20   0   8       1966.90       1989.16        83.88 o                         
 -18   0   8       8230.84       7823.19       140.39 o                         
 -16   0   8         91.08        110.84        42.44 o                         
 -14   0   8      44033.55      46212.65       491.01 o                         
 -12   0   8       9874.52       9079.50       130.21 o                         
 -10   0   8        248.92        525.91        38.61 o                         
  -8   0   8      10671.89      10694.12       138.24 o                         
  -6   0   8         82.95        199.07        32.65 o                         
  -4   0   8       8277.81       7632.16       105.81 o                         
  -2   0   8      20327.55      20417.96       250.40 o                         
   0   0   8      14419.52      13947.94       178.89 o                         
   2   0   8        711.15        594.28        38.66 o                         
   4   0   8        828.83        971.94        45.97 o                         
   6   0   8       7809.90       7444.30       167.93 o                         
   8   0   8       3790.58       3744.71       374.58 o                         
  10   0   8      47213.68      47626.85       807.33 o                         
  12   0   8        290.20        361.64        77.87 o                         
  14   0   8         95.43        216.68        80.89 o                         
  16   0   8      10968.38      11203.09       271.88 o                         
  18   0   8      12616.52      13334.43       303.18 o                         
 -29   1   8         17.56        -43.00        43.00 o                         
 -27   1   8          3.18        -45.32        45.32 o                         
 -25   1   8       1997.53       1874.47        71.07 o                         
 -23   1   8        973.24        864.07        50.39 o                         
 -21   1   8       1528.50       1525.88        55.81 o                         
 -19   1   8       2788.81       2701.84        73.47 o                         
 -17   1   8        197.21        196.46        32.42 o                         
 -15   1   8         17.64         15.41        26.76 o                         
 -13   1   8          8.67        -25.11        25.11 o                         
 -11   1   8       5750.51       5549.87        68.54 o                         
  -9   1   8      13305.61      13074.89       113.01 o                         
  -7   1   8        624.34        722.90        27.68 o                         
  -5   1   8      10184.14       9746.57        89.14 o                         
  -3   1   8       1389.83       1286.98        32.61 o                         
  -1   1   8       8873.16       8834.96        86.81 o                         
   1   1   8       2702.38       2904.25        46.21 o                         
   3   1   8       1527.59       1664.98        41.65 o                         
   5   1   8       1292.57       1151.87        45.67 o                         
   7   1   8         81.88         51.13        40.69 o                         
   9   1   8       2125.49       2202.92        69.76 o                         
  11   1   8       6342.49       6305.12       121.44 o                         
  13   1   8          5.13         36.26        48.67 o                         
  15   1   8       2703.75       2850.56        91.49 o                         
  17   1   8        210.64        346.53        57.94 o                         
  19   1   8       1968.35       2394.82        98.95 o                         
 -30   2   8       8352.45       8821.13       167.33 o                         
 -28   2   8       2963.10       2950.71       107.64 o                         
 -26   2   8          7.16         -7.21        46.02 o                         
 -24   2   8       1125.84       1179.78        59.45 o                         
 -22   2   8       2521.30       2765.48        72.90 o                         
 -20   2   8       9258.33       9367.67       111.15 o                         
 -18   2   8       1156.97       1095.06        45.60 o                         
 -16   2   8       6792.29       6773.83        85.09 o                         
 -14   2   8       5783.48       5613.92        73.71 o                         
 -12   2   8      73009.39      75241.19       555.91 o                         
 -10   2   8     116563.71     121886.91       881.97 o                         
  -8   2   8      15254.49      15935.44       133.19 o                         
  -6   2   8      32298.72      32140.38       249.58 o                         
  -4   2   8        506.12        377.77        25.24 o                         
  -2   2   8      45208.86      45266.50       331.37 o                         
   0   2   8       2197.64       2036.41        45.52 o                         
   2   2   8       7785.60       7379.96        86.16 o                         
   4   2   8        101.28         52.24        33.88 o                         
   6   2   8       6174.45       5736.43        83.24 o                         
   8   2   8         25.33         -7.55        30.64 o                         
  10   2   8       4188.07       3799.55        88.31 o                         
  12   2   8      11361.45      11088.99       157.11 o                         
  14   2   8       8241.86       7940.05       144.17 o                         
  16   2   8      18425.47      18246.69       211.98 o                         
  18   2   8       4829.71       4948.85       140.53 o                         
 -29   3   8          1.28          8.84        57.94 o                         
 -27   3   8         24.77        -50.96        50.96 o                         
 -25   3   8         67.89        -15.94        49.05 o                         
 -23   3   8          1.23        -11.22        43.77 o                         
 -21   3   8       6407.30       6488.82       100.87 o                         
 -19   3   8        241.82        139.92        36.15 o                         
 -17   3   8       9770.23       9284.79       105.84 o                         
 -15   3   8        605.77        499.04        33.90 o                         
 -13   3   8         19.03         30.94        26.33 o                         
 -11   3   8        991.55        955.91        34.57 o                         
  -9   3   8       4426.19       4228.79        59.24 o                         
  -7   3   8       1338.87       1289.62        38.24 o                         
  -5   3   8       9803.17       9322.29        89.69 o                         
  -3   3   8      31986.54      31486.14       243.32 o                         
  -1   3   8       4198.97       3801.20        49.67 o                         
   1   3   8       3993.77       3619.21        53.88 o                         
   3   3   8       8369.87       8657.58       109.01 o                         
   5   3   8       1702.03       1711.74        47.68 o                         
   7   3   8        194.50        144.84        23.83 o                         
   9   3   8       1457.69       1516.90        51.89 o                         
  11   3   8       1266.35       1277.20        54.67 o                         
  13   3   8      12073.95      12218.81       165.51 o                         
  15   3   8      13693.39      13095.12       183.15 o                         
  17   3   8         14.34         80.29        82.31 o                         
  19   3   8        167.86         22.09        54.03 o                         
 -28   4   8        826.88        882.88        72.39 o                         
 -26   4   8        107.54        -21.88        57.88 o                         
 -24   4   8       2920.06       2913.68        78.92 o                         
 -22   4   8       5730.50       6012.35       124.31 o                         
 -20   4   8       2774.46       2956.43        68.84 o                         
 -18   4   8        306.16        309.86        36.59 o                         
 -16   4   8       7226.80       7264.45        92.72 o                         
 -14   4   8      24079.08      23706.43       195.64 o                         
 -12   4   8         91.25         86.73        26.99 o                         
 -10   4   8        116.51        265.40        26.77 o                         
  -8   4   8       1247.11       1419.81        45.66 o                         
  -6   4   8       1683.25       1832.72        56.55 o                         
  -4   4   8      20068.82      19996.54       284.82 o                         
  -2   4   8     104780.05     108903.91       786.43 o                         
   0   4   8       1001.82       1015.49        30.51 o                         
   2   4   8       8589.16       8219.54        98.84 o                         
   4   4   8       7414.87       7239.51        92.09 o                         
   6   4   8       1748.42       1594.46        48.09 o                         
   8   4   8       5047.53       5036.41        82.01 o                         
  10   4   8       1657.45       1659.82        65.23 o                         
  12   4   8       1505.45       1399.22        55.44 o                         
  14   4   8       9010.24       9019.58       137.98 o                         
  16   4   8      10125.62      10944.11       182.00 o                         
  18   4   8       2836.59       3011.35        95.04 o                         
 -29   5   8        882.77        885.32        80.03 o                         
 -27   5   8       1046.61        935.70        83.09 o                         
 -25   5   8         28.69        -44.50        44.50 o                         
 -23   5   8         13.51        -29.59        45.65 o                         
 -21   5   8       2126.74       2151.26        74.24 o                         
 -19   5   8       2671.38       2644.13        67.68 o                         
 -17   5   8       1941.73       1779.32        50.94 o                         
 -15   5   8       6872.81       6427.88        82.20 o                         
 -13   5   8       2507.78       2343.58        50.37 o                         
 -11   5   8       1028.02        935.13        34.87 o                         
  -9   5   8         68.29        107.13        25.99 o                         
  -7   5   8       4949.77       5038.59        67.14 o                         
  -5   5   8        234.47        286.39        26.78 o                         
  -3   5   8       6843.23       6618.22        80.25 o                         
  -1   5   8       2067.96       2212.42        47.62 o                         
   1   5   8      16475.53      16006.11       136.96 o                         
   3   5   8        544.74        667.86        33.69 o                         
   5   5   8       4333.57       4334.30        73.12 o                         
   7   5   8        592.60        617.18        38.75 o                         
   9   5   8       3591.99       3472.31        82.96 o                         
  11   5   8          1.83        -20.16        39.18 o                         
  13   5   8        285.02        386.35        58.39 o                         
  15   5   8       1306.86       1463.64        69.04 o                         
  17   5   8        892.58       1069.36        72.06 o                         
  19   5   8       1021.85       1124.94        80.66 o                         
 -28   6   8       1584.76       1690.11        90.89 o                         
 -26   6   8        723.98        628.39        71.90 o                         
 -24   6   8        708.07        669.25        58.16 o                         
 -22   6   8       6394.70       6523.85       119.68 o                         
 -20   6   8       1483.81       1590.58        80.00 o                         
 -18   6   8        105.70         34.67        35.93 o                         
 -16   6   8       3062.96       3104.40        62.52 o                         
 -14   6   8      11165.43      10897.62       108.19 o                         
 -12   6   8       1360.90       1310.54        39.08 o                         
 -10   6   8       9098.88       8320.08        83.80 o                         
  -8   6   8       9866.80       9475.82       115.40 o                         
  -6   6   8       7674.05       8230.10       151.20 o                         
  -4   6   8      76965.36      79469.90       573.05 o                         
  -2   6   8      21477.70      20297.40       171.58 o                         
   0   6   8       7009.27       6659.41       103.09 o                         
   2   6   8       4810.75       4871.65        65.44 o                         
   4   6   8       2175.72       2095.71        54.01 o                         
   6   6   8        574.73        756.70        42.95 o                         
   8   6   8       6426.89       6243.53        98.19 o                         
  10   6   8       1661.77       1461.27        59.55 o                         
  12   6   8       7429.92       7426.08       136.52 o                         
  14   6   8       8659.41       8753.96       161.60 o                         
  16   6   8       8377.36       8417.59       148.49 o                         
  18   6   8       3311.65       3364.12       112.09 o                         
 -27   7   8        315.74        301.35        66.97 o                         
 -25   7   8         74.81        -52.31        52.31 o                         
 -23   7   8        799.35        790.30        61.38 o                         
 -21   7   8       1174.58       1210.05        62.35 o                         
 -19   7   8       2153.94       2022.32        65.42 o                         
 -17   7   8        551.28        514.13        40.34 o                         
 -15   7   8        370.86        325.95        37.40 o                         
 -13   7   8       1257.62       1288.07        41.22 o                         
 -11   7   8       9135.14       8858.14        93.24 o                         
  -9   7   8       1848.67       1887.88        45.84 o                         
  -7   7   8        763.58        817.59        35.18 o                         
  -5   7   8       6822.56       6842.39        79.57 o                         
  -3   7   8         91.56        131.83        28.02 o                         
  -1   7   8      18736.15      18310.58       157.68 o                         
   1   7   8       8577.52       8943.48        94.46 o                         
   3   7   8        513.08        548.73        36.80 o                         
   5   7   8       2410.41       2351.73        62.25 o                         
   7   7   8        689.73        604.02        38.78 o                         
   9   7   8       3459.30       3485.47        94.26 o                         
  11   7   8        558.14        549.91        57.49 o                         
  13   7   8       2363.18       2420.29        83.61 o                         
  15   7   8        857.17        908.82        70.90 o                         
  17   7   8       1475.20       1514.24        77.89 o                         
 -26   8   8       1538.84       1588.14        92.91 o                         
 -24   8   8       4882.92       5028.85       111.23 o                         
 -22   8   8       3332.45       3417.94        92.86 o                         
 -20   8   8       2749.21       2973.46        82.36 o                         
 -18   8   8       1683.81       1740.11        64.91 o                         
 -16   8   8        647.98        718.92        44.59 o                         
 -14   8   8       6565.69       6277.44        81.36 o                         
 -12   8   8       3683.72       3560.49        60.05 o                         
 -10   8   8       2492.08       2355.44        51.85 o                         
  -8   8   8        670.00        707.00        38.56 o                         
  -6   8   8       5430.10       5716.65       134.19 o                         
  -4   8   8      28898.89      29835.30       231.85 o                         
  -2   8   8       9844.34       9484.48       101.29 o                         
   0   8   8       8851.76       8895.82        96.07 o                         
   2   8   8        364.22        437.71        31.38 o                         
   4   8   8       2964.96       2944.72        65.85 o                         
   6   8   8        250.64        326.52        39.46 o                         
   8   8   8         23.15         -3.59        39.94 o                         
  10   8   8          5.82         -6.24        53.95 o                         
  12   8   8        115.07        163.37        54.08 o                         
  14   8   8       6073.40       5813.51       131.99 o                         
  16   8   8       4288.73       4383.74       109.77 o                         
 -25   9   8        945.08        940.67        78.09 o                         
 -23   9   8       6920.45       6661.73       133.52 o                         
 -21   9   8          4.52         -0.17        49.98 o                         
 -19   9   8       9159.44       9093.25       151.60 o                         
 -17   9   8         39.89         16.52        44.48 o                         
 -15   9   8        417.18        482.01        43.54 o                         
 -13   9   8       2024.38       1907.62        52.11 o                         
 -11   9   8        116.84         74.35        30.74 o                         
  -9   9   8        559.29        568.56        34.90 o                         
  -7   9   8        386.86        436.99        33.90 o                         
  -5   9   8       3786.12       3595.36        66.36 o                         
  -3   9   8          7.31         47.37        27.83 o                         
  -1   9   8      15302.09      14617.67       126.73 o                         
   1   9   8         89.86         99.53        27.47 o                         
   3   9   8        519.48        569.55        35.84 o                         
   5   9   8        372.11        407.12        52.13 o                         
   7   9   8        526.02        534.23        48.05 o                         
   9   9   8        296.06        323.19        46.35 o                         
  11   9   8       2620.11       2396.84        80.75 o                         
  13   9   8       1633.22       1965.84        96.21 o                         
  15   9   8       1537.43       1670.43        78.88 o                         
 -26  10   8         99.84        103.19        82.22 o                         
 -24  10   8       2968.26       2688.35        97.32 o                         
 -22  10   8       4013.46       4117.88       138.02 o                         
 -20  10   8       2538.83       2500.71        84.69 o                         
 -18  10   8       7407.62       7664.40       130.40 o                         
 -16  10   8        167.30        136.73        44.67 o                         
 -14  10   8       2313.25       2290.91        69.29 o                         
 -12  10   8       6466.23       6224.14        96.25 o                         
 -10  10   8       2296.25       2159.20        54.59 o                         
  -8  10   8       3487.51       3779.21        67.33 o                         
  -6  10   8       5020.83       4936.51        72.27 o                         
  -4  10   8       9483.56       9244.56        96.20 o                         
  -2  10   8       5287.14       4960.49        70.08 o                         
   0  10   8       3849.20       3826.52        64.85 o                         
   2  10   8        312.22        368.78        35.14 o                         
   4  10   8        717.95        694.57        46.55 o                         
   6  10   8        927.80        929.04        56.64 o                         
   8  10   8        406.21        338.89        51.21 o                         
  10  10   8       1049.23       1030.94        62.00 o                         
  12  10   8         79.14         44.01        50.80 o                         
  14  10   8       1323.18       1189.38        69.06 o                         
 -25  11   8        436.25        373.53        80.37 o                         
 -23  11   8       2001.45       2000.96        91.75 o                         
 -21  11   8          8.63        -37.25        53.36 o                         
 -19  11   8        816.77       1033.34        65.49 o                         
 -17  11   8         10.61         10.84        48.78 o                         
 -15  11   8        513.12        530.58        52.61 o                         
 -13  11   8       8178.90       8080.51       137.59 o                         
 -11  11   8       2676.20       2712.84        75.67 o                         
  -9  11   8        303.71        321.41        41.35 o                         
  -7  11   8       1170.17       1131.18        47.69 o                         
  -5  11   8       8104.25       8334.41        98.60 o                         
  -3  11   8       1202.56       1096.76        42.41 o                         
  -1  11   8       4008.24       3815.58        70.73 o                         
   1  11   8       1556.39       1640.01        54.78 o                         
   3  11   8       5012.61       4709.49        83.46 o                         
   5  11   8       1686.04       1631.48        54.10 o                         
   7  11   8        164.79        172.40        38.08 o                         
   9  11   8         29.31        -43.76        43.76 o                         
  11  11   8         15.77         81.10        44.47 o                         
  13  11   8       2458.22       2170.73        75.53 o                         
 -24  12   8        824.16        708.37        93.34 o                         
 -22  12   8         56.77        -10.72        55.33 o                         
 -20  12   8         35.03          1.17        52.61 o                         
 -18  12   8        577.54        586.38        59.11 o                         
 -16  12   8       1625.88       1676.39        84.76 o                         
 -14  12   8        601.59        578.52        55.15 o                         
 -12  12   8      12675.74      12977.08       167.17 o                         
 -10  12   8       7748.91       8185.05       129.35 o                         
  -8  12   8        827.64        898.44        53.28 o                         
  -6  12   8         70.41         60.16        39.81 o                         
  -4  12   8       2662.32       2800.98        75.43 o                         
  -2  12   8        195.65        153.30        42.38 o                         
   0  12   8        866.11        951.07        47.19 o                         
   2  12   8        188.00        177.95        38.74 o                         
   4  12   8       1887.81       1800.04        58.38 o                         
   6  12   8       2565.46       2721.40        67.85 o                         
   8  12   8       2264.70       2075.31        66.12 o                         
  10  12   8       1277.21       1269.49        78.01 o                         
  12  12   8       2320.49       2605.15        83.05 o                         
 -21  13   8       1943.04       1854.35        85.80 o                         
 -19  13   8        436.59        416.41        57.14 o                         
 -17  13   8        171.68         85.41        53.81 o                         
 -15  13   8        164.36        202.52        55.09 o                         
 -13  13   8       2445.62       2413.90        86.95 o                         
 -11  13   8        898.03        814.69        58.00 o                         
  -9  13   8       3852.99       3440.73        97.24 o                         
  -7  13   8       3871.85       3904.13        94.20 o                         
  -5  13   8       1111.47       1192.43        60.87 o                         
  -3  13   8      11032.06      11563.99       146.38 o                         
  -1  13   8       2593.94       2732.74        73.34 o                         
   1  13   8         59.72        167.82        43.15 o                         
   3  13   8         19.67         -8.48        39.69 o                         
   5  13   8       2107.84       2175.07        68.84 o                         
   7  13   8        533.87        558.59        52.87 o                         
   9  13   8        191.32        190.58        55.71 o                         
  11  13   8        262.85        311.31        63.74 o                         
 -20  14   8        518.76        391.59        68.97 o                         
 -18  14   8        288.17        164.50        66.22 o                         
 -16  14   8         32.45         42.50        53.42 o                         
 -14  14   8      10719.74      10605.00       176.84 o                         
 -12  14   8      11564.25      11581.61       177.72 o                         
 -10  14   8        292.94        385.62        55.73 o                         
  -8  14   8       2999.77       3025.56        88.53 o                         
  -6  14   8        129.10        200.80        52.92 o                         
  -4  14   8        177.77        219.75        49.01 o                         
  -2  14   8       9595.91       9634.55       147.64 o                         
   0  14   8        188.30        171.93        45.14 o                         
   2  14   8       1216.23       1231.69        58.46 o                         
   4  14   8       2329.99       2448.03        75.65 o                         
   6  14   8       3582.15       3800.60        99.96 o                         
   8  14   8       1451.09       1758.02        70.31 o                         
  10  14   8       3279.84       3439.99       154.70 o                         
 -19  15   8        123.68         49.55        63.56 o                         
 -17  15   8       3634.18       3645.54       116.74 o                         
 -15  15   8       2751.13       2559.24       102.03 o                         
 -13  15   8       1110.52       1175.21        80.04 o                         
 -11  15   8       1228.04       1308.66        76.13 o                         
  -9  15   8       2135.24       2156.76        82.23 o                         
  -7  15   8        128.65        110.94        53.14 o                         
  -5  15   8        784.96        888.29        60.64 o                         
  -3  15   8       5896.20       6436.50       117.28 o                         
  -1  15   8         27.16        -46.36        51.18 o                         
   1  15   8        188.31        195.45        50.61 o                         
   3  15   8       3070.77       2898.14        98.68 o                         
   5  15   8        756.81        878.42        60.76 o                         
   7  15   8        415.54        582.84        69.62 o                         
 -16  16   8         71.77         62.13        63.16 o                         
 -14  16   8        811.31        691.98        71.19 o                         
 -12  16   8        442.96        434.21        65.91 o                         
 -10  16   8       6520.11       6202.49       139.87 o                         
  -8  16   8         56.97         36.07        53.52 o                         
  -6  16   8         15.52        -39.25        50.91 o                         
  -4  16   8         43.36         79.46        49.40 o                         
  -2  16   8         49.31         67.43        47.59 o                         
   0  16   8        878.11        822.13        66.59 o                         
   2  16   8         15.68         46.02        57.45 o                         
   4  16   8        902.48        990.55        61.10 o                         
   6  16   8        671.62        766.71        62.13 o                         
 -13  17   8         95.36        110.22        63.58 o                         
 -11  17   8         25.99        -49.95        66.51 o                         
  -9  17   8        650.32        687.08        69.70 o                         
  -7  17   8       1303.38       1473.12        75.67 o                         
  -5  17   8        131.47         83.45        51.89 o                         
  -3  17   8       1791.77       1939.31        76.39 o                         
  -1  17   8       1345.30       1415.28       113.20 o                         
   1  17   8       3122.26       3030.48       107.28 o                         
   3  17   8        201.00        188.76        54.60 o                         
  -6  18   8        891.30        923.57        73.99 o                         
  -4  18   8       1266.86       1245.77        77.57 o                         
 -29   1   9       6549.78       7217.17       125.03 o                         
 -27   1   9       3254.04       3347.34        92.78 o                         
 -25   1   9       1580.14       1498.36        70.82 o                         
 -23   1   9         42.83         15.90        45.23 o                         
 -21   1   9       7906.66       8246.00       116.48 o                         
 -19   1   9        768.60        702.35        43.03 o                         
 -17   1   9       1873.19       1737.79        48.05 o                         
 -15   1   9       3012.76       3054.98        59.01 o                         
 -13   1   9      48992.86      50885.98       378.92 o                         
 -11   1   9      96302.75      99672.53       697.91 o                         
  -9   1   9      14034.64      13554.34       117.59 o                         
  -7   1   9        238.01        205.32        22.72 o                         
  -5   1   9       6946.79       7181.48        72.24 o                         
  -3   1   9      30819.75      29541.30       233.33 o                         
  -1   1   9        871.21       1097.53        32.56 o                         
   1   1   9       5005.21       4395.75        55.76 o                         
   3   1   9       1830.78       2219.35        51.43 o                         
   5   1   9        508.47        459.42        37.83 o                         
   7   1   9      18219.15      17753.44       242.66 o                         
   9   1   9      22158.52      22020.99       294.30 o                         
  11   1   9       5301.27       4989.40       116.40 o                         
  13   1   9      17349.51      17240.26       274.84 o                         
  15   1   9       1655.65       1747.42        87.79 o                         
  17   1   9       1360.34       1626.06       103.31 o                         
 -28   2   9        984.67        847.46        60.43 o                         
 -26   2   9        322.74        224.72        56.29 o                         
 -24   2   9          0.07        -48.55        48.55 o                         
 -22   2   9       1230.35       1309.53        60.92 o                         
 -20   2   9         10.98        -16.15        37.98 o                         
 -18   2   9       1762.50       1698.81        51.44 o                         
 -16   2   9       1834.20       1738.71        51.82 o                         
 -14   2   9        460.51        515.24        33.92 o                         
 -12   2   9        424.07        533.62        37.22 o                         
 -10   2   9        137.95        182.28        26.80 o                         
  -8   2   9         22.84         84.27        25.76 o                         
  -6   2   9       9954.24       9501.38        92.59 o                         
  -4   2   9       1844.97       1780.19        39.53 o                         
  -2   2   9       1310.54       1234.76        31.94 o                         
   0   2   9          0.72         -3.62        21.26 o                         
   2   2   9      20838.82      20986.90       195.63 o                         
   4   2   9         81.96        102.55        32.18 o                         
   6   2   9       3607.89       3313.76        69.56 o                         
   8   2   9       2846.79       2658.00        78.04 o                         
  10   2   9      16666.84      16026.14       210.55 o                         
  12   2   9        631.67        636.97        72.57 o                         
  14   2   9          0.59         79.96        54.71 o                         
  16   2   9        299.34        249.63        67.41 o                         
  18   2   9        277.42        448.52        71.98 o                         
 -29   3   9       7982.94       8703.06       186.16 o                         
 -27   3   9       1802.85       1687.48        71.33 o                         
 -25   3   9        249.47        239.62        52.67 o                         
 -23   3   9       4258.11       3710.84       114.50 o                         
 -21   3   9       4566.07       4759.04       139.82 o                         
 -19   3   9        422.54        461.53        42.91 o                         
 -17   3   9         64.19         88.15        34.46 o                         
 -15   3   9        675.24       1264.47        42.73 o                         
 -13   3   9       4900.03       5356.93        72.49 o                         
 -11   3   9      10919.27      10473.72       105.87 o                         
  -9   3   9       1229.85       1266.67        38.52 o                         
  -7   3   9      14139.77      13782.05       123.00 o                         
  -5   3   9          0.35        -19.66        22.43 o                         
  -3   3   9        258.05        309.80        25.69 o                         
  -1   3   9       3350.64       2810.14        45.30 o                         
   1   3   9       5329.70       4892.20        64.38 o                         
   3   3   9         50.50         40.38        30.93 o                         
   5   3   9        803.22        760.68        39.44 o                         
   7   3   9       6226.68       5754.16        95.21 o                         
   9   3   9         47.97         69.02        40.23 o                         
  11   3   9       3476.27       3766.15        95.16 o                         
  13   3   9       1702.53       1901.46        71.18 o                         
  15   3   9         19.25         48.78        45.24 o                         
  17   3   9       1601.20       1715.18        89.47 o                         
 -28   4   9        247.45        110.73        64.84 o                         
 -26   4   9       3817.21       3751.57       106.76 o                         
 -24   4   9        328.68        253.65        54.34 o                         
 -22   4   9         86.77         82.39        49.37 o                         
 -20   4   9       3892.86       3799.89        85.51 o                         
 -18   4   9         18.10         51.08        36.98 o                         
 -16   4   9         87.24         -8.46        34.95 o                         
 -14   4   9        217.76        195.77        32.48 o                         
 -12   4   9       1066.95       1014.08        37.21 o                         
 -10   4   9       1166.54       1042.91        38.37 o                         
  -8   4   9      19453.55      18577.84       154.17 o                         
  -6   4   9      21968.97      21427.47       174.71 o                         
  -4   4   9        455.27        474.29        29.64 o                         
  -2   4   9       4644.01       4381.98        81.10 o                         
   0   4   9        154.80        175.46        22.22 o                         
   2   4   9         78.58         -6.23        29.68 o                         
   4   4   9       2796.90       2892.40        63.45 o                         
   6   4   9       3627.72       3347.02        71.73 o                         
   8   4   9      15701.28      15630.96       175.08 o                         
  10   4   9       2306.60       2425.49        76.70 o                         
  12   4   9       3161.73       2846.54        82.22 o                         
  14   4   9         62.83         77.33        58.09 o                         
  16   4   9        230.16        229.86        62.56 o                         
 -29   5   9       5056.14       5300.45       238.36 o                         
 -27   5   9       4948.18       5196.69       199.32 o                         
 -25   5   9        332.62        340.37        59.78 o                         
 -23   5   9       6955.54       7244.24       136.53 o                         
 -21   5   9        594.40        642.37        58.06 o                         
 -19   5   9      19528.70      19889.95       207.34 o                         
 -17   5   9        413.65        405.18        40.33 o                         
 -15   5   9       1616.50       1646.45        49.11 o                         
 -13   5   9       1608.95       1506.22        45.51 o                         
 -11   5   9      13540.11      13052.08       124.86 o                         
  -9   5   9      16757.98      15907.93       138.98 o                         
  -7   5   9      34160.75      34821.69       268.06 o                         
  -5   5   9       3473.08       3383.61        54.78 o                         
  -3   5   9       4918.18       4703.20        65.03 o                         
  -1   5   9      27868.04      27350.58       241.10 o                         
   1   5   9        502.11        501.69        31.10 o                         
   3   5   9       2677.54       2637.77        61.52 o                         
   5   5   9       5022.16       4759.84        84.12 o                         
   7   5   9       2985.52       3007.87        72.89 o                         
   9   5   9        875.06        933.26        57.85 o                         
  11   5   9       4037.61       4374.52       102.63 o                         
  13   5   9          1.46         11.80        56.29 o                         
  15   5   9         28.92         71.74        73.89 o                         
  17   5   9       6140.96       5948.19       180.81 o                         
 -28   6   9       3992.60       4035.24       170.53 o                         
 -26   6   9         58.20        -19.35        66.76 o                         
 -24   6   9        249.46        271.24        58.79 o                         
 -22   6   9          3.85        -12.90        51.26 o                         
 -20   6   9       3080.00       3124.76        90.35 o                         
 -18   6   9        886.30        876.94        50.26 o                         
 -16   6   9        188.53        165.78        37.31 o                         
 -14   6   9       1979.94       1780.43        48.21 o                         
 -12   6   9         75.36         40.49        27.19 o                         
 -10   6   9       1572.61       1584.24        47.74 o                         
  -8   6   9       2072.22       2042.13        47.82 o                         
  -6   6   9        389.05        610.92        31.92 o                         
  -4   6   9       2949.27       3246.26        58.95 o                         
  -2   6   9      15174.77      15334.74       145.05 o                         
   0   6   9       1672.60       1790.09        47.51 o                         
   2   6   9       1124.99       1357.27        44.61 o                         
   4   6   9        158.06         70.43        33.36 o                         
   6   6   9       1837.58       1690.99        58.07 o                         
   8   6   9       3847.89       3863.99        81.47 o                         
  10   6   9        138.12        131.04        48.40 o                         
  12   6   9        347.52        331.47        55.44 o                         
  14   6   9         21.51        -24.58        60.23 o                         
  16   6   9       1102.37       1118.48        75.17 o                         
 -27   7   9       4413.40       4547.76       134.01 o                         
 -25   7   9       5944.72       5794.97       154.23 o                         
 -23   7   9        453.07        433.60        58.56 o                         
 -21   7   9         36.41         36.67        48.98 o                         
 -19   7   9       9168.11       9068.92       139.44 o                         
 -17   7   9       5173.55       5319.03        93.44 o                         
 -15   7   9       7919.43       7888.93        97.80 o                         
 -13   7   9       3870.58       3780.62        63.47 o                         
 -11   7   9       5324.77       5046.38        73.46 o                         
  -9   7   9       5931.10       5536.85        78.74 o                         
  -7   7   9      14490.19      13920.17       129.13 o                         
  -5   7   9       3816.39       3609.68        63.97 o                         
  -3   7   9       2039.18       2183.85        53.59 o                         
  -1   7   9      21928.18      20971.48       185.59 o                         
   1   7   9        874.32        872.16        38.02 o                         
   3   7   9        292.12        216.11        35.76 o                         
   5   7   9       1391.94       1303.67        49.45 o                         
   7   7   9       1036.90       1129.77        57.55 o                         
   9   7   9       1614.07       1765.09        87.13 o                         
  11   7   9      15368.24      15930.25       225.12 o                         
  13   7   9          6.02         14.52        50.02 o                         
  15   7   9         36.07         62.86        53.25 o                         
 -26   8   9        290.76        325.04        66.86 o                         
 -24   8   9         15.74        130.93        54.74 o                         
 -22   8   9       4150.30       4276.82       110.03 o                         
 -20   8   9         65.95         48.09        50.15 o                         
 -18   8   9       1636.20       1466.34        64.62 o                         
 -16   8   9       2205.43       2139.87        64.70 o                         
 -14   8   9       3565.56       3359.97        65.68 o                         
 -12   8   9       2935.89       2939.00        55.22 o                         
 -10   8   9      13973.84      13362.24       132.89 o                         
  -8   8   9        694.42        686.41        39.37 o                         
  -6   8   9      17951.58      17538.19       156.74 o                         
  -4   8   9        130.40        107.92        32.22 o                         
  -2   8   9        251.36        289.08        32.53 o                         
   0   8   9       1215.63       1019.24        39.79 o                         
   2   8   9         22.24        -15.13        31.11 o                         
   4   8   9       8127.50       8094.56       116.55 o                         
   6   8   9       6390.01       6214.18       100.10 o                         
   8   8   9       3283.72       3051.66        96.38 o                         
  10   8   9       1201.07       1192.62        75.29 o                         
  12   8   9       4366.82       4486.60       119.68 o                         
  14   8   9        207.68        257.07        59.82 o                         
 -25   9   9         14.36         69.18        59.88 o                         
 -23   9   9        294.09        290.61        57.15 o                         
 -21   9   9        250.23        144.77        55.57 o                         
 -19   9   9       2119.66       2005.37        74.69 o                         
 -17   9   9       3695.80       3569.57        91.50 o                         
 -15   9   9       2737.71       2908.81        81.51 o                         
 -13   9   9       2878.89       2786.54        75.27 o                         
 -11   9   9       3780.10       3632.00        66.81 o                         
  -9   9   9        188.84        152.76        35.66 o                         
  -7   9   9       3263.67       3124.99        64.31 o                         
  -5   9   9        142.65        137.77        31.06 o                         
  -3   9   9          8.41        107.00        31.68 o                         
  -1   9   9        912.12        875.90        42.19 o                         
   1   9   9       2711.91       2524.57        60.80 o                         
   3   9   9       1885.84       1988.71        60.96 o                         
   5   9   9       6822.24       6527.09       121.46 o                         
   7   9   9       1461.61       1541.61        61.98 o                         
   9   9   9        222.90        239.41        53.26 o                         
  11   9   9       5194.08       5574.04       153.58 o                         
  13   9   9       1161.44       1265.15        79.55 o                         
  15   9   9        129.43        173.84        56.61 o                         
 -24  10   9        453.12        437.24        61.27 o                         
 -22  10   9        410.43        408.76        61.35 o                         
 -20  10   9         62.08          2.20        50.51 o                         
 -18  10   9       3670.63       3547.35        98.81 o                         
 -16  10   9       4002.01       3885.24        87.99 o                         
 -14  10   9         33.42         73.41        45.67 o                         
 -12  10   9      13379.04      13318.04       161.82 o                         
 -10  10   9      15904.33      15808.20       166.61 o                         
  -8  10   9        195.34        172.87        40.54 o                         
  -6  10   9        696.15        866.52        45.48 o                         
  -4  10   9        493.46        533.96        43.00 o                         
  -2  10   9       1874.19       1783.74        49.88 o                         
   0  10   9          8.18         38.39        33.50 o                         
   2  10   9         50.90         -6.31        36.45 o                         
   4  10   9        959.63        894.33        50.94 o                         
   6  10   9        750.61        748.52        53.87 o                         
   8  10   9       8189.14       8278.02       132.97 o                         
  10  10   9        915.24       1027.45        65.37 o                         
  12  10   9       1733.60       1778.83       125.35 o                         
  14  10   9          4.20         47.49        53.60 o                         
 -23  11   9         11.69         19.35        65.09 o                         
 -21  11   9       2933.56       2878.26       102.99 o                         
 -19  11   9         10.70        -37.17        50.51 o                         
 -17  11   9        345.24        341.45        51.03 o                         
 -15  11   9       1518.50       1694.02        67.40 o                         
 -13  11   9        376.08        489.42        56.27 o                         
 -11  11   9       3129.91       3128.71        86.79 o                         
  -9  11   9       9231.71       9340.24       126.25 o                         
  -7  11   9       2696.42       2729.60        71.33 o                         
  -5  11   9        168.84        120.92        44.11 o                         
  -3  11   9      11358.65      11032.39       137.51 o                         
  -1  11   9       5749.29       5243.64        83.47 o                         
   1  11   9       4535.23       4240.34        77.19 o                         
   3  11   9       1620.67       1719.72        67.01 o                         
   5  11   9       1782.38       1867.31        68.41 o                         
   7  11   9      11224.58      10835.15       151.03 o                         
   9  11   9       1221.96       1361.59        63.22 o                         
  11  11   9        683.39        620.69        55.33 o                         
  13  11   9       1759.39       1649.55        72.35 o                         
 -22  12   9        200.76        245.44        61.20 o                         
 -20  12   9        562.93        586.39        65.85 o                         
 -18  12   9        954.96       1024.20        61.70 o                         
 -16  12   9        236.02        189.47        61.05 o                         
 -14  12   9        481.03        487.97        55.02 o                         
 -12  12   9       4157.77       4479.26       107.46 o                         
 -10  12   9       4218.32       4335.82       101.00 o                         
  -8  12   9       3343.32       3329.76        97.18 o                         
  -6  12   9        757.88        845.42        55.82 o                         
  -4  12   9       1601.89       1606.34        54.63 o                         
  -2  12   9       1128.88       1174.74        51.21 o                         
   0  12   9      15932.76      15116.14       173.57 o                         
   2  12   9       5695.19       5204.87        94.21 o                         
   4  12   9        260.57        266.81        43.32 o                         
   6  12   9        707.16        780.03        51.03 o                         
   8  12   9        217.73        282.11        50.96 o                         
  10  12   9         48.52         97.18        52.81 o                         
 -21  13   9        123.77        136.25        58.22 o                         
 -19  13   9        349.67        303.54        58.57 o                         
 -17  13   9        853.05        833.80        64.24 o                         
 -15  13   9       1772.96       1621.33        78.42 o                         
 -13  13   9       6775.61       6722.60       129.47 o                         
 -11  13   9       8163.11       7995.65       135.48 o                         
  -9  13   9        860.73        906.40        60.01 o                         
  -7  13   9       2368.93       2222.85        73.50 o                         
  -5  13   9       2529.65       2671.42        77.85 o                         
  -3  13   9        208.51        271.37        48.82 o                         
  -1  13   9       3198.64       3086.59        87.22 o                         
   1  13   9       5526.88       5360.13       100.65 o                         
   3  13   9       1082.83        969.62        54.81 o                         
   5  13   9         34.71        227.10        44.02 o                         
   7  13   9       1351.41       1246.31        70.85 o                         
   9  13   9       1603.73       1425.69        69.35 o                         
 -20  14   9         11.91        -40.35        57.13 o                         
 -18  14   9        151.15        138.36        64.73 o                         
 -16  14   9        413.09        410.97        64.71 o                         
 -14  14   9       1751.61       1623.77        85.27 o                         
 -12  14   9        673.38        848.78        66.92 o                         
 -10  14   9       1214.59       1239.16        67.75 o                         
  -8  14   9       7844.36       7780.23       137.57 o                         
  -6  14   9       2051.39       2037.48        80.57 o                         
  -4  14   9        261.38        281.87        55.16 o                         
  -2  14   9         92.13         49.75        48.65 o                         
   0  14   9       1830.25       1687.45        71.81 o                         
   2  14   9         56.54         84.81        42.87 o                         
   4  14   9          2.95         50.51        46.66 o                         
   6  14   9       1749.50       1903.77        87.43 o                         
   8  14   9       1385.50       1500.77        75.16 o                         
 -17  15   9         42.87        125.91        72.20 o                         
 -15  15   9        107.14        248.21        62.44 o                         
 -13  15   9          2.05         32.78        57.78 o                         
 -11  15   9       3106.56       3042.17        99.43 o                         
  -9  15   9       2405.98       2278.29        83.87 o                         
  -7  15   9       1168.91       1119.75        64.42 o                         
  -5  15   9         20.43        -11.71        46.45 o                         
  -3  15   9         85.90        151.76        64.31 o                         
  -1  15   9        330.51        268.53        51.31 o                         
   1  15   9        305.28        470.08        56.53 o                         
   3  15   9        114.88        137.57        47.27 o                         
   5  15   9        129.46        295.16        66.15 o                         
 -14  16   9       2677.92       2512.95       101.82 o                         
 -12  16   9        493.10        575.20        68.45 o                         
 -10  16   9       2511.34       2500.51        94.14 o                         
  -8  16   9       7975.02       7773.08       142.09 o                         
  -6  16   9       1960.23       1707.73        73.40 o                         
  -4  16   9        807.66        790.91        64.57 o                         
  -2  16   9       7955.77       8675.65       156.57 o                         
   0  16   9       3849.63       3902.55       104.64 o                         
   2  16   9          9.10        -46.66        46.66 o                         
 -11  17   9       1029.02       1186.32       102.92 o                         
  -9  17   9        433.03        507.11        63.60 o                         
  -7  17   9        265.89        292.10        55.95 o                         
  -5  17   9       2590.70       2624.12       105.25 o                         
  -3  17   9       1760.72       2069.98        98.47 o                         
  -1  17   9       4951.28       5279.21       153.02 o                         
 -28   0  10       1292.20       1286.80       103.79 o                         
 -26   0  10       2854.90       2942.73       134.85 o                         
 -24   0  10        252.25        368.25        75.27 o                         
 -22   0  10         98.74        127.74        76.86 o                         
 -20   0  10       5017.15       4704.97       128.54 o                         
 -18   0  10       3395.20       3522.20       126.79 o                         
 -16   0  10       3220.03       3260.00        86.71 o                         
 -14   0  10       1400.53       1695.97        66.01 o                         
 -12   0  10      10599.85      11216.99       150.58 o                         
 -10   0  10        465.69        526.11        41.54 o                         
  -8   0  10      25142.57      24911.01       267.19 o                         
  -6   0  10       1205.06       1444.04        51.41 o                         
  -4   0  10       8183.03       7790.12       108.34 o                         
  -2   0  10       4514.21       4094.14        89.16 o                         
   0   0  10       8116.43       7587.24       123.81 o                         
   2   0  10      10362.65      10019.01       145.16 o                         
   4   0  10       8282.62       7950.93       161.36 o                         
   6   0  10       2783.49       2681.66       120.02 o                         
   8   0  10       3592.06       3273.87       143.79 o                         
  10   0  10       2046.66       2160.98       139.58 o                         
  12   0  10       3221.74       3395.84       133.19 o                         
  14   0  10       1355.40       1303.69       177.66 o                         
  16   0  10       1966.27       2483.87       225.01 o                         
 -29   1  10         68.08        -27.15        54.31 o                         
 -27   1  10        731.93        559.23        55.42 o                         
 -25   1  10        645.12        654.56        60.99 o                         
 -23   1  10        982.54        976.91        75.84 o                         
 -21   1  10        262.31        301.45        52.87 o                         
 -19   1  10       1798.06       1769.01        81.10 o                         
 -17   1  10         19.85        -32.69        32.69 o                         
 -15   1  10       1068.08       1012.14        43.09 o                         
 -13   1  10        568.88        524.01        33.36 o                         
 -11   1  10         54.50         20.52        25.76 o                         
  -9   1  10          3.28        -22.92        22.92 o                         
  -7   1  10        196.21        165.48        25.21 o                         
  -5   1  10       1107.09       1168.37        36.21 o                         
  -3   1  10      22951.33      24198.67       205.78 o                         
  -1   1  10         10.12         -8.27        22.17 o                         
   1   1  10        404.76        394.36        26.66 o                         
   3   1  10          3.79        -28.99        28.99 o                         
   5   1  10       1799.93       1877.31        54.87 o                         
   7   1  10       1599.45       1604.69        89.36 o                         
   9   1  10        556.37        441.38        74.37 o                         
  11   1  10          4.36        -61.30        61.30 o                         
  13   1  10       1065.99       1143.58        88.54 o                         
  15   1  10        507.78        780.66        81.56 o                         
 -28   2  10       2766.45       2653.29       102.34 o                         
 -26   2  10       3503.47       3528.29       100.45 o                         
 -24   2  10       1317.02       1378.10        72.07 o                         
 -22   2  10       1168.75       1192.37        66.60 o                         
 -20   2  10       5880.02       5916.50       120.76 o                         
 -18   2  10       2033.42       2255.96        60.42 o                         
 -16   2  10       6671.45       6443.54        99.63 o                         
 -14   2  10      10872.11      10986.78       112.42 o                         
 -12   2  10       2925.99       3138.52        62.95 o                         
 -10   2  10       1405.80       1253.00        37.34 o                         
  -8   2  10      13677.01      13111.96       123.33 o                         
  -6   2  10        176.35        192.97        27.19 o                         
  -4   2  10      13180.51      13061.64       121.34 o                         
  -2   2  10      15161.10      14692.08       137.95 o                         
   0   2  10      11808.75      10792.07       103.86 o                         
   2   2  10      27544.99      27945.47       239.21 o                         
   4   2  10      28380.76      28260.15       288.67 o                         
   6   2  10       3009.93       2999.69        70.53 o                         
   8   2  10          9.15        -42.39        42.39 o                         
  10   2  10       5077.97       5380.45       132.32 o                         
  12   2  10        579.90        524.97        72.17 o                         
  14   2  10       1228.01       1406.10        85.30 o                         
  16   2  10        474.46        815.46        91.37 o                         
 -29   3  10        617.24        517.45        68.01 o                         
 -27   3  10       2496.43       2483.19        90.12 o                         
 -25   3  10        129.82         89.28        53.26 o                         
 -23   3  10       1405.29       1367.40        71.22 o                         
 -21   3  10       3028.61       2951.13        94.22 o                         
 -19   3  10       1674.59       1530.02        62.24 o                         
 -17   3  10      13093.42      12077.22       126.95 o                         
 -15   3  10       6475.24       6197.46        84.58 o                         
 -13   3  10       1535.66       1411.07        43.90 o                         
 -11   3  10         34.22         76.70        33.64 o                         
  -9   3  10       1629.26       1503.24        43.22 o                         
  -7   3  10         48.21        184.88        29.54 o                         
  -5   3  10      21025.03      20410.41       176.25 o                         
  -3   3  10       2512.69       2235.17        47.03 o                         
  -1   3  10       6449.77       6169.61        73.24 o                         
   1   3  10      12918.84      12694.68       122.87 o                         
   3   3  10       1263.89       1340.14        46.17 o                         
   5   3  10       7830.23       7694.63       110.06 o                         
   7   3  10        508.80        534.98        41.30 o                         
   9   3  10         72.54         75.10        40.00 o                         
  11   3  10        571.81        580.89        54.45 o                         
  13   3  10        339.41        460.15        59.23 o                         
  15   3  10         51.74         -5.55        33.43 o                         
 -28   4  10       2715.33       2672.89       101.89 o                         
 -26   4  10       1670.43       1654.54        81.69 o                         
 -24   4  10       1878.56       1988.07        84.48 o                         
 -22   4  10       1682.63       1822.92        82.07 o                         
 -20   4  10       2591.56       2549.31        83.12 o                         
 -18   4  10        626.26        682.27        49.38 o                         
 -16   4  10      10700.30      10550.34       115.89 o                         
 -14   4  10      14628.29      14588.47       138.68 o                         
 -12   4  10      21687.94      21606.59       184.38 o                         
 -10   4  10      12742.19      12538.50       125.59 o                         
  -8   4  10       3212.98       3259.55        61.89 o                         
  -6   4  10      17041.01      16134.56       140.47 o                         
  -4   4  10         24.18        121.70        28.36 o                         
  -2   4  10       6729.56       6453.96        78.96 o                         
   0   4  10      13961.08      13019.07       124.44 o                         
   2   4  10      17619.89      17223.10       174.28 o                         
   4   4  10         88.41         30.55        37.22 o                         
   6   4  10          2.22         40.46        34.87 o                         
   8   4  10        227.04        342.12        46.01 o                         
  10   4  10        777.29        726.20        72.05 o                         
  12   4  10       3864.47       4084.94        98.34 o                         
  14   4  10        552.13        584.03        65.87 o                         
  16   4  10         32.00        151.03        77.40 o                         
 -27   5  10          4.52        -46.89        55.30 o                         
 -25   5  10        542.40        565.47        66.82 o                         
 -23   5  10       1080.59        923.92        70.61 o                         
 -21   5  10       3268.78       3230.14       102.52 o                         
 -19   5  10       1999.11       1882.26        72.21 o                         
 -17   5  10        677.64        670.22        48.57 o                         
 -15   5  10        894.76        938.93        42.88 o                         
 -13   5  10       6148.11       5988.60        80.56 o                         
 -11   5  10        117.71        208.67        34.10 o                         
  -9   5  10       2777.50       2548.36        57.23 o                         
  -7   5  10         87.00         33.36        29.18 o                         
  -5   5  10        213.48        181.43        31.01 o                         
  -3   5  10       2486.32       2488.85        53.28 o                         
  -1   5  10          0.92         15.17        27.90 o                         
   1   5  10       7185.44       7011.50        94.28 o                         
   3   5  10         52.78         -4.48        35.76 o                         
   5   5  10       5075.94       5100.45        93.98 o                         
   7   5  10      11841.34      11760.71       144.15 o                         
   9   5  10       2593.58       2451.93        90.39 o                         
  11   5  10       1609.65       1478.02        69.54 o                         
  13   5  10        637.33        541.82        82.21 o                         
  15   5  10         15.89        -28.44        71.08 o                         
 -28   6  10      14065.98      14638.50       231.00 o                         
 -26   6  10        984.90        868.23        71.45 o                         
 -24   6  10       4443.03       4537.03       118.68 o                         
 -22   6  10       5166.54       5588.12       131.31 o                         
 -20   6  10       2040.73       2035.13        80.10 o                         
 -18   6  10       5593.30       5722.29       121.45 o                         
 -16   6  10       1877.49       1872.15        58.20 o                         
 -14   6  10       2565.13       2533.98        58.81 o                         
 -12   6  10        248.55        203.37        35.55 o                         
 -10   6  10      35084.48      35518.98       280.54 o                         
  -8   6  10       2160.91       2284.98        53.64 o                         
  -6   6  10      41681.07      41690.79       311.21 o                         
  -4   6  10       4844.35       4756.36        70.84 o                         
  -2   6  10       2731.22       2791.30        58.14 o                         
   0   6  10      23242.96      22613.20       198.67 o                         
   2   6  10      16432.03      16462.47       164.54 o                         
   4   6  10       1994.33       2066.01        61.87 o                         
   6   6  10       4416.67       4505.36        93.40 o                         
   8   6  10       9988.29      10323.63       147.12 o                         
  10   6  10         10.95         37.55        47.36 o                         
  12   6  10       4490.75       5019.05       120.34 o                         
  14   6  10         83.36         78.99        71.27 o                         
 -27   7  10         46.86        -27.30        54.88 o                         
 -25   7  10        370.06        422.18        60.50 o                         
 -23   7  10        204.72        421.61        98.07 o                         
 -21   7  10        113.64         93.97        56.01 o                         
 -19   7  10       2402.40       2504.47        83.74 o                         
 -17   7  10       2135.01       2225.72        79.11 o                         
 -15   7  10        762.94        801.68        45.84 o                         
 -13   7  10        566.27        502.21        44.45 o                         
 -11   7  10        332.09        260.00        35.82 o                         
  -9   7  10       4569.06       4250.64        72.89 o                         
  -7   7  10         70.06         87.04        30.77 o                         
  -5   7  10        645.65        660.97        40.42 o                         
  -3   7  10        119.92        197.18        34.31 o                         
  -1   7  10       5056.93       4814.26        86.80 o                         
   1   7  10        728.87        735.14        38.66 o                         
   3   7  10       4994.56       4942.56        82.42 o                         
   5   7  10       1157.53       1212.10        59.73 o                         
   7   7  10        622.19        673.73        53.09 o                         
   9   7  10       4835.45       4676.54       113.26 o                         
  11   7  10         45.40        110.12        66.06 o                         
  13   7  10        668.87        743.83        62.75 o                         
 -26   8  10       6446.78       6825.64       160.85 o                         
 -24   8  10       6560.55       6719.46       130.91 o                         
 -22   8  10        202.81        273.83        56.42 o                         
 -20   8  10       1243.10       1356.77        69.79 o                         
 -18   8  10       8809.54       9129.20       154.13 o                         
 -16   8  10        904.04        868.74        53.95 o                         
 -14   8  10        206.83        209.63        37.35 o                         
 -12   8  10         68.81         94.94        40.32 o                         
 -10   8  10       8251.01       7984.96       104.60 o                         
  -8   8  10       5158.75       4839.21        77.48 o                         
  -6   8  10       5898.13       5705.88        83.16 o                         
  -4   8  10        180.39        232.47        37.06 o                         
  -2   8  10       1645.62       1619.19        52.07 o                         
   0   8  10       2742.83       2634.77        65.73 o                         
   2   8  10       5958.00       5554.25        91.01 o                         
   4   8  10        657.80        651.74        49.29 o                         
   6   8  10      11949.01      11974.65       163.45 o                         
   8   8  10       1257.29       1307.62        69.01 o                         
  10   8  10        421.99        334.91        65.89 o                         
  12   8  10       2265.66       2202.47        90.33 o                         
  14   8  10       2072.44       2072.04        94.99 o                         
 -25   9  10        824.69        842.24        69.36 o                         
 -23   9  10        111.69         91.25        54.39 o                         
 -21   9  10       5482.92       5786.52       121.12 o                         
 -19   9  10       2213.96       1998.13        75.34 o                         
 -17   9  10        328.43        246.29        50.01 o                         
 -15   9  10       3080.18       3194.57        79.55 o                         
 -13   9  10         44.58         -8.20        35.24 o                         
 -11   9  10        113.55        127.40        42.03 o                         
  -9   9  10          5.68         71.82        38.39 o                         
  -7   9  10        428.25        369.61        41.37 o                         
  -5   9  10        474.03        570.13        43.74 o                         
  -3   9  10       3959.74       3840.19        75.97 o                         
  -1   9  10        846.95        865.71        47.48 o                         
   1   9  10        784.48        803.42        44.04 o                         
   3   9  10          8.36         32.38        43.69 o                         
   5   9  10       1101.83       1033.42        57.53 o                         
   7   9  10        740.02        670.43        54.08 o                         
   9   9  10        807.23        892.00        82.34 o                         
  11   9  10        677.10        943.53        72.94 o                         
  13   9  10          6.71         22.41        56.47 o                         
 -24  10  10        384.91        237.51        62.05 o                         
 -22  10  10         80.12         81.89        56.39 o                         
 -20  10  10       2592.47       2804.98        88.29 o                         
 -18  10  10       7583.64       7957.43       135.84 o                         
 -16  10  10        676.43        626.54        57.41 o                         
 -14  10  10       2522.90       2556.45        71.22 o                         
 -12  10  10         27.37        -18.60        46.11 o                         
 -10  10  10       5034.91       5170.13       112.77 o                         
  -8  10  10      10447.02       9951.20       147.10 o                         
  -6  10  10       2177.95       2131.42        64.04 o                         
  -4  10  10       1478.44       1485.08        65.43 o                         
  -2  10  10        971.09       1022.23        50.08 o                         
   0  10  10       5568.32       5619.85        94.89 o                         
   2  10  10      17403.25      17858.29       183.93 o                         
   4  10  10          9.17         24.32        45.48 o                         
   6  10  10       2756.78       2759.65        79.61 o                         
   8  10  10       1558.31       1539.46        70.34 o                         
  10  10  10       3424.31       3861.62       130.58 o                         
  12  10  10        358.69        628.99        99.51 o                         
 -23  11  10          7.49         32.25        55.10 o                         
 -21  11  10       4508.60       4004.79       131.45 o                         
 -19  11  10       5643.58       5752.61       119.81 o                         
 -17  11  10       1122.89       1183.11        61.87 o                         
 -15  11  10        967.59        928.58        57.92 o                         
 -13  11  10        407.00        361.97        45.14 o                         
 -11  11  10       2409.66       2340.12        86.76 o                         
  -9  11  10        115.35        174.39        52.72 o                         
  -7  11  10       1573.22       1622.07        73.75 o                         
  -5  11  10        162.34        113.96        48.64 o                         
  -3  11  10        786.96        911.39        55.85 o                         
  -1  11  10        246.84        253.98        47.40 o                         
   1  11  10        952.32       1033.88        52.80 o                         
   3  11  10       4756.15       4750.10        98.66 o                         
   5  11  10       3606.62       3848.36       100.38 o                         
   7  11  10       2348.75       2209.91        72.13 o                         
   9  11  10         31.01         20.87        55.85 o                         
  11  11  10        630.69        829.51        71.71 o                         
 -22  12  10         26.38        -33.38        64.73 o                         
 -20  12  10        281.97        135.73        55.64 o                         
 -18  12  10         52.32        -32.98        48.70 o                         
 -16  12  10         17.88        -49.03        49.03 o                         
 -14  12  10        335.03        350.49        49.90 o                         
 -12  12  10        762.19        748.35        57.28 o                         
 -10  12  10      12699.00      12846.25       185.76 o                         
  -8  12  10       1318.45       1445.42        71.06 o                         
  -6  12  10         32.29         37.52        52.08 o                         
  -4  12  10          2.21        -26.19        46.38 o                         
  -2  12  10       4200.15       4309.05        97.68 o                         
   0  12  10       3735.58       3878.57        90.34 o                         
   2  12  10        282.16        391.51        73.74 o                         
   4  12  10        636.67        730.48        51.56 o                         
   6  12  10          8.24          6.89        67.69 o                         
   8  12  10         61.53         36.93        46.43 o                         
 -21  13  10       3140.62       2912.16       125.18 o                         
 -19  13  10       1912.93       1798.12        78.30 o                         
 -17  13  10       1110.48        933.45        64.35 o                         
 -15  13  10       1229.83       1187.98        70.90 o                         
 -13  13  10         15.38        138.06        53.26 o                         
 -11  13  10       2713.21       2671.09       103.40 o                         
  -9  13  10       6789.96       6868.32       133.12 o                         
  -7  13  10       1188.84       1366.23        71.56 o                         
  -5  13  10         73.82         64.54        58.57 o                         
  -3  13  10        132.04         60.17        44.68 o                         
  -1  13  10        654.83        758.17        51.37 o                         
   1  13  10       2653.85       2758.64        84.26 o                         
   3  13  10         48.14        133.55        51.31 o                         
   5  13  10        268.06        436.01        59.74 o                         
   7  13  10         47.68        135.74        55.15 o                         
 -18  14  10        223.58        214.31        59.57 o                         
 -16  14  10       2814.81       2551.16        96.45 o                         
 -14  14  10        470.86        342.42        58.39 o                         
 -12  14  10        928.24        950.02        74.57 o                         
 -10  14  10        370.64        339.78        50.55 o                         
  -8  14  10       4585.51       4397.32       103.63 o                         
  -6  14  10       5078.57       4839.31       121.17 o                         
  -4  14  10       3056.45       3109.72       109.61 o                         
  -2  14  10         11.32        -15.68        49.50 o                         
   0  14  10        393.18        418.90        54.65 o                         
   2  14  10       2963.04       2825.97        80.93 o                         
   4  14  10       1627.44       1620.51        81.67 o                         
   6  14  10         35.25        148.74        59.87 o                         
 -15  15  10        996.94        820.86        74.31 o                         
 -13  15  10       4808.66       4719.30       121.94 o                         
 -11  15  10         46.21        104.42        53.33 o                         
  -9  15  10       5079.48       5240.09       125.95 o                         
  -7  15  10       9248.85       8906.33       145.64 o                         
  -5  15  10       5507.72       5656.90       124.24 o                         
  -3  15  10        886.52        805.60        76.82 o                         
  -1  15  10       4025.34       3795.73       107.18 o                         
   1  15  10       7719.65       7399.34       136.03 o                         
   3  15  10       2694.82       2632.07        91.96 o                         
 -12  16  10        233.47        258.16        74.44 o                         
 -10  16  10        851.68        826.64        61.04 o                         
  -8  16  10          8.30         46.21        56.11 o                         
  -6  16  10        527.40        626.86        64.07 o                         
  -4  16  10         68.93        183.43        49.90 o                         
  -2  16  10        614.98        473.23        74.42 o                         
   0  16  10         23.23         58.38        55.77 o                         
 -29   1  11         44.25        -30.47        52.69 o                         
 -27   1  11        831.51        706.08        60.49 o                         
 -25   1  11       5284.39       5552.25       121.56 o                         
 -23   1  11      11067.03      11503.65       164.69 o                         
 -21   1  11          7.40         47.04        49.85 o                         
 -19   1  11        378.52        552.60        50.16 o                         
 -17   1  11      17468.39      17927.56       187.78 o                         
 -15   1  11        640.35        720.49        38.75 o                         
 -13   1  11       2154.95       2144.93        48.88 o                         
 -11   1  11       1876.18       1848.56        45.98 o                         
  -9   1  11       1233.22       1177.30        35.94 o                         
  -7   1  11       8061.62       8443.72        90.66 o                         
  -5   1  11      14961.66      15175.75       135.13 o                         
  -3   1  11       3043.63       2774.13        56.34 o                         
  -1   1  11       6588.55       6379.46        81.12 o                         
   1   1  11       1339.05       1265.28        44.14 o                         
   3   1  11       3133.80       3164.76        68.81 o                         
   5   1  11       6737.25       6407.78       107.00 o                         
   7   1  11       1021.54       1020.72        75.24 o                         
   9   1  11        214.55        218.11        66.74 o                         
  11   1  11        409.76        453.99        73.70 o                         
  13   1  11       3926.14       4173.74       133.55 o                         
 -28   2  11         79.36         87.45        70.03 o                         
 -26   2  11        273.24        194.38        66.49 o                         
 -24   2  11       2139.87       2087.03        85.76 o                         
 -22   2  11       4443.06       4442.73       109.55 o                         
 -20   2  11       1912.37       1866.17        79.64 o                         
 -18   2  11        239.87        136.56        45.57 o                         
 -16   2  11        260.56        224.99        41.59 o                         
 -14   2  11       1732.58       1687.66        48.53 o                         
 -12   2  11        300.82        252.84        34.21 o                         
 -10   2  11        710.22        645.22        36.42 o                         
  -8   2  11       8940.93       8681.73        97.21 o                         
  -6   2  11       6553.39       6215.99        78.92 o                         
  -4   2  11       1089.37        902.83        37.11 o                         
  -2   2  11       3645.30       3717.07        78.70 o                         
   0   2  11       1934.69       1996.03        46.31 o                         
   2   2  11        281.61        281.43        35.27 o                         
   4   2  11        204.26        163.17        35.46 o                         
   6   2  11       1455.70       1423.27        60.58 o                         
   8   2  11       1839.74       1737.75        82.39 o                         
  10   2  11       4583.94       4217.35       129.01 o                         
  12   2  11        151.82        216.57        65.33 o                         
  14   2  11        157.33        180.02        65.35 o                         
 -27   3  11       4512.99       4737.01       124.89 o                         
 -25   3  11       8562.75       8876.78       160.40 o                         
 -23   3  11       8344.28       8752.67       160.36 o                         
 -21   3  11       2500.01       2559.56        88.09 o                         
 -19   3  11         20.74         80.63        49.14 o                         
 -17   3  11       4632.56       4797.40       100.67 o                         
 -15   3  11      17853.86      17594.21       173.95 o                         
 -13   3  11       7907.40       7761.08        93.68 o                         
 -11   3  11          1.04        -36.78        36.78 o                         
  -9   3  11       3788.93       3755.63        65.19 o                         
  -7   3  11      16734.01      17315.98       149.34 o                         
  -5   3  11      18625.20      18798.12       170.73 o                         
  -3   3  11       2878.44       2755.12        56.46 o                         
  -1   3  11          8.61         18.13        26.88 o                         
   1   3  11       1571.59       1475.20        45.04 o                         
   3   3  11       5446.60       5603.56       112.25 o                         
   5   3  11        396.65        279.69        48.55 o                         
   7   3  11       1383.53       1299.18        52.10 o                         
   9   3  11       2306.87       2253.90        89.99 o                         
  11   3  11       1706.93       1786.96        98.97 o                         
  13   3  11        840.28       1035.07        95.93 o                         
 -28   4  11         81.99         28.76        59.59 o                         
 -26   4  11       4725.26       4833.35       149.52 o                         
 -24   4  11         48.23         34.30        59.02 o                         
 -22   4  11       3027.96       2966.47        99.02 o                         
 -20   4  11       4900.96       5339.15       118.51 o                         
 -18   4  11        131.07         89.78        46.98 o                         
 -16   4  11       1446.68       1253.06        53.88 o                         
 -14   4  11          3.09         -3.66        34.13 o                         
 -12   4  11         49.59        -33.56        33.56 o                         
 -10   4  11       9095.00       8800.29       102.54 o                         
  -8   4  11      15711.82      15487.05       142.42 o                         
  -6   4  11       1202.14       1195.56        43.93 o                         
  -4   4  11      16692.80      16231.30       166.28 o                         
  -2   4  11        638.87        621.41        34.76 o                         
   0   4  11          1.97        -13.74        26.80 o                         
   2   4  11        282.40        263.08        36.13 o                         
   4   4  11        748.88        702.95        47.26 o                         
   6   4  11        322.97        327.33        44.55 o                         
   8   4  11       5381.10       5731.90       113.08 o                         
  10   4  11       5446.10       5528.49       118.27 o                         
  12   4  11         16.80         18.95        54.95 o                         
  14   4  11        946.06        907.05       111.55 o                         
 -27   5  11       2824.60       2820.44       102.51 o                         
 -25   5  11       5602.79       6130.01       138.46 o                         
 -23   5  11       2447.22       2552.12        92.63 o                         
 -21   5  11      12113.84      12771.42       191.11 o                         
 -19   5  11       7939.10       8149.18       137.75 o                         
 -17   5  11       7852.32       7687.18       120.47 o                         
 -15   5  11        572.13        494.90        43.10 o                         
 -13   5  11       1826.81       1886.14        61.18 o                         
 -11   5  11       4523.14       4346.27        75.28 o                         
  -9   5  11      17118.91      17116.77       159.13 o                         
  -7   5  11      20647.75      20325.76       175.59 o                         
  -5   5  11       2363.76       2437.03        56.17 o                         
  -3   5  11      22188.95      22309.05       198.79 o                         
  -1   5  11       1553.36       1520.30        47.49 o                         
   1   5  11       2178.26       2068.19        55.79 o                         
   3   5  11       9743.41       9466.27       124.81 o                         
   5   5  11        289.72        275.67        45.80 o                         
   7   5  11       8926.62       8902.08       147.46 o                         
   9   5  11        801.03        924.49        61.93 o                         
  11   5  11       2154.45       2436.78       105.60 o                         
  13   5  11        894.93       1027.29        92.29 o                         
 -26   6  11          3.38        -33.42        58.10 o                         
 -24   6  11         16.76         61.10        57.56 o                         
 -22   6  11        184.13        252.48        59.26 o                         
 -20   6  11         77.06         28.33        55.20 o                         
 -18   6  11        205.39        111.13        53.37 o                         
 -16   6  11       3279.99       3214.50        88.08 o                         
 -14   6  11        825.80        706.93        53.11 o                         
 -12   6  11         17.18         13.27        40.42 o                         
 -10   6  11        157.41        142.96        38.40 o                         
  -8   6  11       1920.78       1975.92        55.82 o                         
  -6   6  11        503.00        442.76        37.20 o                         
  -4   6  11       2659.19       2738.61        75.73 o                         
  -2   6  11      11172.47      11208.15       139.21 o                         
   0   6  11          0.85        -33.74        33.74 o                         
   2   6  11         53.73        -17.54        40.54 o                         
   4   6  11       6668.78       6472.98       116.83 o                         
   6   6  11        557.36        493.33        60.99 o                         
   8   6  11        832.62        815.04        61.93 o                         
  10   6  11        138.90        237.81        50.03 o                         
  12   6  11         95.26         90.18        66.39 o                         
 -25   7  11       3908.74       4030.52       172.58 o                         
 -23   7  11       1094.85       1109.66        77.83 o                         
 -21   7  11       3600.68       3978.31       114.12 o                         
 -19   7  11       4366.76       4542.38       117.40 o                         
 -17   7  11       1148.74       1183.19        63.55 o                         
 -15   7  11       3082.79       3065.51        88.43 o                         
 -13   7  11       1541.71       1627.20        64.76 o                         
 -11   7  11        442.94        404.69        43.82 o                         
  -9   7  11       3100.60       3308.75        73.23 o                         
  -7   7  11      19521.88      19343.64       181.73 o                         
  -5   7  11       2947.38       3000.84        71.15 o                         
  -3   7  11      16171.03      16240.09       176.18 o                         
  -1   7  11       1903.25       1863.80        66.13 o                         
   1   7  11        661.36        766.90        54.13 o                         
   3   7  11       1532.98       1529.79        61.29 o                         
   5   7  11       4876.71       5151.33       108.36 o                         
   7   7  11       3283.02       3442.59        93.46 o                         
   9   7  11         99.87        170.56        59.77 o                         
  11   7  11       1493.52       1653.79        78.45 o                         
 -26   8  11        807.37        784.59        70.33 o                         
 -24   8  11       4680.80       4659.25       151.07 o                         
 -22   8  11        131.75        107.73        73.75 o                         
 -20   8  11        816.47        784.04        70.04 o                         
 -18   8  11        304.03        240.16        55.30 o                         
 -16   8  11        281.24        227.54        45.34 o                         
 -14   8  11         19.74        -10.88        48.17 o                         
 -12   8  11       1284.44       1212.95        63.19 o                         
 -10   8  11         91.90         96.70        44.29 o                         
  -8   8  11        405.44        327.36        44.22 o                         
  -6   8  11      23430.55      22885.87       227.47 o                         
  -4   8  11        208.75        292.89        42.37 o                         
  -2   8  11        104.19        143.30        38.95 o                         
   0   8  11       3328.77       3433.90        78.75 o                         
   2   8  11        590.26        563.87        47.59 o                         
   4   8  11       2317.82       2197.26        73.70 o                         
   6   8  11        974.40        908.59        60.10 o                         
   8   8  11        783.59        944.67        62.85 o                         
  10   8  11          1.56        -32.70        59.60 o                         
  12   8  11       2493.35       2710.40       113.89 o                         
 -25   9  11       8367.98       8261.31       157.11 o                         
 -23   9  11       9322.73       9593.91       170.03 o                         
 -21   9  11       2500.64       2407.99        83.80 o                         
 -19   9  11        605.50        601.32        60.15 o                         
 -17   9  11       1274.37       1281.82        61.88 o                         
 -15   9  11        428.58        373.27        62.76 o                         
 -13   9  11       4750.58       5081.86       118.65 o                         
 -11   9  11         72.83        101.74        48.15 o                         
  -9   9  11       2078.10       2068.63        68.00 o                         
  -7   9  11      20389.52      20319.59       211.58 o                         
  -5   9  11        265.07        314.62        45.37 o                         
  -3   9  11       3653.07       3889.33        83.56 o                         
  -1   9  11         40.01         90.95        43.51 o                         
   1   9  11       3794.81       3768.25        90.26 o                         
   3   9  11        202.68        165.75        54.66 o                         
   5   9  11       1580.35       1662.20        81.24 o                         
   7   9  11        669.73        651.11        67.35 o                         
   9   9  11       1276.93       1489.64        83.48 o                         
  11   9  11       1536.18       1490.29        80.72 o                         
 -24  10  11       1886.99       1809.23        91.42 o                         
 -22  10  11        725.93        798.60        76.04 o                         
 -20  10  11        392.40        389.87        58.66 o                         
 -18  10  11       2010.07       2030.74        79.09 o                         
 -16  10  11        919.16       1085.70        57.53 o                         
 -14  10  11       1226.34       1274.78        72.00 o                         
 -12  10  11        567.58        522.02        61.20 o                         
 -10  10  11         94.44         57.08        50.63 o                         
  -8  10  11        201.09        305.66        54.09 o                         
  -6  10  11       3827.65       3763.14       105.81 o                         
  -4  10  11       3207.17       3424.06        83.90 o                         
  -2  10  11       6923.73       6862.35       116.67 o                         
   0  10  11       1469.36       1384.29        57.69 o                         
   2  10  11       4724.98       4815.94       103.61 o                         
   4  10  11        102.79         86.44        50.39 o                         
   6  10  11        429.89        525.24        57.62 o                         
   8  10  11       1337.85       1410.06        78.63 o                         
  10  10  11         90.27        149.96        68.04 o                         
 -23  11  11         26.98         40.31        80.70 o                         
 -21  11  11         18.59        -21.15        53.47 o                         
 -19  11  11         41.25         -5.54        51.87 o                         
 -17  11  11        540.17        546.92        60.17 o                         
 -15  11  11       2608.10       2778.14       100.39 o                         
 -13  11  11        520.32        655.33        64.09 o                         
 -11  11  11        290.89        334.57        58.03 o                         
  -9  11  11       2532.60       2568.29        81.49 o                         
  -7  11  11       1177.25       1275.53        65.15 o                         
  -5  11  11       4796.43       4929.07       123.97 o                         
  -3  11  11       1336.92       1428.21        68.70 o                         
  -1  11  11        836.08        972.00        56.50 o                         
   1  11  11         11.05        113.10        48.57 o                         
   3  11  11        867.94        876.69        58.97 o                         
   5  11  11       3380.16       3288.21       100.34 o                         
   7  11  11         74.03        105.92        52.21 o                         
 -20  12  11         87.72         28.21        54.44 o                         
 -18  12  11        610.97        485.56        62.24 o                         
 -16  12  11         56.47         41.34        45.90 o                         
 -14  12  11        130.01         46.10        58.62 o                         
 -12  12  11          2.26        -51.58        51.58 o                         
 -10  12  11        201.73        124.42        54.53 o                         
  -8  12  11       1878.10       1782.50        80.35 o                         
  -6  12  11       1598.53       1555.96        75.75 o                         
  -4  12  11        860.19        902.84        63.42 o                         
  -2  12  11       1032.68        934.70        66.79 o                         
   0  12  11        119.24         49.14        51.92 o                         
   2  12  11        129.69         69.23        48.48 o                         
   4  12  11        288.62        424.36        66.28 o                         
   6  12  11       1003.89        976.19        62.06 o                         
 -19  13  11        437.40        328.54        58.38 o                         
 -17  13  11       3648.47       3570.35       106.32 o                         
 -15  13  11       5520.73       5533.44       113.29 o                         
 -13  13  11       2049.07       1970.04        88.34 o                         
 -11  13  11        870.14        956.57        76.83 o                         
  -9  13  11          8.75        -36.25        52.68 o                         
  -7  13  11        177.11        262.29        61.06 o                         
  -5  13  11        700.10        727.45        68.62 o                         
  -3  13  11        974.41        987.66        68.31 o                         
  -1  13  11        817.26        813.66        82.48 o                         
   1  13  11       1546.14       1681.84        84.31 o                         
   3  13  11       5905.43       6020.52       182.12 o                         
   5  13  11       3969.98       4164.53       196.32 o                         
 -16  14  11         90.88         22.19        65.14 o                         
 -14  14  11         32.86         22.50        52.46 o                         
 -12  14  11         27.57        -27.85        69.06 o                         
 -10  14  11        206.89        227.27        58.11 o                         
  -8  14  11       4221.45       4294.68       117.44 o                         
  -6  14  11       3472.92       3406.62       110.24 o                         
  -4  14  11       3289.79       3264.53       106.67 o                         
  -2  14  11         81.90        -23.91        60.49 o                         
   0  14  11       2749.03       2577.01        96.15 o                         
   2  14  11       2564.45       2689.28       113.07 o                         
 -13  15  11        132.27         85.41        66.28 o                         
 -11  15  11       1609.94       1464.69        84.38 o                         
  -9  15  11        327.38        354.22        62.74 o                         
  -7  15  11       1163.40       1137.68        82.28 o                         
  -5  15  11        583.76        453.02        69.89 o                         
  -3  15  11        907.74        828.86        72.88 o                         
  -1  15  11        778.10        757.26        77.59 o                         
 -28   0  12       2983.29       2806.39       136.78 o                         
 -26   0  12        491.01        386.31       108.51 o                         
 -24   0  12        644.96        848.16        94.48 o                         
 -22   0  12      11278.31      11853.32       247.53 o                         
 -20   0  12       1861.32       2007.89       100.04 o                         
 -18   0  12       3633.93       3876.20       129.78 o                         
 -16   0  12       9343.54       9761.04       171.18 o                         
 -14   0  12       4563.48       4960.29       115.64 o                         
 -12   0  12       4793.37       5178.23       103.55 o                         
 -10   0  12       4149.91       4162.21        91.67 o                         
  -8   0  12       3689.43       3720.42        90.35 o                         
  -6   0  12        125.07         86.63        40.68 o                         
  -4   0  12       6715.86       6702.42       123.06 o                         
  -2   0  12        218.26        157.17        47.58 o                         
   0   0  12        148.55        171.36        49.93 o                         
   2   0  12       2899.49       2724.31       104.84 o                         
   4   0  12      27128.80      27079.12       441.64 o                         
   6   0  12      27247.90      26845.18       526.03 o                         
   8   0  12      19191.20      18718.34       317.59 o                         
  10   0  12        475.55        389.60        85.88 o                         
  12   0  12        243.67        411.59        85.82 o                         
 -27   1  12       1107.56        966.03        71.29 o                         
 -25   1  12       1262.18       1100.57        71.85 o                         
 -23   1  12          0.13        -37.47        49.98 o                         
 -21   1  12        279.06        179.45        55.22 o                         
 -19   1  12        714.58        762.39        53.86 o                         
 -17   1  12        264.88        228.00        47.60 o                         
 -15   1  12         20.31        -12.80        37.96 o                         
 -13   1  12       1934.15       1903.14        52.01 o                         
 -11   1  12          5.10        -29.41        29.41 o                         
  -9   1  12       1495.47       1438.35        42.57 o                         
  -7   1  12        158.59        156.59        29.20 o                         
  -5   1  12        143.23         74.51        31.57 o                         
  -3   1  12       3450.37       3354.25        63.27 o                         
  -1   1  12        778.86        755.00        39.13 o                         
   1   1  12         66.49         35.59        22.99 o                         
   3   1  12       1393.63       1399.36        49.70 o                         
   5   1  12          0.66        -20.40        47.88 o                         
   7   1  12        723.48        705.08        84.07 o                         
   9   1  12         92.88        114.16        54.20 o                         
  11   1  12          0.51        -49.61        55.35 o                         
 -28   2  12        551.87        613.19        66.48 o                         
 -26   2  12       3666.97       3701.69       121.69 o                         
 -24   2  12       2053.62       1990.06        87.05 o                         
 -22   2  12       5554.29       5989.22       138.78 o                         
 -20   2  12       1936.91       1869.20        78.85 o                         
 -18   2  12       1295.39       1354.15        62.59 o                         
 -16   2  12      26849.52      26715.16       270.70 o                         
 -14   2  12      11105.09      11135.04       132.36 o                         
 -12   2  12        442.97        450.82        41.79 o                         
 -10   2  12       4878.24       4956.07        76.08 o                         
  -8   2  12          9.03        -14.66        30.29 o                         
  -6   2  12        365.48        326.05        36.48 o                         
  -4   2  12       8184.41       8057.19       106.73 o                         
  -2   2  12       2401.63       2396.29        52.57 o                         
   0   2  12        644.74        700.17        37.03 o                         
   2   2  12       5317.82       5091.69        90.84 o                         
   4   2  12       9833.79       9536.25       119.29 o                         
   6   2  12       3094.24       3016.24       110.51 o                         
   8   2  12       2477.19       2823.71       118.02 o                         
  10   2  12        188.16        221.91        62.79 o                         
  12   2  12          3.76         75.81        65.05 o                         
 -27   3  12        103.97         28.03        62.37 o                         
 -25   3  12        711.22        616.49        76.64 o                         
 -23   3  12       3615.61       3692.52       123.87 o                         
 -21   3  12         56.57         68.34        53.07 o                         
 -19   3  12       4070.83       4119.79        98.05 o                         
 -17   3  12       7357.99       7084.96       113.87 o                         
 -15   3  12        317.30        319.22        44.47 o                         
 -13   3  12        258.05        281.67        45.66 o                         
 -11   3  12       1279.40       1289.79        49.90 o                         
  -9   3  12        205.42        226.97        35.18 o                         
  -7   3  12        604.68        548.84        38.65 o                         
  -5   3  12       1561.33       1444.97        48.21 o                         
  -3   3  12       5044.10       4986.52        84.41 o                         
  -1   3  12       1944.80       1947.80        50.20 o                         
   1   3  12        681.73        624.63        41.90 o                         
   3   3  12       1170.33       1258.96        49.73 o                         
   5   3  12       1746.54       1830.10        63.37 o                         
   7   3  12       2387.34       2058.76        85.72 o                         
   9   3  12         44.12         63.04        68.77 o                         
  11   3  12        758.01        590.81        77.94 o                         
 -26   4  12        233.04        242.38        61.69 o                         
 -24   4  12       8608.76       9415.27       166.79 o                         
 -22   4  12        838.81        961.54        69.39 o                         
 -20   4  12       2392.63       2765.13        87.93 o                         
 -18   4  12         56.13        141.39        48.60 o                         
 -16   4  12       6140.29       6153.83       106.16 o                         
 -14   4  12        188.09        322.40        48.09 o                         
 -12   4  12       6913.38       7043.00       111.08 o                         
 -10   4  12       4562.39       4623.85        83.05 o                         
  -8   4  12        717.95        776.47        48.75 o                         
  -6   4  12      17965.61      17803.75       176.39 o                         
  -4   4  12       1831.27       1835.23        56.57 o                         
  -2   4  12       8645.75       8475.64       107.98 o                         
   0   4  12         54.68        -31.15        31.15 o                         
   2   4  12       2750.64       2620.42        94.14 o                         
   4   4  12       2385.56       2451.60        72.16 o                         
   6   4  12        262.67        196.13        43.64 o                         
   8   4  12        436.76        517.57        55.57 o                         
  10   4  12       1094.91       1010.80        82.16 o                         
  12   4  12        298.58        506.92        87.33 o                         
 -27   5  12          2.71        -63.11        63.11 o                         
 -25   5  12        115.96        147.13        61.26 o                         
 -23   5  12       2210.95       2274.33        90.76 o                         
 -21   5  12        711.89        711.64        69.61 o                         
 -19   5  12       1581.67       1608.62        75.54 o                         
 -17   5  12        303.69        266.97        47.23 o                         
 -15   5  12       1508.52       1356.70        63.96 o                         
 -13   5  12       2461.72       2419.84        73.92 o                         
 -11   5  12       2682.28       2637.84        73.26 o                         
  -9   5  12       1322.38       1259.83        49.81 o                         
  -7   5  12        269.80        192.12        39.46 o                         
  -5   5  12       2248.54       1959.68        56.30 o                         
  -3   5  12        100.70         89.48        35.69 o                         
  -1   5  12       3141.12       3309.71        74.21 o                         
   1   5  12        579.70        568.02        44.58 o                         
   3   5  12        127.41         76.77        41.94 o                         
   5   5  12          5.62         -1.12        47.09 o                         
   7   5  12       1209.95       1194.34        63.09 o                         
   9   5  12          4.11        192.40        43.64 o                         
  11   5  12          1.49        -64.26        64.26 o                         
 -26   6  12          2.79        -10.37        64.37 o                         
 -24   6  12      13991.47      14961.23       219.45 o                         
 -22   6  12        152.44        216.92        60.91 o                         
 -20   6  12       9076.14       9366.68       174.07 o                         
 -18   6  12       1653.71       1958.59        78.69 o                         
 -16   6  12       3728.68       3527.41        90.95 o                         
 -14   6  12        859.85        925.45        58.31 o                         
 -12   6  12       4672.30       4876.01       100.97 o                         
 -10   6  12        803.37        777.45        55.79 o                         
  -8   6  12       7357.94       7394.40        99.77 o                         
  -6   6  12      22148.69      22406.96       215.49 o                         
  -4   6  12        529.46        529.31        42.48 o                         
  -2   6  12      12070.31      12375.04       147.28 o                         
   0   6  12        479.46        432.87        45.18 o                         
   2   6  12         43.45         -1.87        39.59 o                         
   4   6  12       2897.23       2630.34        80.76 o                         
   6   6  12      16385.45      16736.30       226.15 o                         
   8   6  12        369.90        322.70        55.06 o                         
  10   6  12       1524.26       1743.57       101.63 o                         
 -25   7  12         40.60         31.74        60.16 o                         
 -23   7  12        981.96        914.68        73.29 o                         
 -21   7  12       1593.79       1570.39        80.43 o                         
 -19   7  12        935.48        828.26        65.09 o                         
 -17   7  12        576.64        517.59        65.66 o                         
 -15   7  12       5719.18       5810.33       114.05 o                         
 -13   7  12         41.90         80.09        46.97 o                         
 -11   7  12       6200.60       6216.92       112.16 o                         
  -9   7  12        843.36        723.50        50.66 o                         
  -7   7  12         15.54         35.69        42.25 o                         
  -5   7  12       8326.68       8184.86       113.20 o                         
  -3   7  12       2084.08       2246.95        68.34 o                         
  -1   7  12        825.10        731.23        45.94 o                         
   1   7  12       2099.00       2209.01        90.03 o                         
   3   7  12       8435.30       8603.63       137.11 o                         
   5   7  12         29.47        105.01        56.40 o                         
   7   7  12       2239.70       2263.80        81.12 o                         
   9   7  12        303.72        196.26        64.32 o                         
 -24   8  12       4360.37       4531.26       134.26 o                         
 -22   8  12       1387.03       1564.05        81.14 o                         
 -20   8  12       4202.50       4273.00       109.16 o                         
 -18   8  12         17.28         -3.44        42.68 o                         
 -16   8  12        503.03        489.03        66.25 o                         
 -14   8  12        202.04        265.83        54.68 o                         
 -12   8  12       3261.31       3127.32        86.19 o                         
 -10   8  12          5.99         50.97        44.78 o                         
  -8   8  12       1648.04       1630.23        60.70 o                         
  -6   8  12       4209.07       4422.61       117.87 o                         
  -4   8  12       2583.60       2538.35        71.10 o                         
  -2   8  12       1912.96       1909.01        63.85 o                         
   0   8  12       4019.62       3894.88        87.34 o                         
   2   8  12        166.93         70.74        51.28 o                         
   4   8  12       1026.83       1056.72        67.20 o                         
   6   8  12       7473.98       7940.89       142.53 o                         
   8   8  12         91.37         14.60        51.94 o                         
 -23   9  12        488.70        378.68        58.66 o                         
 -21   9  12       3877.28       4025.20       126.85 o                         
 -19   9  12          5.07         31.20        48.31 o                         
 -17   9  12         17.19        -24.81        57.47 o                         
 -15   9  12       3616.29       3897.20       112.28 o                         
 -13   9  12        303.01        355.44        58.21 o                         
 -11   9  12       2278.57       2244.22        76.87 o                         
  -9   9  12       1157.63       1262.50        71.72 o                         
  -7   9  12         59.84         76.98        48.70 o                         
  -5   9  12         39.84        -30.70        44.29 o                         
  -3   9  12          7.45          4.62        43.50 o                         
  -1   9  12       1129.97        993.36        54.97 o                         
   1   9  12          3.56         47.24        53.33 o                         
   3   9  12       3523.07       3571.28        88.74 o                         
   5   9  12        937.21        954.70        62.09 o                         
   7   9  12       5975.26       6278.05       195.63 o                         
 -22  10  12       8027.09       8557.77       152.47 o                         
 -20  10  12       1850.20       1684.87        83.92 o                         
 -18  10  12        159.38        113.54        52.86 o                         
 -16  10  12         17.52         -0.35        59.26 o                         
 -14  10  12        337.86        394.41        60.80 o                         
 -12  10  12       1420.28       1395.82        72.67 o                         
 -10  10  12        382.89        410.39        54.49 o                         
  -8  10  12       1271.19       1262.02        67.39 o                         
  -6  10  12        885.86        978.91        80.66 o                         
  -4  10  12       3968.74       4053.85       113.92 o                         
  -2  10  12        861.23        864.16        61.49 o                         
   0  10  12       1553.95       1528.76        60.44 o                         
   2  10  12       2502.65       2601.52        87.98 o                         
   4  10  12        737.94        818.77        79.87 o                         
   6  10  12       5266.06       5485.49       207.17 o                         
 -21  11  12       4319.29       3915.08       127.57 o                         
 -19  11  12        469.58        246.17        58.37 o                         
 -17  11  12       2473.31       2396.01       102.14 o                         
 -15  11  12       7095.18       7283.27       149.26 o                         
 -13  11  12       1566.87       1492.23        76.14 o                         
 -11  11  12        581.14        498.94        62.30 o                         
  -9  11  12       1382.65       1542.90        74.67 o                         
  -7  11  12       1099.62       1155.06        71.62 o                         
  -5  11  12       1287.19       1388.37        66.03 o                         
  -3  11  12       2653.65       2491.87        88.75 o                         
  -1  11  12       2160.02       2071.30        79.74 o                         
   1  11  12       1575.41       1397.76        83.85 o                         
   3  11  12       1611.36       1803.72        77.81 o                         
   5  11  12       2874.85       2645.36        98.24 o                         
 -20  12  12        657.30        600.95        80.93 o                         
 -18  12  12         23.67        -16.54        64.08 o                         
 -16  12  12       2263.93       2126.71        93.93 o                         
 -14  12  12       1149.13       1045.67        74.72 o                         
 -12  12  12       1032.42        868.56        69.27 o                         
 -10  12  12       3276.64       3440.95       100.22 o                         
  -8  12  12        263.66        191.67        62.83 o                         
  -6  12  12        578.54        493.58        66.04 o                         
  -4  12  12       4285.97       4122.86       111.56 o                         
  -2  12  12       3178.11       3095.62       140.54 o                         
   0  12  12        544.71        505.49        57.81 o                         
   2  12  12       4754.64       4531.46       126.85 o                         
   4  12  12       5923.71       5575.03       171.38 o                         
 -17  13  12          1.63        -65.65        65.65 o                         
 -15  13  12        279.82        283.41        66.68 o                         
 -13  13  12         38.96         -0.25        58.81 o                         
 -11  13  12       1482.51       1470.10        76.99 o                         
  -9  13  12       1109.55       1169.51        72.58 o                         
  -7  13  12       1610.17       1716.39        86.02 o                         
  -5  13  12       2301.70       2474.23        97.04 o                         
  -3  13  12       1777.79       1612.89        83.74 o                         
  -1  13  12       1032.95       1016.39        73.69 o                         
   1  13  12        919.14       1063.61       113.69 o                         
 -14  14  12        921.53        858.47        77.60 o                         
 -12  14  12        988.90        855.43        71.99 o                         
 -10  14  12       1844.98       1957.44        82.91 o                         
  -8  14  12        250.73        305.79        65.79 o                         
  -6  14  12        710.01        722.93        74.99 o                         
  -4  14  12       3087.20       3063.37       117.97 o                         
  -2  14  12         26.73        -46.42        50.67 o                         
 -27   1  13       1384.67       1626.94       129.66 o                         
 -25   1  13         42.85         94.47        57.10 o                         
 -23   1  13       4138.32       3753.62       103.89 o                         
 -21   1  13       5307.60       4986.19       122.64 o                         
 -19   1  13       8963.44       8886.11       135.90 o                         
 -17   1  13        869.07       1033.49        54.10 o                         
 -15   1  13       1636.38       1726.10        57.28 o                         
 -13   1  13         45.04         41.23        37.22 o                         
 -11   1  13        302.94        340.43        38.99 o                         
  -9   1  13       1865.91       2001.77        62.89 o                         
  -7   1  13        609.63        618.75        40.55 o                         
  -5   1  13       1423.51       1463.21        48.25 o                         
  -3   1  13       5747.53       5695.69        83.57 o                         
  -1   1  13       6478.92       6969.09        95.93 o                         
   1   1  13      10222.24      10583.24       137.62 o                         
   3   1  13        440.76        413.17        47.36 o                         
   5   1  13       1100.34       1115.75        65.96 o                         
   7   1  13        272.02        265.28        54.24 o                         
   9   1  13       1814.66       1749.63        87.29 o                         
 -26   2  13          0.06        -30.76        58.06 o                         
 -24   2  13       1145.70       1116.79        75.04 o                         
 -22   2  13       3834.88       3830.27       101.06 o                         
 -20   2  13       3049.31       2932.63        91.18 o                         
 -18   2  13         15.36        -16.75        58.28 o                         
 -16   2  13         88.17         49.17        42.31 o                         
 -14   2  13       1185.66       1118.69        60.47 o                         
 -12   2  13        128.74         68.57        45.02 o                         
 -10   2  13        431.85        436.16        47.11 o                         
  -8   2  13       1738.76       1722.58        55.18 o                         
  -6   2  13          5.21        -16.91        36.46 o                         
  -4   2  13        365.83        417.34        41.75 o                         
  -2   2  13        704.46        756.00        44.69 o                         
   0   2  13       2433.14       2359.25        56.79 o                         
   2   2  13       1348.53       1292.57        55.86 o                         
   4   2  13        130.31         66.76        49.91 o                         
   6   2  13        114.75        -13.35        54.76 o                         
   8   2  13        853.67        799.52        74.39 o                         
  10   2  13        455.71        496.14        66.85 o                         
 -27   3  13         49.94         66.55        65.22 o                         
 -25   3  13       1129.01       1372.95        82.18 o                         
 -23   3  13       2418.92       2704.09        98.37 o                         
 -21   3  13       2811.53       2916.64        96.18 o                         
 -19   3  13      23439.31      23206.54       271.03 o                         
 -17   3  13      22211.46      21864.68       251.78 o                         
 -15   3  13       1001.15       1012.72        57.50 o                         
 -13   3  13        317.53        258.06        44.74 o                         
 -11   3  13       2915.83       2895.54        84.30 o                         
  -9   3  13       2171.54       2231.79        63.52 o                         
  -7   3  13       3422.32       3406.88        77.82 o                         
  -5   3  13       4170.00       3943.06        75.66 o                         
  -3   3  13       9479.41       9393.56       122.51 o                         
  -1   3  13       9561.65       9668.15       118.31 o                         
   1   3  13       4392.89       4759.40        94.24 o                         
   3   3  13       1024.93       1104.84        66.70 o                         
   5   3  13        823.12        791.75        47.18 o                         
   7   3  13       2901.29       3084.91       135.92 o                         
   9   3  13       2953.59       3161.94       119.56 o                         
 -26   4  13       1128.38       1210.40        78.96 o                         
 -24   4  13       1081.29       1128.56        75.90 o                         
 -22   4  13       5123.73       5550.95       130.18 o                         
 -20   4  13        488.54        558.99        66.16 o                         
 -18   4  13        488.38        473.95        53.36 o                         
 -16   4  13        650.62        657.51        57.63 o                         
 -14   4  13        866.28        888.77        57.55 o                         
 -12   4  13        297.22        309.45        47.77 o                         
 -10   4  13        506.54        464.15        48.02 o                         
  -8   4  13       1335.15       1400.79        59.73 o                         
  -6   4  13       6139.31       6004.06        95.03 o                         
  -4   4  13       8573.67       8552.31       109.21 o                         
  -2   4  13        144.20         61.00        39.60 o                         
   0   4  13       1105.86        949.99        63.68 o                         
   2   4  13      10113.81      10010.56       146.53 o                         
   4   4  13       6463.04       6309.98       111.63 o                         
   6   4  13       1653.06       1594.30        74.10 o                         
   8   4  13        275.83        363.99        71.15 o                         
 -25   5  13        111.09        217.61        63.40 o                         
 -23   5  13       5302.24       5424.19       172.79 o                         
 -21   5  13       8353.03       8581.17       157.13 o                         
 -19   5  13        384.92        417.43        54.95 o                         
 -17   5  13       4617.38       5049.87       117.50 o                         
 -15   5  13       6346.85       6702.17       123.00 o                         
 -13   5  13       2602.59       2610.35        79.39 o                         
 -11   5  13      14935.57      15379.89       178.67 o                         
  -9   5  13        482.69        449.31        44.08 o                         
  -7   5  13       2105.79       2193.18        65.70 o                         
  -5   5  13       3534.48       3672.21        89.03 o                         
  -3   5  13      14262.75      14324.63       164.46 o                         
  -1   5  13       1202.10       1266.85        59.70 o                         
   1   5  13         94.88         71.83        55.98 o                         
   3   5  13        610.62        570.88        50.84 o                         
   5   5  13         53.96         80.71        44.64 o                         
   7   5  13       6110.87       6509.86       128.40 o                         
   9   5  13        469.24        502.62        58.31 o                         
 -24   6  13        492.29        495.87        66.89 o                         
 -22   6  13        205.91         63.85        59.37 o                         
 -20   6  13         96.39         91.30        60.70 o                         
 -18   6  13        554.94        466.08        68.31 o                         
 -16   6  13       1682.47       1654.61        73.75 o                         
 -14   6  13        262.43        203.77        50.95 o                         
 -12   6  13       2455.75       2510.77        74.14 o                         
 -10   6  13        172.33        221.31        48.70 o                         
  -8   6  13       1727.00       1784.52        77.49 o                         
  -6   6  13        367.49        350.70        48.38 o                         
  -4   6  13       1258.06       1280.67        52.15 o                         
  -2   6  13       4304.29       4432.47        83.58 o                         
   0   6  13       2564.50       2631.80        83.02 o                         
   2   6  13       2621.32       2524.59        72.59 o                         
   4   6  13        164.03        125.09        49.28 o                         
   6   6  13        433.78        417.03        54.32 o                         
   8   6  13        396.68        333.66        64.11 o                         
 -23   7  13        586.36        606.55        71.76 o                         
 -21   7  13       8245.14       8770.65       164.58 o                         
 -19   7  13        133.34        128.42        90.86 o                         
 -17   7  13       1201.43       1284.12        76.54 o                         
 -15   7  13       4834.98       5321.20       148.01 o                         
 -13   7  13       2707.46       2825.79        82.64 o                         
 -11   7  13       6313.53       6600.68       122.31 o                         
  -9   7  13       1487.77       1459.14        63.73 o                         
  -7   7  13         16.16         46.92        44.49 o                         
  -5   7  13       1299.49       1355.42        60.80 o                         
  -3   7  13       7251.81       7153.51       119.30 o                         
  -1   7  13        560.35        594.15        47.23 o                         
   1   7  13      13062.02      13442.27       195.60 o                         
   3   7  13          2.74         27.79        44.24 o                         
   5   7  13       2387.85       2172.11        91.72 o                         
   7   7  13       7038.26       7146.52       144.49 o                         
 -24   8  13         33.43         51.23        66.52 o                         
 -22   8  13        412.21        325.50        56.96 o                         
 -20   8  13       3556.11       3454.38       101.30 o                         
 -18   8  13        130.42        108.54        60.59 o                         
 -16   8  13        171.07        144.34        59.10 o                         
 -14   8  13        130.95        206.50        59.22 o                         
 -12   8  13         12.59        -31.56        50.79 o                         
 -10   8  13         20.32         19.35        48.41 o                         
  -8   8  13       6383.09       6719.34       121.59 o                         
  -6   8  13       1492.22       1460.94        68.72 o                         
  -4   8  13        528.91        493.61        50.83 o                         
  -2   8  13        521.17        479.53        47.51 o                         
   0   8  13       1430.78       1363.12        73.79 o                         
   2   8  13        420.68        461.80        66.35 o                         
   4   8  13        144.94         20.50        50.44 o                         
   6   8  13       1618.71       1645.28        77.52 o                         
 -21   9  13       7358.80       7717.99       169.13 o                         
 -19   9  13       1731.45       1554.51        91.70 o                         
 -17   9  13        247.63        262.12        63.03 o                         
 -15   9  13         25.42         38.79        54.79 o                         
 -13   9  13       1408.10       1536.94        74.03 o                         
 -11   9  13       1463.77       1541.86        96.25 o                         
  -9   9  13      10232.26      10810.46       179.52 o                         
  -7   9  13        550.24        642.15        60.68 o                         
  -5   9  13         29.09         13.95        51.03 o                         
  -3   9  13       7586.34       7664.40       144.26 o                         
  -1   9  13       5737.14       5910.36       124.70 o                         
   1   9  13       2170.37       2121.75        85.67 o                         
   3   9  13         10.50        -44.69        56.71 o                         
   5   9  13       1948.70       1995.72        91.08 o                         
 -20  10  13       5474.56       5193.51       144.59 o                         
 -18  10  13         15.37        108.97        65.69 o                         
 -16  10  13       1013.72        843.99        73.95 o                         
 -14  10  13         43.17         49.38        55.97 o                         
 -12  10  13        377.17        311.08        60.35 o                         
 -10  10  13        355.34        302.61        55.15 o                         
  -8  10  13       1615.49       1639.84        73.66 o                         
  -6  10  13         55.45        104.87        52.57 o                         
  -4  10  13       2688.99       2583.99        83.31 o                         
  -2  10  13       2182.20       2313.34        85.11 o                         
   0  10  13       4555.72       4634.99       118.02 o                         
   2  10  13        105.06         43.47        55.47 o                         
   4  10  13       1211.10       1349.34        83.69 o                         
 -19  11  13       7651.86       7790.03       171.52 o                         
 -17  11  13       1842.36       1671.85        90.34 o                         
 -15  11  13       2246.53       2280.97        90.49 o                         
 -13  11  13       3287.92       3364.11       123.56 o                         
 -11  11  13        205.93        206.61        55.03 o                         
  -9  11  13         15.21         39.58        61.85 o                         
  -7  11  13       1689.16       1621.48        80.99 o                         
  -5  11  13       2766.72       2777.44        94.40 o                         
  -3  11  13       2368.96       2257.70       101.58 o                         
  -1  11  13       1643.22       1894.48        83.08 o                         
   1  11  13        785.17        704.90        71.78 o                         
   3  11  13        230.51        231.71        63.43 o                         
 -16  12  13        945.37        891.89        78.91 o                         
 -14  12  13       1163.22       1161.69        78.83 o                         
 -12  12  13        947.20       1000.04        69.76 o                         
 -10  12  13        450.05        363.25        65.33 o                         
  -8  12  13        219.69        247.81        67.11 o                         
  -6  12  13        105.69         -6.50        58.43 o                         
  -4  12  13       3261.40       3157.13       106.03 o                         
  -2  12  13       3230.60       3331.84       166.61 o                         
   0  12  13        870.01       1041.05        87.20 o                         
 -13  13  13         56.05         42.60        58.51 o                         
 -11  13  13        471.76        407.79        59.08 o                         
  -9  13  13       1587.26       1404.05        82.68 o                         
  -7  13  13         62.49        -60.43        60.43 o                         
  -5  13  13       1056.02       1113.08        79.16 o                         
  -3  13  13       1215.10       1194.50        82.70 o                         
 -26   0  14        131.68         95.49        85.68 o                         
 -24   0  14       1889.37       2036.20       125.06 o                         
 -22   0  14       8294.62       8782.25       214.68 o                         
 -20   0  14       4361.62       4604.19       185.67 o                         
 -18   0  14       3221.96       3125.40       112.74 o                         
 -16   0  14       4107.12       4039.52       122.55 o                         
 -14   0  14        322.21        522.45        68.61 o                         
 -12   0  14       1588.46       1679.77        74.56 o                         
 -10   0  14         59.02         15.71        69.31 o                         
  -8   0  14        934.50        979.90        71.82 o                         
  -6   0  14       7509.32       7479.80       160.22 o                         
  -4   0  14        706.43        709.04        75.12 o                         
  -2   0  14       1557.66       1492.62        76.52 o                         
   0   0  14        413.69        542.35        97.82 o                         
   2   0  14       7963.61       8006.73       194.68 o                         
   4   0  14       5707.13       6006.61       200.33 o                         
   6   0  14        147.01        111.21        75.34 o                         
   8   0  14       3831.65       4103.43       158.94 o
[truncated: 33,049 more chars]
